# Supplementary material for: Wide spectrum and high frequency of genomic structural variation, including transposable elements, in large double-stranded DNA viruses
Source: Virus Evol. 2020 Jan 27;6(1):vez060. doi: 10.1093/ve/vez060 (PMC6983493; doi:10.1093/ve/vez060)
Supplement: vez060_Supplementary_Data [file vez060_supplementary_data.zip]

Archive with 7 entries (6 files):
- vez060-Suppl_data/
- vez060-Suppl_data/Supplementary_Table_S1.xlsx
- vez060-Suppl_data/Supplementary_Table_S3.docx
- vez060-Suppl_data/Suppplementary_Table_S2.docx
- vez060-Suppl_data/Suppplementary_Table_S4.xlsx
- vez060-Suppl_data/Suppplementary_Table_S5.xlsx
- vez060-Suppl_data/Supplementary_Figures.docx
