# Supplementary material for: Wide spectrum and high frequency of genomic structural variation, including transposable elements, in large double-stranded DNA viruses
Source: Virus Evol. 2020 Jan 27;6(1):vez060. doi: 10.1093/ve/vez060 (PMC6983493; doi:10.1093/ve/vez060)
Supplement: vez060_Supplementary_Data [file vez060_supplementary_data.zip › vez060-Suppl_data/Supplementary_Table_S1.xlsx]

## Sheet: Feuil1
Supplementary Table 1. Characteristics of AcMNPV structural variants
Virus	SV Start	SV End	SV Length	Read support	SV type	SV callers	Read support Sniffles	Read support PbHoney	Read support Lumpy	Read support Pindel	Read support Delscript	Read support Fermikit	SV frequency Sniffles	SV frequency PbHoney	SV frequency Pindel	SV frequency Lumpy	Mean SV frequency	Gene at start coordinate	Gene at end coordinate	Gene affected by insertion
AcMNPV	72990	73061	72	30310	INS	c("snif", "pindel")	30306	NA	NA	4	NA	NA	12.432496153931	0	0.00169768218045583	0	6.21709691805571	NA	NA	hr4b
AcMNPV	92282	92338	56	14287	DEL	c("snif", "pindel")	12382	NA	NA	1905	NA	NA	6.48527504395732	0	0.952045273112974	0	3.71866015853515	NA	NA	NA
AcMNPV	96586	98026	1440	12877	DEL	c("snif", "hon", "pindel", "lumpy")	6987	1638	3797	455	NA	NA	3.62936648016827	0.949236667266472	0.227028438615709	1.86584625330871	1.66786945983979	NA	Ac-PNK|PNL	NA
AcMNPV	228	425	58	4075	INS	c("snif", "pindel")	2097	NA	NA	1978	NA	NA	0.993354264128077	0	0.907348362424837	0	0.950351313276457	NA	NA	AcOrf-45
AcMNPV	291	133982	290	3926	DUP	c("snif", "lumpy")	3894	NA	32	NA	NA	NA	1.87790478816649	0	0	0.0154790968777388	0.946691942522113	AcOrf-45	AcOrf-45	NA
AcMNPV	30315	30454	78	3153	INS	c("snif", "pindel")	3117	NA	NA	36	NA	NA	1.53844195857714	0	0.0190559544072679	0	0.778748956492203	NA	NA	Ac-ORF1629
AcMNPV	71255	71310	53	3309	INS	c("snif", "pindel")	3303	NA	NA	6	NA	NA	1.54560546366618	0	0.00335002897376249	0	0.774477746319971	NA	NA	AcOrf-115
AcMNPV	21910	22393	113	2987	INS	c("snif", "pindel")	2281	NA	NA	706	NA	NA	1.09838663109127	0	0.352790953137593	0	0.725588792114433	NA	NA	AcOrf-18
AcMNPV	9419	9513	56	3024	INS	c("snif", "pindel")	3006	NA	NA	18	NA	NA	1.4259010072083	0	0.00915088949856764	0	0.717525948353432	NA	NA	Ac-fgf
AcMNPV	7944	8118	77	3005	INS	c("snif", "pindel")	3002	NA	NA	3	NA	NA	1.42294627425076	0	0.00160022453131405	0	0.712273249391036	NA	NA	AcOrf-34
AcMNPV	43652	43732	58	2727	INS	c("snif", "pindel")	2719	NA	NA	8	NA	NA	1.33592609961005	0	0.00368948014199944	0	0.669807789876024	NA	NA	AcOrf-146
AcMNPV	201	133243	940	2692	DUP	c("snif", "lumpy")	2688	NA	4	NA	NA	NA	1.30396691167796	0	0	0.00193462994695059	0.652950770812454	AcOrf-45	Ac-odv-e66	NA
AcMNPV	112598	112723	77	2431	INS	c("snif", "pindel")	2428	NA	NA	3	NA	NA	1.21744222125821	0	0.00136305760505009	0	0.60940263943163	NA	NA	Ac-lef3
AcMNPV	76002	76296	294	2332	DEL	c("hon", "lumpy")	NA	2293	39	NA	NA	NA	0	1.17931861819532	0	0.0161989340045432	0.597758776099932	AcOrf-108	AcOrf-106	NA
AcMNPV	52250	52309	60	2435	INS	c("snif", "pindel")	2424	NA	NA	11	NA	NA	1.15836850359083	0	0.00576191102683977	0	0.582065207308835	NA	NA	Ac-p26
AcMNPV	72298	72368	70	2363	INS	c("snif", "pindel")	2357	NA	NA	6	NA	NA	1.10144550942455	0	0.00271198180298407	0	0.552078745613769	NA	NA	AcOrf-114
AcMNPV	52692	53259	597	2302	INS	c("snif", "pindel")	1788	NA	NA	514	NA	NA	0.851013873395447	0	0.225333655150347	0	0.538173764272897	NA	NA	intergenic region
AcMNPV	70404	70563	80	2224	INS	c("snif", "pindel")	2221	NA	NA	3	NA	NA	1.04565547305861	0	0.00131596793019053	0	0.523485720494402	NA	NA	AcOrf-118
AcMNPV	27661	27830	81	2126	INS	c("snif", "pindel")	2116	NA	NA	10	NA	NA	1.0301639401726	0	0.00474276577566651	0	0.517453352974131	NA	NA	AcOrf-12
AcMNPV	50316	50391	73	2088	INS	c("snif", "pindel")	2084	NA	NA	4	NA	NA	1.01828691151826	0	0.00194140110662418	0	0.510114156312441	NA	NA	Ac-p74
AcMNPV	36354	36715	315	2087	INS	c("snif", "pindel")	1329	NA	NA	758	NA	NA	0.664094407092641	0	0.337804369836521	0	0.500949388464581	NA	NA	intergenic region
AcMNPV	91768	91929	80	1953	INS	c("snif", "pindel")	1950	NA	NA	3	NA	NA	0.992439365065003	0	0.0014509037891666	0	0.496945134427085	NA	NA	AcOrf-92
AcMNPV	21570	21622	50	2032	INS	c("snif", "pindel")	2029	NA	NA	3	NA	NA	0.977454208846726	0	0.00146013581283373	0	0.48945717232978	NA	NA	AcOrf-18
AcMNPV	80250	80368	78	2010	INS	c("snif", "pindel")	2007	NA	NA	3	NA	NA	0.974190655482208	0	0.00160686893710796	0	0.487898762209658	NA	NA	Ac-vp80
AcMNPV	63525	63720	73	2053	INS	c("snif", "pindel")	2043	NA	NA	10	NA	NA	0.9607483523982	0	0.00410953857660554	0	0.482428945487403	NA	NA	Ac-v-cath
AcMNPV	29731	29784	50	1889	INS	c("snif", "pindel")	1884	NA	NA	5	NA	NA	0.92452090504468	0	0.00227647560094529	0	0.463398690322813	NA	NA	Ac-pk-1
AcMNPV	98427	98847	420	1933	DEL	c("snif", "lumpy")	191	NA	1742	NA	NA	NA	0.0997272287716658	0	0	0.825550596326919	0.462638912549292	Ac-PNK|PNL	NA	NA
AcMNPV	81388	81451	62	1873	INS	c("snif", "pindel")	1868	NA	NA	5	NA	NA	0.900899678906791	0	0.00250099199502803	0	0.45170033545091	NA	NA	Ac-p48
AcMNPV	46654	46766	65	1786	INS	c("snif", "pindel")	1783	NA	NA	3	NA	NA	0.869106171974224	0	0.00152694772203948	0	0.435316559848132	NA	NA	Ac-49K
AcMNPV	65030	65101	70	1817	INS	c("snif", "pindel")	1810	NA	NA	7	NA	NA	0.85956886078566	0	0.00390865746689681	0	0.431738759126278	NA	NA	Ac-chitinase
AcMNPV	878	974	57	1782	INS	c("snif", "pindel")	1773	NA	NA	9	NA	NA	0.836889329937199	0	0.00511614408937089	0	0.421002737013285	NA	NA	AcOrf-44
AcMNPV	32240	32373	76	1647	INS	c("snif", "pindel")	1643	NA	NA	4	NA	NA	0.824173273669161	0	0.00188056701340907	0	0.413026920341285	NA	NA	Ac-PH
AcMNPV	54580	54676	64	1735	INS	c("snif", "pindel")	1729	NA	NA	6	NA	NA	0.82245233627994	0	0.00279338658526489	0	0.412622861432602	NA	NA	Ac-94K
AcMNPV	129695	129778	64	1715	INS	c("snif", "pindel")	1712	NA	NA	3	NA	NA	0.81517746525882	0	0.00174491019390384	0	0.408461187726362	NA	NA	Ac-lef8
AcMNPV	121470	121604	57	1658	INS	c("snif", "pindel")	1651	NA	NA	7	NA	NA	0.813138399012085	0	0.00321083439494731	0	0.408174616703516	NA	NA	Ac-lef9
AcMNPV	123969	124085	74	1657	INS	c("snif", "pindel")	1650	NA	NA	7	NA	NA	0.811070113429657	0	0.00354200101779551	0	0.407306057223726	NA	NA	AcOrf-56
AcMNPV	8794	8951	73	1700	INS	c("snif", "pindel")	1692	NA	NA	8	NA	NA	0.807880369301199	0	0.003949842993741	0	0.40591510614747	NA	NA	Ac-HisP
AcMNPV	117153	117257	64	1639	INS	c("snif", "pindel")	1634	NA	NA	5	NA	NA	0.797072578250348	0	0.00243342902966809	0	0.399753003640008	NA	NA	Ac-DNA-pol
AcMNPV	127755	127840	53	1633	INS	c("snif", "pindel")	1628	NA	NA	5	NA	NA	0.776974499877606	0	0.00244870740993099	0	0.389711603643768	NA	NA	Ac-lef8
AcMNPV	53822	53910	61	1616	INS	c("snif", "pindel")	1611	NA	NA	5	NA	NA	0.766770753839629	0	0.0023170571437319	0	0.384543905491681	NA	NA	Ac-35K|p35
AcMNPV	37837	38005	65	1542	INS	c("snif", "pindel")	1533	NA	NA	9	NA	NA	0.764460902320399	0	0.00445074005184981	0	0.384455821186125	NA	NA	Ac-PE38
AcMNPV	25417	25857	439	1472	DEL	c("hon", "lumpy")	NA	1227	245	NA	NA	NA	0	0.635573123086757	0	0.12590134033277	0.380737231709763	NA	Ac-lef1	NA
AcMNPV	122694	122824	81	1488	INS	c("snif", "pindel")	1485	NA	NA	3	NA	NA	0.739722483243832	0	0.00208121482786659	0	0.370901849035849	NA	NA	AcOrf-58
AcMNPV	7647	7703	54	1540	INS	c("snif", "pindel")	1532	NA	NA	8	NA	NA	0.728879144235587	0	0.00408493987479122	0	0.366482042055189	NA	NA	Ac-v-ubi
AcMNPV	57348	57498	79	1496	INS	c("snif", "pindel")	1491	NA	NA	5	NA	NA	0.715048749281628	0	0.00277257496638758	0	0.358910662124008	NA	NA	Ac-alk-exo
AcMNPV	86462	86594	74	1450	INS	c("snif", "pindel")	1446	NA	NA	4	NA	NA	0.707125926788762	0	0.00189833082482474	0	0.354512128806793	NA	NA	Ac-helicase
AcMNPV	68260	68401	71	1473	INS	c("snif", "pindel")	1469	NA	NA	4	NA	NA	0.696652000654445	0	0.0017543040908858	0	0.349203152372665	NA	NA	AcOrf-120
AcMNPV	41578	41675	63	1352	INS	c("snif", "pindel")	1346	NA	NA	6	NA	NA	0.672239272089034	0	0.00295251734490961	0	0.337595894716972	NA	NA	Ac-odv-e56
AcMNPV	129843	130038	68	1395	INS	c("snif", "pindel")	1384	NA	NA	11	NA	NA	0.661525623960833	0	0.00565948515800017	0	0.333592554559417	NA	NA	Ac-lef8
AcMNPV	25936	26068	64	1376	INS	c("snif", "pindel")	1367	NA	NA	9	NA	NA	0.659863587083077	0	0.00465230600466956	0	0.332257946543873	NA	NA	Ac-lef1
AcMNPV	119878	120053	58	1344	INS	c("snif", "pindel")	1309	NA	NA	35	NA	NA	0.641427989139514	0	0.0156035767450777	0	0.328515782942296	NA	NA	intergenic region
AcMNPV	9713	9781	52	1340	INS	c("snif", "pindel")	1336	NA	NA	4	NA	NA	0.628228107646829	0	0.0015517737504876	0	0.314889940698658	NA	NA	hr2
AcMNPV	7675	7797	73	1317	INS	c("snif", "pindel")	1311	NA	NA	6	NA	NA	0.626416914130735	0	0.00317071380930932	0	0.314793813970022	NA	NA	Ac-v-ubi
AcMNPV	125960	126391	431	1172	INV	c("hon", "pindel")	NA	1169	NA	3	NA	NA	0	0.61115867786616	0.00138609677554425	0	0.306272387320852	AcOrf-52	AcOrf-52	NA
AcMNPV	101663	101756	61	1203	INS	c("snif", "pindel")	1198	NA	NA	5	NA	NA	0.60552742459258	0	0.00243371051531231	0	0.303980567553946	NA	NA	Ac-p95
AcMNPV	11659	12480	821	1182	DEL	c("hon", "pindel")	NA	1178	NA	4	NA	NA	0	0.605885774879905	0.00200439324227597	0	0.303945084061091	AcOrf-30	AcOrf-30	NA
AcMNPV	1157	1259	102	1055	INV	c("hon", "pindel")	NA	1047	NA	8	NA	NA	0	0.544524404454677	0.00376669201107938	0	0.274145548232878	Ac-GTA	Ac-GTA	NA
AcMNPV	28016	28110	69	1081	INS	c("snif", "pindel")	1076	NA	NA	5	NA	NA	0.526689753354414	0	0.00269285123397215	0	0.264691302294193	NA	NA	AcOrf-11
AcMNPV	63094	63200	105	1023	INV	c("hon", "pindel")	NA	1017	NA	6	NA	NA	0	0.520536979823577	0.00297976834761031	0	0.261758374085594	Ac-v-cath	Ac-v-cath	NA
AcMNPV	43366	113897	63451	907	INV	c("hon", "lumpy")	NA	903	4	NA	NA	NA	0	0.478973250860239	0	0.00193339313517692	0.240453321997708	Ac-IE-1	AcOrf-66	NA
AcMNPV	125791	125954	82	979	INS	c("snif", "pindel")	972	NA	NA	7	NA	NA	0.4718822191359	0	0.00329341133554313	0	0.237587815235722	NA	NA	AcOrf-53
AcMNPV	132598	132716	78	959	INS	c("snif", "pindel")	956	NA	NA	3	NA	NA	0.456360570581487	0	0.00172922656394254	0	0.229044898572715	NA	NA	Ac-odv-e66
AcMNPV	44606	44678	50	875	INS	c("snif", "pindel")	871	NA	NA	4	NA	NA	0.429910312012397	0	0.00190519949167712	0	0.215907755752037	NA	NA	Ac-odv-ec27
AcMNPV	131639	131722	82	696	INV	c("hon", "pindel")	NA	668	NA	28	NA	NA	0	0.349356571140465	0.0125216726889062	0	0.180939121914686	AcOrf-47	AcOrf-47	NA
AcMNPV	129719	130068	148	749	INS	c("snif", "pindel")	738	NA	NA	11	NA	NA	0.353619138552291	0	0.00583040284918612	0	0.179724770700739	NA	NA	Ac-lef8
AcMNPV	35592	35931	339	978	DEL	c("snif", "pindel", "lumpy", "fermikit")	488	NA	141	313	NA	36	0.246572091388902	0	0.152854608651913	0.0690493175028051	0.178762027233131	Ac-bro	Ac-ptp	NA
AcMNPV	110263	110376	113	629	INV	c("hon", "pindel")	NA	621	NA	8	NA	NA	0	0.336459887255473	0.00339727132061547	0	0.169928579288044	AcOrf-70	AcOrf-70	NA
AcMNPV	130195	130485	289	638	DEL	c("hon", "pindel")	NA	626	NA	12	NA	NA	0	0.325921207886905	0.00629228586834941	0	0.166106746877627	Ac-pcna	Ac-pcna	NA
AcMNPV	98393	98525	132	633	DEL	c("snif", "lumpy")	442	NA	191	NA	NA	NA	0.230544860576362	0	0	0.088326570832065	0.159435715704214	Ac-PNK|PNL	Ac-PNK|PNL	NA
AcMNPV	32829	32939	107	1190	INS	c("snif", "hon", "pindel")	1058	24	NA	108	NA	NA	0.533000408153466	0.0132879328959389	0.0455427519857521	0	0.159343461255227	NA	NA	Ac-ORF603
AcMNPV	82036	82131	80	627	INS	c("snif", "pindel")	624	NA	NA	3	NA	NA	0.303649373375945	0	0.00140136745241372	0	0.15252537041418	NA	NA	Ac-p48
AcMNPV	41389	41477	88	546	INV	c("hon", "pindel")	NA	536	NA	10	NA	NA	0	0.289830118503846	0.00484074756371702	0	0.147335433033782	Ac-odv-e56	Ac-odv-e56	NA
AcMNPV	100209	100356	147	592	DEL	c("snif", "lumpy")	225	NA	367	NA	NA	NA	0.114242683365082	0	0	0.179005675477831	0.146624179421456	NA	Ac-p95	NA
AcMNPV	14083	14187	104	715	DEL	c("snif", "pindel", "lumpy", "fermikit")	506	NA	150	4	NA	55	0.243679726227456	0	0.00191645479954658	0.0719810924179642	0.140314249918106	Ac-IAP1	Ac-IAP1	NA
AcMNPV	88786	88873	86	503	INV	c("hon", "pindel")	NA	495	NA	8	NA	NA	0	0.266017541524019	0.00407019608169624	0	0.135043868802858	Ac-helicase	Ac-helicase	NA
AcMNPV	23104	23649	545	656	DEL	c("snif", "pindel", "lumpy", "fermikit")	429	NA	54	129	NA	44	0.207980583861666	0	0.0582937302500132	0.0244620883511492	0.124679246581124	AcOrf-16	AcOrf-16	NA
AcMNPV	15216	15281	65	510	INS	c("snif", "pindel")	504	NA	NA	6	NA	NA	0.243143871307422	0	0.00256970786834167	0	0.122856789587882	NA	NA	AcOrf-25
AcMNPV	68983	72117	2723	273	INS	c("snif", "fermikit")	257	NA	NA	NA	NA	16	0.12252978395961	0	0	0	0.12252978395961	NA	NA	AcOrf-119
AcMNPV	57610	58209	599	478	DEL	c("snif", "lumpy")	52	NA	426	NA	NA	NA	0.0250872941346292	0	0	0.212634794424706	0.118861044279667	Ac-alk-exo	AcOrf-132	NA
AcMNPV	21151	35186	14034	439	INV	c("hon", "pindel", "lumpy")	NA	427	6	6	NA	NA	0	0.227504206535762	0.00291654568519485	0.00292007116445325	0.115211257480293	AcOrf-19	Ac-bro	NA
AcMNPV	34300	113657	54625	425	INV	c("hon", "lumpy")	NA	421	4	NA	NA	NA	0	0.224301151069246	0	0.00193386215977362	0.11311750661451	AcOrf-4	AcOrf-66	NA
AcMNPV	122740	123350	610	410	DEL	c("snif", "lumpy")	19	NA	391	NA	NA	NA	0.0095397975058208	0	0	0.216658541627491	0.113099169566656	AcOrf-58	AcOrf-57	NA
AcMNPV	2407	131044	5344	423	INV	c("hon", "lumpy")	NA	418	5	NA	NA	NA	0	0.221716280033329	0	0.00241797020433537	0.112067125118832	Ac-GTA	AcOrf-48	NA
AcMNPV	18762	55829	37067	403	INV	c("hon", "lumpy")	NA	399	4	NA	NA	NA	0	0.212023168799167	0	0.00193733549323907	0.106980252146203	AcOrf-22	Ac-94K	NA
AcMNPV	68345	68681	336	434	DEL	c("snif", "lumpy")	16	NA	418	NA	NA	NA	0.00765485073069468	0	0	0.202731146874762	0.105192998802729	AcOrf-120	AcOrf-119	NA
AcMNPV	21230	75554	54324	400	INV	c("hon", "pindel")	NA	396	NA	4	NA	NA	0	0.208074061136585	0.00193700666093331	0	0.105005533898759	AcOrf-19	AcOrf-109	NA
AcMNPV	69400	72241	2627	234	INS	c("snif", "fermikit")	218	NA	NA	NA	NA	16	0.103759201587718	0	0	0	0.103759201587718	NA	NA	AcOrf-119
AcMNPV	50731	51416	686	384	DEL	c("snif", "lumpy")	37	NA	347	NA	NA	NA	0.0181076816356811	0	0	0.178401888352084	0.0982547849938825	Ac-p74	Ac-p74	NA
AcMNPV	3652	64137	60484	380	INV	c("hon", "pindel", "lumpy")	NA	362	5	13	NA	NA	0	0.190545163335314	0.00628918532666535	0.00242329342368902	0.0974507013552458	Ac-p47	Ac-chitinase	NA
AcMNPV	90148	90751	603	378	DEL	c("snif", "lumpy")	29	NA	349	NA	NA	NA	0.0147449672466177	0	0	0.177196612669485	0.0959707899580516	Ac-odv-e25	AcOrf-93	NA
AcMNPV	126494	126565	71	390	INS	c("snif", "pindel")	387	NA	NA	3	NA	NA	0.18659302590485	0	0.00131988686369767	0	0.0939564563842736	NA	NA	AcOrf-52
AcMNPV	69602	69730	128	557	DEL	c("snif", "pindel", "lumpy")	117	NA	266	174	NA	NA	0.0561820630881426	0	0.102194434951644	0.156480420885544	0.0927597455033683	AcOrf-119	AcOrf-119	NA
AcMNPV	99515	99572	57	375	DEL	c("snif", "pindel")	267	NA	NA	108	NA	NA	0.135085684677074	0	0.0441459751788832	0	0.0896158299279784	hr3	hr3	NA
AcMNPV	111205	111697	492	358	DEL	c("snif", "lumpy")	40	NA	318	NA	NA	NA	0.0201039326422019	0	0	0.155244423270839	0.0876741779565206	AcOrf-69	AcOrf-68	NA
AcMNPV	118879	119059	180	350	DEL	c("hon", "lumpy")	NA	87	263	NA	NA	NA	0	0.0466576575047051	0	0.124463149228552	0.0855604033666287	Ac-gp37	Ac-gp37	NA
AcMNPV	117359	117966	607	307	DEL	c("hon", "lumpy")	NA	303	4	NA	NA	NA	0	0.161240309643292	0	0.00188071088551517	0.0815605102644033	Ac-DNA-pol	Ac-DNA-pol	NA
AcMNPV	63766	65195	1429	501	DEL	c("snif", "pindel", "lumpy", "fermikit")	185	NA	100	176	NA	40	0.0885701312008721	0	0.0930596564496164	0.0530283726750521	0.0808070728816032	Ac-chitinase	Ac-chitinase	NA
AcMNPV	36378	36467	89	279	DEL	c("snif", "pindel")	272	NA	NA	7	NA	NA	0.136930427037226	0	0.0031297186407781	0	0.0700300728390021	NA	NA	NA
AcMNPV	99028	99131	103	314	DEL	c("snif", "lumpy")	77	NA	237	NA	NA	NA	0.0393254796304034	0	0	0.0994482975773236	0.0693868886038635	AcOrf-84	AcOrf-84	NA
AcMNPV	26666	86452	59785	259	INV	c("hon", "lumpy")	NA	255	4	NA	NA	NA	0	0.134087883566285	0	0.00193350780307754	0.0680106956846813	AcOrf-13	Ac-helicase	NA
AcMNPV	51949	52133	184	279	DEL	c("snif", "lumpy")	47	NA	232	NA	NA	NA	0.0227992257440624	0	0	0.111834666464051	0.0673169461040567	Ac-p26	Ac-p26	NA
AcMNPV	38280	56203	17923	257	INV	c("hon", "pindel")	NA	163	NA	94	NA	NA	0	0.0863167330543347	0.0452847365011596	0	0.0658007347777472	NA	Ac-94K	NA
AcMNPV	124886	125457	571	253	DEL	c("hon", "pindel", "lumpy")	NA	240	8	5	NA	NA	0	0.127236100551999	0.00246060115118795	0.0039458461587705	0.065219662103489	AcOrf-54	Ac-lef10	NA
AcMNPV	104682	104805	123	232	INV	c("hon", "pindel")	NA	218	NA	14	NA	NA	0	0.119961352492358	0.00821607053931972	0	0.0640887115158387	Ac-gp41	Ac-gp41	NA
AcMNPV	23239	96835	60386	242	INV	c("hon", "lumpy")	NA	238	4	NA	NA	NA	0	0.125911671829393	0	0.00194132886196122	0.0639265003456772	AcOrf-16	NA	NA
AcMNPV	99802	122761	22959	234	INV	c("hon", "pindel")	NA	223	NA	11	NA	NA	0	0.12118163185633	0.00524801317319463	0	0.0632148225147623	hr3	AcOrf-58	NA
AcMNPV	31549	32268	718	229	DEL	c("hon", "lumpy")	NA	225	4	NA	NA	NA	0	0.122607256941898	0	0.00198906413917576	0.0622981605405369	Ac-PH	Ac-PH	NA
AcMNPV	71628	72103	475	257	DEL	c("snif", "lumpy")	49	NA	208	NA	NA	NA	0.0232167620084506	0	0	0.100578478631452	0.0618976203199511	AcOrf-114	AcOrf-114	NA
AcMNPV	37446	76977	39531	231	INV	c("hon", "pindel")	NA	216	NA	15	NA	NA	0	0.112787801965044	0.00724456546749235	0	0.0600161837162681	Ac-PE38	AcOrf-106	NA
AcMNPV	20334	20692	358	223	DEL	c("hon", "pindel")	NA	220	NA	3	NA	NA	0	0.115757702683596	0.00164629824794581	0	0.0587020004657707	AcOrf-20	AcOrf-20	NA
AcMNPV	61453	61776	323	203	DEL	c("hon", "lumpy")	NA	38	165	NA	NA	NA	0	0.0198772438122029	0	0.0960044927085611	0.057940868260382	NA	Ac-gp64	NA
AcMNPV	123530	124136	606	460	DEL	c("snif", "pindel", "lumpy")	25	NA	425	10	NA	NA	0.0124565424683303	0	0.00470173549422618	0.199817313646818	0.0573580335194262	AcOrf-57	AcOrf-55	NA
AcMNPV	115732	115832	99	216	INV	c("hon", "pindel")	NA	206	NA	10	NA	NA	0	0.109166422074976	0.00474535954344191	0	0.0569558908092091	Ac-DNA-pol	Ac-DNA-pol	NA
AcMNPV	9534	105676	37839	214	INV	c("hon", "pindel")	NA	211	NA	3	NA	NA	0	0.112006580323741	0.00145107746174142	0	0.056728828892741	Ac-fgf	AcOrf-78	NA
AcMNPV	73562	123522	49960	207	INV	c("hon", "pindel")	NA	204	NA	3	NA	NA	0	0.110384299545844	0.00144101666709655	0	0.0559126581064704	AcOrf-112	AcOrf-57	NA
AcMNPV	102398	102824	426	204	DEL	c("snif", "lumpy")	11	NA	193	NA	NA	NA	0.00559837151632483	0	0	0.098436809936892	0.0520175907266084	Ac-p95	Ac-TLP	NA
AcMNPV	83002	83589	587	198	DEL	c("snif", "lumpy")	74	NA	124	NA	NA	NA	0.0365349998573009	0	0	0.0631894719572885	0.0498622359072947	Ac-p40	Ac-p40	NA
AcMNPV	121820	121945	125	185	INS	c("hon", "pindel")	NA	182	NA	3	NA	NA	0	0.0980289143404606	0.00142207968318773	0	0.0497254970118242	NA	NA	Ac-FP
AcMNPV	87019	124630	37611	182	INV	c("hon", "pindel")	NA	174	NA	8	NA	NA	0	0.0953129412486991	0.00383994775155469	0	0.0495764445001269	Ac-helicase	AcOrf-54	NA
AcMNPV	11172	12018	846	253	DEL	c("snif", "pindel", "lumpy", "fermikit")	169	NA	19	51	NA	14	0.0808379748402978	0	0.0245630981849646	0.00917025312571124	0.0488523252478179	AcOrf-30	AcOrf-30	NA
AcMNPV	45399	74012	28613	189	INV	c("hon", "pindel", "lumpy")	NA	180	6	3	NA	NA	0	0.0933165518484197	0.00145269731830401	0.00291114876239122	0.0477492374443836	Ac-odv-e18	AcOrf-112	NA
AcMNPV	52711	52822	112	199	DEL	c("snif", "pindel")	191	NA	NA	8	NA	NA	0.0917338897287632	0	0.00342070224268264	0	0.0475772959857229	hr5	hr5	NA
AcMNPV	49143	126784	56341	177	INV	c("hon", "pindel")	NA	160	NA	17	NA	NA	0	0.085277804915055	0.00816844154679662	0	0.0467231232309258	Ac-ME53	AcOrf-51	NA
AcMNPV	1907	1962	56	425	DEL	c("snif", "pindel", "lumpy")	18	NA	259	148	NA	NA	0.00847535295052429	0	0.0606459821524611	0.106292837941091	0.0459723814986501	Ac-GTA	Ac-GTA	NA
AcMNPV	73693	73987	294	171	INV	c("hon", "pindel")	NA	157	NA	14	NA	NA	0	0.079821212891904	0.00695228563881338	0	0.0433867492653587	AcOrf-112	AcOrf-112	NA
AcMNPV	110	251	141	268	DEL	c("snif", "pindel", "lumpy")	89	NA	56	123	NA	NA	0.043074089888584	0	0.054887429232581	0.0250048141814024	0.0415101057977879	AcOrf-45	AcOrf-45	NA
AcMNPV	16787	109936	40832	156	INV	c("hon", "pindel")	NA	134	NA	22	NA	NA	0	0.0713853399220355	0.0106595783265426	0	0.041022459124289	Ac-env-prot	AcOrf-70	NA
AcMNPV	743	799	50	170	INS	c("snif", "pindel")	167	NA	NA	3	NA	NA	0.0793703733967918	0	0.00160062991807583	0	0.0404855016574338	NA	NA	AcOrf-44
AcMNPV	60615	61078	463	166	DEL	c("hon", "pindel", "lumpy")	NA	147	10	9	NA	NA	0	0.0759502618428927	0.00463666114031286	0.00516486614498031	0.0404255127427696	Ac-p24	NA	NA
AcMNPV	14383	14468	85	153	INV	c("hon", "pindel")	NA	149	NA	4	NA	NA	0	0.0772741090667303	0.00196814804134942	0	0.0396211285540399	AcOrf-26	AcOrf-26	NA
AcMNPV	8235	8648	412	154	DEL	c("hon", "lumpy")	NA	31	123	NA	NA	NA	0	0.0161047727273241	0	0.0625750276387785	0.0393399001830513	AcOrf-34	Ac-HisP	NA
AcMNPV	130797	130860	54	160	INS	c("snif", "pindel")	137	NA	NA	23	NA	NA	0.0656669138662489	0	0.0122916094150722	0	0.0389792616406606	NA	NA	Ac-pcna
AcMNPV	27637	102594	59025	148	INV	c("hon", "pindel")	NA	119	NA	29	NA	NA	0	0.0633295407689043	0.0140168366957814	0	0.0386731887323429	AcOrf-12	Ac-p95	NA
AcMNPV	8138	8604	466	180	DEL	c("snif", "hon", "lumpy")	26	31	123	NA	NA	NA	0.012507705934583	0.0161084780988733	0	0.0628024907095424	0.0385552913631353	AcOrf-34	Ac-HisP	NA
AcMNPV	16489	124990	25480	140	INV	c("hon", "pindel")	NA	125	NA	15	NA	NA	0	0.0666830049382651	0.00723893800078642	0	0.0369609714695258	Ac-env-prot	AcOrf-54	NA
AcMNPV	76858	77558	700	158	DEL	c("snif", "lumpy")	60	NA	98	NA	NA	NA	0.0287864865637329	0	0	0.0450056093231015	0.0368960479434172	AcOrf-106	Ac-HE65	NA
AcMNPV	133476	133672	196	149	DEL	c("snif", "lumpy")	105	NA	44	NA	NA	NA	0.0505818007487867	0	0	0.0224627718687316	0.0365222863087592	Ac-odv-e66	Ac-odv-e66	NA
AcMNPV	24003	24486	483	203	DEL	c("snif", "pindel", "lumpy", "fermikit")	116	NA	26	37	NA	24	0.056411567964475	0	0.0189457314081178	0.0133414384197359	0.0362775764392009	Ac-egt	Ac-egt	NA
AcMNPV	16540	16805	265	171	DEL	c("snif", "pindel", "lumpy")	117	NA	20	34	NA	NA	0.0569293867072278	0	0.0178953157665469	0.0105535083005822	0.0355768993703962	Ac-env-prot	Ac-env-prot	NA
AcMNPV	26757	86601	59844	266	INV	c("snif", "hon", "lumpy")	7	255	4	NA	NA	NA	0.00342077994774791	0.13409006805499	0	0.00193297525799204	0.0353441996296805	AcOrf-13	Ac-helicase	NA
AcMNPV	91107	128815	37707	128	INV	c("hon", "pindel")	NA	125	NA	3	NA	NA	0	0.0682373307759599	0.00143253825083127	0	0.0348349345133956	AcOrf-93	Ac-lef8	NA
AcMNPV	4	131900	2086	139	DUP	c("snif", "lumpy")	134	NA	5	NA	NA	NA	0.0658321885195952	0	0	0.00241617965720509	0.0341241840884002	AcOrf-45	Ac-odv-e66	NA
AcMNPV	57977	123328	65351	127	INV	c("hon", "pindel")	NA	119	NA	8	NA	NA	0	0.0636680125698189	0.00385340195851665	0	0.0337607072641678	Ac-alk-exo	AcOrf-57	NA
AcMNPV	548	90896	43634	129	INV	c("hon", "pindel")	NA	121	NA	8	NA	NA	0	0.063570808521518	0.00387196440864636	0	0.0337213864650822	AcOrf-44	AcOrf-93	NA
AcMNPV	39077	106281	66736	121	INV	c("hon", "pindel")	NA	117	NA	4	NA	NA	0	0.0621998179876865	0.0019361967421204	0	0.0320680073649035	Ac-IE-2	Ac-vlf-1	NA
AcMNPV	5170	17474	12304	128	INV	c("hon", "pindel", "lumpy")	NA	119	6	3	NA	NA	0	0.0618616274274541	0.00144104069084809	0.00288834706189573	0.032013160651913	Ac-p43	Ac-env-prot	NA
AcMNPV	49064	102730	53665	122	INV	c("hon", "pindel")	NA	108	NA	14	NA	NA	0	0.0572079092833554	0.0067596928012569	0	0.0319838010423062	Ac-ME53	Ac-p95	NA
AcMNPV	35598	35659	61	123	DEL	c("snif", "pindel")	120	NA	NA	3	NA	NA	0.0608613948810004	0	0.00152729071436806	0	0.0311943427976842	Ac-bro	Ac-bro	NA
AcMNPV	64094	83069	18975	120	INV	c("hon", "pindel")	NA	113	NA	7	NA	NA	0	0.0584678474519084	0.00337655061551611	0	0.0309221990337123	Ac-chitinase	Ac-p40	NA
AcMNPV	31629	74343	50286	61	DEL	c("hon", "delscript")	NA	58	NA	NA	3	NA	0	0.0305089133505708	0	0	0.0305089133505708	Ac-PH	AcOrf-111	NA
AcMNPV	63282	129815	66533	112	INV	c("hon", "lumpy")	NA	108	4	NA	NA	NA	0	0.0578330690309848	0	0.00192495760048453	0.0298790133157347	Ac-v-cath	Ac-lef8	NA
AcMNPV	4639	5101	462	147	DEL	c("snif", "pindel", "lumpy")	106	NA	13	28	NA	NA	0.049964634938136	0	0.012890057346139	0.00599804797868374	0.0297043438002737	Ac-p43	Ac-p43	NA
AcMNPV	10700	10777	77	113	INV	c("hon", "pindel")	NA	105	NA	8	NA	NA	0	0.05439053479842	0.00438338550779695	0	0.0293869601531085	Ac-sod	Ac-sod	NA
AcMNPV	74796	79956	5160	118	INV	c("hon", "pindel")	NA	37	NA	81	NA	NA	0	0.0192839384294244	0.0382010840049788	0	0.0287425112172016	AcOrf-109	Ac-vp80	NA
AcMNPV	1166	7135	5969	111	INV	c("hon", "pindel")	NA	108	NA	3	NA	NA	0	0.055699794837534	0.00147026345372536	0	0.0285850291456297	Ac-GTA	Ac-39K|pp31	NA
AcMNPV	65256	66098	842	148	DEL	c("snif", "pindel", "lumpy", "fermikit")	100	NA	12	25	NA	11	0.0476419999053603	0	0.0115586059135517	0.00555824557571812	0.0281002128249976	Ac-chitinase	Ac-lef7	NA
AcMNPV	94931	107894	12963	97	INV	c("hon", "pindel")	NA	94	NA	3	NA	NA	0	0.0524640649874939	0.00145147470877256	0	0.0269577698481332	Ac-vp39	AcOrf-74	NA
AcMNPV	67513	68014	501	130	DEL	c("snif", "pindel", "lumpy", "fermikit")	101	NA	7	13	NA	9	0.048156236451547	0	0.00607212482144873	0.00327604334662166	0.0264151602677911	Ac-pk-2	AcOrf-121	NA
AcMNPV	18350	18461	111	216	DEL	c("snif", "pindel", "lumpy", "fermikit")	15	NA	167	26	NA	NA	0.00732199606503728	0	0.0121937452116938	0.078413988210316	0.0263129313880211	AcOrf-22	AcOrf-22	NA
AcMNPV	19460	109242	44200	99	INV	c("hon", "lumpy")	NA	95	4	NA	NA	8	0	0.0506338494910431	0	0.00193979139933158	0.0262868204451873	AcOrf-22	Ac-IAP2	NA
AcMNPV	9743	78048	65677	58	DEL	c("hon", "delscript")	NA	50	NA	NA	8	NA	0	0.0262762257298953	0	0	0.0262762257298953	hr2	Ac-HE65	NA
AcMNPV	6307	101621	38668	101	INV	c("hon", "pindel")	NA	65	NA	36	NA	NA	0	0.0344523245351508	0.0173847108070137	0	0.0259185176710823	AcOrf-38	Ac-p95	NA
AcMNPV	59609	104274	44664	95	INV	c("hon", "pindel")	NA	88	NA	7	NA	NA	0	0.0468906293298434	0.00339179348747664	0	0.02514121140866	Ac-PE|pp34	Ac-gp41	NA
AcMNPV	16966	65954	48988	96	INV	c("hon", "pindel")	NA	69	NA	27	NA	NA	0	0.0365025795164939	0.0131134145111897	0	0.0248079970138418	Ac-env-prot	Ac-lef7	NA
AcMNPV	77776	77879	102	95	INV	c("hon", "pindel")	NA	91	NA	4	NA	NA	0	0.0475539272790712	0.00185409527081357	0	0.0247040112749424	Ac-HE65	Ac-HE65	NA
AcMNPV	33245	53439	22041	58	DEL	c("hon", "delscript")	NA	46	NA	NA	12	NA	0	0.0246241312065531	0	0	0.0246241312065531	Ac-lef2	Ac-35K|p35	NA
AcMNPV	32209	32331	122	206	DEL	c("snif", "pindel", "lumpy", "fermikit")	24	NA	41	114	NA	27	0.0121368149601539	0	0.053791383343131	0.0193227452505819	0.0243469396285052	Ac-PH	NA	NA
AcMNPV	38760	39592	832	102	DEL	c("snif", "pindel", "lumpy")	89	NA	6	7	NA	NA	0.0450785189337897	0	0.00356784462137633	0.00306312138945981	0.0241970009696039	Ac-IE-2	Ac-IE-2	NA
AcMNPV	26653	74088	47435	93	INV	c("hon", "pindel")	NA	73	NA	20	NA	NA	0	0.0384710797358625	0.00966310140545181	0	0.0240670905706572	AcOrf-13	AcOrf-112	NA
AcMNPV	21922	22071	150	141	DEL	c("snif", "pindel", "lumpy", "fermikit")	66	NA	14	47	NA	14	0.0321242657455547	0	0.0242915917187793	0.00725421526904537	0.0239485846197335	AcOrf-18	AcOrf-18	NA
AcMNPV	10097	72750	62653	52	DEL	c("hon", "delscript")	NA	45	NA	NA	7	NA	0	0.023692315017777	0	0	0.023692315017777	hr2	AcOrf-114	NA
AcMNPV	9688	10592	904	103	DEL	c("snif", "pindel")	67	NA	NA	36	NA	NA	0.0317625846872828	0	0.0149312805001079	0	0.0233469325936953	NA	Ac-sod	NA
AcMNPV	10413	72826	62414	100	DEL	c("snif", "lumpy", "delscript")	24	NA	72	NA	NA	NA	0.0117211391674949	0	0	0.0349351912231637	0.0233281651953293	NA	AcOrf-114	NA
AcMNPV	31440	73356	41915	89	INV	c("hon", "lumpy")	NA	84	5	NA	NA	NA	0	0.044219283702008	0	0.00242140577933878	0.0233203447406734	Ac-ORF1629	AcOrf-112	NA
AcMNPV	18979	20174	1195	103	DEL	c("snif", "pindel", "lumpy")	89	NA	5	9	4	NA	0.0432225853999333	0	0.00435077162535394	0.00242192665293953	0.02330446726954	AcOrf-22	AcOrf-20	NA
AcMNPV	71221	73313	12132	51	DEL	c("snif", "delscript")	48	NA	NA	NA	3	NA	0.0227189336588616	0	0	0	0.0227189336588616	AcOrf-115	NA	NA
AcMNPV	66048	66269	220	92	INS	c("hon", "pindel")	NA	70	NA	22	NA	NA	0	0.0362894872648069	0.0087869993573832	0	0.0225382433110951	NA	NA	Ac-lef7
AcMNPV	64230	64465	235	79	DEL	c("snif", "lumpy")	11	NA	68	NA	NA	NA	0.00526968217665806	0	0	0.0379079131091483	0.0215887976429032	Ac-chitinase	Ac-chitinase	NA
AcMNPV	1267	23959	22692	83	INV	c("hon", "pindel")	NA	78	NA	5	NA	NA	0	0.0406413214643184	0.00240712752596761	0	0.021524224495143	Ac-GTA	Ac-egt	NA
AcMNPV	41213	41686	473	98	DEL	c("snif", "pindel", "lumpy")	70	NA	18	10	NA	NA	0.0352609657379143	0	0.00504455137048648	0.00910073719277905	0.0211668050097735	Ac-odv-e56	Ac-odv-e56	NA
AcMNPV	39710	45865	6154	83	INV	c("hon", "pindel", "lumpy")	NA	75	5	3	NA	NA	0	0.040396306119421	0.00142194984297833	0.00237424373924981	0.0211472014552675	Ac-IE-2	Ac-49K	NA
AcMNPV	25942	26332	390	93	DEL	c("snif", "pindel", "lumpy")	79	NA	5	9	NA	NA	0.0384070856142915	0	0.00476162357101904	0.0026509451202426	0.0210566849799612	Ac-lef1	AcOrf-13	NA
AcMNPV	23160	106134	51008	82	INV	c("hon", "pindel")	NA	44	NA	38	NA	NA	0	0.0234398927043402	0.0184308299739923	0	0.0209353613391663	AcOrf-16	Ac-vlf-1	NA
AcMNPV	81327	112039	30712	77	INV	c("hon", "pindel")	NA	64	NA	13	NA	NA	0	0.0351078324994508	0.00631160333415629	0	0.0207097179168035	Ac-p48	Ac-lef3	NA
AcMNPV	27117	127007	34092	78	INV	c("hon", "pindel")	NA	71	NA	7	NA	NA	0	0.0379417232519418	0.00336744515361494	0	0.0206545842027784	AcOrf-13	AcOrf-51	NA
AcMNPV	14186	95390	52778	79	INV	c("hon", "pindel")	NA	66	NA	13	NA	NA	0	0.0348840752909118	0.00629753245859837	0	0.0205908038747551	Ac-IAP1	Ac-cg30	NA
AcMNPV	28257	60728	32471	78	INV	c("hon", "pindel")	NA	61	NA	17	NA	NA	0	0.0324597436158697	0.00818844119543545	0	0.0203240924056526	AcOrf-11	Ac-p24	NA
AcMNPV	22442	100155	56269	61	DEL	c("hon", "delscript")	NA	37	NA	NA	24	NA	0	0.0196582580614714	0	0	0.0196582580614714	AcOrf-17	hr3	NA
AcMNPV	46730	60312	13582	75	INV	c("hon", "pindel")	NA	69	NA	6	NA	NA	0	0.0359791017331193	0.00288619659673515	0	0.0194326491649272	Ac-49K	Ac-p24	NA
AcMNPV	128203	128672	469	79	DEL	c("snif", "lumpy")	37	NA	42	NA	NA	NA	0.0178346290736616	0	0	0.0207320734597227	0.0192833512666922	Ac-lef8	Ac-lef8	NA
AcMNPV	43773	62505	18732	74	INV	c("hon", "lumpy")	NA	70	4	NA	NA	NA	0	0.0366083657534237	0	0.00194602093008515	0.0192771933417544	AcOrf-146	NA	NA
AcMNPV	119042	119093	52	79	DEL	c("snif", "pindel")	46	NA	NA	33	NA	NA	0.0227829442612221	0	0.0156964618930884	0	0.0192397030771553	Ac-gp37	Ac-gp37	NA
AcMNPV	63644	64111	468	84	DEL	c("snif", "pindel", "lumpy")	75	NA	5	4	NA	NA	0.0357085235910091	0	0.001914350153848	0.00239829295656821	0.0189324225731086	Ac-v-cath	Ac-chitinase	NA
AcMNPV	707	90755	43934	137	INV	c("snif", "hon", "pindel")	8	121	NA	8	NA	NA	0.00389615080870858	0.0635663025587474	0.00387150394900266	0	0.0188013653163653	AcOrf-44	AcOrf-93	NA
AcMNPV	445	90867	43559	132	INV	c("snif", "hon", "pindel")	3	121	NA	8	NA	NA	0.00146107954351281	0.0635701023891906	0.00387219987136684	0	0.0181938954188593	AcOrf-45	AcOrf-93	NA
AcMNPV	31822	74311	47537	73	DEL	c("snif", "hon", "delscript")	12	58	NA	NA	3	NA	0.00586063727050613	0.0305051494757498	0	0	0.018182893373128	Ac-PH	AcOrf-111	NA
AcMNPV	13421	89527	57876	68	INV	c("hon", "pindel")	NA	65	NA	3	NA	NA	0	0.0342181563267069	0.00145136168154482	0	0.0178347590041259	Ac-IAP1	Ac-helicase	NA
AcMNPV	72601	72656	55	70	INS	c("hon", "pindel")	NA	63	NA	7	NA	NA	0	0.0320569028197899	0.00336369843448155	0	0.0177103006271357	NA	NA	AcOrf-114
AcMNPV	14074	14134	60	69	INV	c("hon", "pindel")	NA	57	NA	12	NA	NA	0	0.0297170343476611	0.00565306622852829	0	0.0176850502880947	Ac-IAP1	Ac-IAP1	NA
AcMNPV	55238	56231	993	69	DEL	c("hon", "lumpy")	NA	64	5	NA	NA	NA	0	0.0329872262079281	0	0.00234711915421462	0.0176671726810714	Ac-94K	Ac-94K	NA
AcMNPV	122138	122308	169	64	INV	c("hon", "pindel")	NA	60	NA	4	NA	NA	0	0.0326773706819331	0.00165085765313352	0	0.0171641141675333	Ac-FP	AcOrf-60	NA
AcMNPV	82415	94703	12287	66	INV	c("hon", "pindel")	NA	34	NA	32	NA	NA	0	0.0184319431350808	0.0157106799095645	0	0.0170713115223226	AcOrf-102	Ac-vp39	NA
AcMNPV	72448	73310	9119	86	DEL	c("snif", "pindel", "lumpy", "delscript")	67	NA	5	6	8	NA	0.0316298795247368	0	0.00263339380543998	0.0021992758047261	0.0170231071649099	AcOrf-114	NA	NA
AcMNPV	598	82379	52200	66	INV	c("hon", "pindel")	NA	42	NA	24	NA	NA	0	0.022035747896327	0.0116046643870224	0	0.0168202061416747	AcOrf-44	AcOrf-102	NA
AcMNPV	37312	123153	48140	63	INV	c("hon", "pindel")	NA	58	NA	5	NA	NA	0	0.0309567316939586	0.00240766528587226	0	0.0166821984899154	Ac-PE38	AcOrf-57	NA
AcMNPV	103964	132360	28396	62	INV	c("hon", "pindel")	NA	59	NA	3	NA	NA	0	0.0316624730941817	0.00142987589489092	0	0.0165461744945363	Ac-gp41	Ac-odv-e66	NA
AcMNPV	43640	95649	52009	132	DUP	c("snif", "pindel", "lumpy")	4	NA	8	120	NA	NA	0.00194998248126234	0	0.0581420468848637	0.00388584340125321	0.0164819638121604	AcOrf-146	Ac-cg30	NA
AcMNPV	111696	132989	21293	63	INV	c("hon", "pindel")	NA	51	NA	12	NA	NA	0	0.0271515614715258	0.00571005120847657	0	0.0164308063400012	AcOrf-68	Ac-odv-e66	NA
AcMNPV	116495	117265	770	66	DEL	c("snif", "lumpy")	57	NA	9	NA	NA	NA	0.0280403565473588	0	0	0.00435620705735803	0.0161982818023584	Ac-DNA-pol	Ac-DNA-pol	NA
AcMNPV	12501	12712	211	80	DEL	c("snif", "pindel", "lumpy", "fermikit")	63	NA	7	3	NA	7	0.0303980402140399	0	0.00118295742257237	0.00276489429365689	0.0161859830360773	NA	AcOrf-29	NA
AcMNPV	21770	53095	37081	148	DEL	c("hon", "delscript")	NA	30	NA	NA	118	NA	0	0.0160335116546862	0	0	0.0160335116546862	AcOrf-18	hr5	NA
AcMNPV	11917	12061	145	67	DEL	c("snif", "pindel")	57	NA	NA	10	NA	NA	0.0273585005277559	0	0.00466862411880122	0	0.0160135623232786	AcOrf-30	AcOrf-30	NA
AcMNPV	123085	131869	8783	63	INV	c("hon", "pindel")	NA	38	NA	25	NA	NA	0	0.0199879974180103	0.0120359205905334	0	0.0160119590042719	NA	Ac-odv-e66	NA
AcMNPV	69084	69623	539	133	DEL	c("snif", "hon", "pindel", "lumpy", "fermikit")	51	24	18	27	NA	13	0.0245818749374352	0.0123874986205048	0.0161945192348736	0.0108415720078642	0.0160013662001694	AcOrf-119	AcOrf-119	NA
AcMNPV	29001	67963	38961	60	INV	c("hon", "pindel")	NA	52	NA	8	NA	NA	0	0.0275135191248688	0.00386609782151768	0	0.0156898084731932	hr1	AcOrf-122	NA
AcMNPV	86578	88032	1454	63	DEL	c("snif", "pindel")	54	NA	NA	9	NA	NA	0.0266830941519005	0	0.00452069337293693	0	0.0156018937624187	Ac-helicase	Ac-helicase	NA
AcMNPV	55981	114754	58773	58	INV	c("hon", "lumpy")	NA	54	4	NA	NA	NA	0	0.0288647103056654	0	0.0019301269751595	0.0153974186404125	Ac-94K	AcOrf-66	NA
AcMNPV	36460	39625	16265	36	DEL	c("snif", "delscript")	30	NA	NA	NA	6	NA	0.0151300896192579	0	0	0	0.0151300896192579	NA	Ac-IE-2	NA
AcMNPV	114158	132181	18022	61	INV	c("hon", "pindel")	NA	18	NA	43	NA	NA	0	0.00955419359136704	0.0205638396648423	0	0.0150590166281047	AcOrf-66	Ac-odv-e66	NA
AcMNPV	50029	72730	33848	74	DEL	c("hon", "delscript")	NA	29	NA	NA	45	NA	0	0.0150000850450172	0	0	0.0150000850450172	Ac-p74	AcOrf-114	NA
AcMNPV	35317	44601	9283	56	INV	c("hon", "pindel")	NA	51	NA	5	NA	NA	0	0.0275849759280126	0.00239750302360765	0	0.0149912394758101	Ac-bro	Ac-odv-ec27	NA
AcMNPV	108807	108899	92	55	INS	c("hon", "pindel")	NA	50	NA	5	NA	NA	0	0.0275637209505797	0.00234640590914827	0	0.014955063429864	NA	NA	AcOrf-72
AcMNPV	19516	75506	55990	58	INV	c("hon", "pindel")	NA	43	NA	15	NA	NA	0	0.0226400021095147	0.00725611718545839	0	0.0149480596474866	NA	AcOrf-109	NA
AcMNPV	36937	99768	62682	34	DEL	c("snif", "delscript")	30	NA	NA	NA	4	NA	0.0147329170259383	0	0	0	0.0147329170259383	AcOrf-154	hr3	NA
AcMNPV	24217	24736	519	90	DEL	c("snif", "pindel", "lumpy")	28	NA	27	35	NA	NA	0.0136004299604058	0	0.0178580224418432	0.0138052462059467	0.0147160321421504	Ac-egt	Ac-egt	NA
AcMNPV	83682	122038	38355	54	INV	c("hon", "lumpy")	NA	50	4	NA	NA	NA	0	0.027352383324959	0	0.00191957925008807	0.0146359812875235	Ac-p40	Ac-FP	NA
AcMNPV	48591	50836	2245	59	DEL	c("snif", "pindel")	55	NA	NA	4	NA	NA	0.0270956308849043	0	0.00199013514111917	0	0.0145428830130117	Ac-ME53	Ac-p74	NA
AcMNPV	14543	15591	1048	60	DEL	c("snif", "lumpy")	56	NA	4	NA	NA	NA	0.0271064015548251	0	0	0.00188630351421941	0.0144963525345223	AcOrf-26	AcOrf-25	NA
AcMNPV	84996	132926	47930	55	INV	c("hon", "pindel")	NA	39	NA	16	NA	NA	0	0.0211795535999536	0.00769247415653587	0	0.0144360138782448	Ac-38K	Ac-odv-e66	NA
AcMNPV	50220	114292	64071	54	INV	c("hon", "pindel")	NA	51	NA	3	NA	NA	0	0.0271872330058436	0.00144313218185351	0	0.0143151825938486	Ac-p74	AcOrf-66	NA
AcMNPV	9559	95777	47764	78	DEL	c("hon", "delscript")	NA	27	NA	NA	51	NA	0	0.0142623143874616	0	0	0.0142623143874616	Ac-fgf	Ac-cg30	NA
AcMNPV	492	75516	58958	58	INV	c("hon", "pindel", "lumpy")	NA	50	4	4	NA	NA	0	0.0262383248348062	0.00193778788482825	0.00194133583913848	0.0140889433483948	AcOrf-45	AcOrf-109	NA
AcMNPV	33330	53595	21496	65	DEL	c("snif", "hon", "delscript")	7	46	NA	NA	12	NA	0.00348192507711128	0.0246148608553563	0	0	0.0140483929662338	Ac-lef2	Ac-35K|p35	NA
AcMNPV	58556	59170	614	57	DEL	c("snif", "pindel")	45	NA	NA	12	NA	NA	0.0218397664591503	0	0.00604860422310596	0	0.0139441853411282	AcOrf-132	Ac-PE|pp34	NA
AcMNPV	34556	78464	43908	54	INV	c("hon", "pindel")	NA	31	NA	23	NA	NA	0	0.0162420818393793	0.0111033662739356	0	0.0136727240566575	Ac-ctx	Ac-HE65	NA
AcMNPV	100380	131745	31365	51	INV	c("hon", "pindel")	NA	48	NA	3	NA	NA	0	0.0258542650452936	0.00144031876900254	0	0.0136472919071481	Ac-p95	NA	NA
AcMNPV	102930	103600	670	53	DEL	c("snif", "lumpy")	47	NA	6	NA	NA	NA	0.0239992237331342	0	0	0.00290064846712688	0.0134499361001306	Ac-TLP	AcOrf-81	NA
AcMNPV	7557	15088	7531	52	INV	c("hon", "lumpy")	NA	48	4	NA	NA	NA	0	0.0249270618371976	0	0.00193028941850906	0.0134286756278533	Ac-v-ubi	AcOrf-25	NA
AcMNPV	25936	53238	35312	173	DEL	c("hon", "delscript")	NA	25	NA	NA	148	NA	0	0.0133975501785891	0	0	0.0133975501785891	Ac-lef1	NA	NA
AcMNPV	1716	132298	3400	54	DUP	c("snif", "lumpy")	49	NA	5	NA	NA	NA	0.0240908516494439	0	0	0.00241534876816903	0.0132531002088065	Ac-GTA	Ac-odv-e66	NA
AcMNPV	55617	110443	54826	50	INV	c("hon", "pindel")	NA	46	NA	4	NA	NA	0	0.0245507004171026	0.00193525345915713	0	0.0132429769381299	Ac-94K	AcOrf-70	NA
AcMNPV	38568	38872	304	51	DEL	c("snif", "pindel")	45	NA	NA	6	NA	NA	0.0227997725305317	0	0.00340203865028225	0	0.013100905590407	AcOrf-152	Ac-IE-2	NA
AcMNPV	36502	45261	17520	27	DEL	c("hon", "delscript")	NA	24	NA	NA	3	NA	0	0.0129696398891639	0	0	0.0129696398891639	NA	Ac-odv-ec27	NA
AcMNPV	128183	128388	205	52	DEL	c("hon", "lumpy")	NA	10	42	NA	NA	NA	0	0.00520390622379101	0	0.020308654937503	0.012756280580647	Ac-lef8	Ac-lef8	NA
AcMNPV	65128	74581	9453	94	INV	c("snif", "pindel", "lumpy")	13	NA	26	55	NA	NA	0.00618282814286817	0	0.0262133984893516	0.0124183400199314	0.0127493486987548	Ac-chitinase	AcOrf-110	NA
AcMNPV	16818	18437	1619	52	DEL	c("snif", "lumpy")	47	NA	5	NA	NA	NA	0.022842845322334	0	0	0.00250138311817831	0.0126721142202562	Ac-env-prot	AcOrf-22	NA
AcMNPV	1693	116355	19319	52	INV	c("snif", "pindel")	6	NA	NA	46	NA	NA	0.00295239263388941	0	0.0222063669277623	0	0.0125793797808258	Ac-GTA	Ac-DNA-pol	NA
AcMNPV	37993	38238	245	75	DEL	c("snif", "pindel", "lumpy", "fermikit")	34	NA	11	20	NA	10	0.0170839903830452	0	0.0101380710490031	0.00559268650214413	0.0124746845793094	Ac-PE38	NA	NA
AcMNPV	80060	88272	8211	48	INV	c("hon", "pindel")	NA	35	NA	13	NA	NA	0	0.018504781743945	0.00639053041245008	0	0.0124476560781975	Ac-vp80	Ac-helicase	NA
AcMNPV	61607	125376	63769	47	INV	c("hon", "lumpy")	NA	39	8	NA	NA	NA	0	0.0209090506789332	0	0.00385305875206491	0.0123810547154991	Ac-gp64	AcOrf-54	NA
AcMNPV	756	57846	57090	51	INV	c("snif", "pindel")	7	NA	NA	44	NA	NA	0.00342118464905934	0	0.0212697712511496	0	0.0123454779501045	AcOrf-44	Ac-alk-exo	NA
AcMNPV	70046	73225	22482	40	DEL	c("snif", "delscript")	26	NA	NA	NA	14	NA	0.0123366547936113	0	0	0	0.0123366547936113	AcOrf-118	hr4b	NA
AcMNPV	95489	117343	21853	45	INV	c("hon", "lumpy")	NA	41	4	NA	NA	NA	0	0.0225925814275446	0	0.00190596131632831	0.0122492713719364	Ac-cg30	Ac-DNA-pol	NA
AcMNPV	16723	16792	69	49	DEL	c("snif", "pindel")	42	NA	NA	7	NA	NA	0.0204601216917932	0	0.00380089898242177	0	0.0121305103371075	Ac-env-prot	Ac-env-prot	NA
AcMNPV	23138	23230	92	49	DEL	c("snif", "pindel")	28	NA	NA	21	NA	NA	0.0136190901569124	0	0.0106092553666237	0	0.012114172761768	AcOrf-16	AcOrf-16	NA
AcMNPV	24789	41681	16892	46	INV	c("hon", "pindel")	NA	30	NA	16	NA	NA	0	0.0161703812837779	0.00782163773309933	0	0.0119960095084386	Ac-egt	Ac-odv-e56	NA
AcMNPV	78741	97455	18714	45	INV	c("hon", "pindel")	NA	37	NA	8	NA	NA	0	0.0200590306489161	0.00389737858065784	0	0.011978204614787	Ac-HE65	Ac-PNK|PNL	NA
AcMNPV	1055	23910	22855	88	INV	c("snif", "hon", "pindel")	5	78	NA	5	NA	NA	0.00240400397253452	0.0406415409472797	0.00240791752443373	0	0.0119653449921704	AcOrf-43	Ac-egt	NA
AcMNPV	72726	77294	28654	28	DEL	c("snif", "delscript")	25	NA	NA	NA	3	NA	0.0119083095630547	0	0	0	0.0119083095630547	AcOrf-114	NA	NA
AcMNPV	68735	73258	21048	41	DEL	c("snif", "delscript")	25	NA	NA	NA	16	NA	0.011905732657329	0	0	0	0.011905732657329	AcOrf-119	NA	NA
AcMNPV	5308	119177	20113	45	INV	c("hon", "lumpy")	NA	41	4	NA	NA	NA	0	0.0218155757110288	0	0.00193357819024798	0.0118745769506384	Ac-p43	Ac-gp37	NA
AcMNPV	54018	54133	115	69	DEL	c("snif", "pindel", "lumpy", "fermikit")	35	NA	7	19	NA	8	0.0167979492600152	0	0.00897106083934125	0.00331124301983243	0.011469550594801	Ac-35K|p35	Ac-35K|p35	NA
AcMNPV	53568	54384	816	53	DEL	c("snif", "pindel", "lumpy")	42	NA	4	7	NA	NA	0.0201528280204442	0	0.00340258011242198	0.00194773987435719	0.0114139940069169	Ac-35K|p35	NA	NA
AcMNPV	37214	67557	30343	46	INV	c("hon", "pindel")	NA	11	NA	35	NA	NA	0	0.00578247393460058	0.0169103979139663	0	0.0113464359242834	Ac-PE38	Ac-pk-2	NA
AcMNPV	16599	72838	56092	25	DEL	c("hon", "delscript")	NA	21	NA	NA	4	NA	0	0.0110716164616928	0	0	0.0110716164616928	Ac-env-prot	hr4b	NA
AcMNPV	52812	54552	23246	29	DEL	c("snif", "delscript")	23	NA	NA	NA	6	NA	0.0110327222308774	0	0	0	0.0110327222308774	hr5	Ac-94K	NA
AcMNPV	70597	116308	45711	45	INV	c("hon", "pindel")	NA	5	NA	40	NA	NA	0	0.00270191991426056	0.0192201317634005	0	0.0109610258388306	AcOrf-117	Ac-DNA-pol	NA
AcMNPV	53195	53685	7889	48	DEL	c("hon", "lumpy", "delscript")	NA	37	5	NA	6	NA	0	0.0191709951781048	0	0.00230015695315382	0.0107355760656293	hr5	Ac-35K|p35	NA
AcMNPV	10169	52508	42340	24	DEL	c("hon", "delscript")	NA	20	NA	NA	4	NA	0	0.0106312396345971	0	0	0.0106312396345971	hr2	Ac-p26	NA
AcMNPV	74747	77642	2895	44	DEL	c("snif", "lumpy")	40	NA	4	NA	NA	NA	0.0191856429593814	0	0	0.00191076358314021	0.0105482032712608	AcOrf-109	Ac-HE65	NA
AcMNPV	7940	60724	52783	41	INV	c("hon", "pindel")	NA	26	NA	15	NA	NA	0	0.0137509645099355	0.00723184143243303	0	0.0104914029711843	AcOrf-34	Ac-p24	NA
AcMNPV	536	82253	52265	69	INV	c("snif", "hon", "pindel")	13	42	NA	14	NA	NA	0.0063187540027989	0.022035836298223	0.00676895982361669	0	0.0104731274870638	AcOrf-44	Ac-p48	NA
AcMNPV	51810	94369	42560	43	DEL	c("snif", "pindel")	9	NA	NA	34	NA	NA	0.00437296585713281	0	0.0164487918897866	0	0.0104108788734597	Ac-p10	Ac-vp39	NA
AcMNPV	44442	68308	23866	43	INV	c("snif", "pindel")	12	NA	NA	31	NA	NA	0.00580588369876576	0	0.0149612014201624	0	0.0103835425594641	AcOrf-145	AcOrf-120	NA
AcMNPV	83864	106178	22314	38	DEL	c("hon", "lumpy")	NA	34	4	NA	NA	NA	0	0.0187593831299363	0	0.00195364676992791	0.0103565149499321	Ac-p6.9	Ac-vlf-1	NA
AcMNPV	12442	127726	18698	40	INV	c("hon", "pindel")	NA	28	NA	12	NA	NA	0	0.0149278401064019	0.00577719245215892	0	0.0103525162792804	AcOrf-30	Ac-lef8	NA
AcMNPV	131348	131496	148	40	INS	c("hon", "pindel")	NA	36	NA	4	NA	NA	0	0.0188240453245391	0.00180591574972759	0	0.0103149805371334	NA	NA	AcOrf-48
AcMNPV	75322	133133	57810	40	INV	c("hon", "pindel")	NA	18	NA	22	NA	NA	0	0.00971753195847234	0.0105754786870987	0	0.0101465053227855	AcOrf-109	Ac-odv-e66	NA
AcMNPV	20258	59404	39146	38	INV	c("hon", "pindel")	NA	35	NA	3	NA	NA	0	0.0185999313906213	0.00144735581269343	0	0.0100236436016573	AcOrf-20	Ac-PE|pp34	NA
AcMNPV	38611	38693	83	39	DEL	c("snif", "pindel")	36	NA	NA	3	NA	NA	0.018206219434664	0	0.00180444602456264	0	0.0100053327296133	Ac-IE-2	Ac-IE-2	NA
AcMNPV	25960	67686	41725	38	INV	c("hon", "pindel")	NA	35	NA	3	NA	NA	0	0.0185249435948165	0.00145100839301003	0	0.00998797599391326	Ac-lef1	Ac-pk-2	NA
AcMNPV	12508	12602	94	42	DEL	c("snif", "pindel")	37	NA	NA	5	NA	NA	0.017866366491378	0	0.00204840841900173	0	0.00995738745518988	NA	AcOrf-29	NA
AcMNPV	1302	1766	464	42	INV	c("snif", "pindel")	38	NA	NA	4	NA	NA	0.0179639494947677	0	0.00192635048405977	0	0.00994514998941375	Ac-GTA	Ac-GTA	NA
AcMNPV	367	13942	13576	41	INV	c("snif", "pindel")	7	NA	NA	34	NA	NA	0.00333840474457151	0	0.016546891542368	0	0.00994264814346974	AcOrf-45	Ac-IAP1	NA
AcMNPV	101877	101950	73	37	INV	c("hon", "pindel")	NA	29	NA	8	NA	NA	0	0.0158787802373855	0.00398679267176325	0	0.0099327864545744	Ac-p95	Ac-p95	NA
AcMNPV	43085	53223	17890	29	DEL	c("snif", "delscript")	20	NA	NA	NA	9	NA	0.00983327425044267	0	0	0	0.00983327425044267	Ac-IE-1	hr5	NA
AcMNPV	47024	120053	60953	38	INV	c("hon", "pindel")	NA	21	NA	17	NA	NA	0	0.0111935064497487	0.00818224872562397	0	0.00968787758768633	Ac-49K	Ac-lef9	NA
AcMNPV	37186	99852	62515	21	DEL	c("hon", "delscript")	NA	18	NA	NA	3	NA	0	0.009543611642315	0	0	0.009543611642315	NA	hr3	NA
AcMNPV	38542	94702	56160	21	DEL	c("hon", "delscript")	NA	18	NA	NA	NA	NA	0	0.00948062310361237	0	0	0.00948062310361237	AcOrf-152	Ac-vp39	NA
AcMNPV	20598	71457	50859	39	DEL	c("snif", "pindel")	11	NA	NA	28	3	NA	0.0053871722123161	0	0.0135652124423342	0	0.00947619232732514	AcOrf-20	AcOrf-115	NA
AcMNPV	38760	39584	824	43	DEL	c("snif", "pindel", "lumpy")	30	NA	6	7	NA	NA	0.0152004810795651	0	0.00356955719188727	0.00306460199580502	0.00925878033670561	Ac-IE-2	Ac-IE-2	NA
AcMNPV	47459	48263	804	37	DEL	c("snif", "lumpy")	33	NA	4	NA	NA	NA	0.0162328232562504	0	0	0.00220580553356734	0.00921931439490889	Ac-IE-0	Ac-ME53	NA
AcMNPV	36939	71767	37368	43	DEL	c("snif", "hon", "delscript")	17	19	NA	NA	7	NA	0.0082793546101089	0.00996514716917226	0	0	0.00912225088964058	AcOrf-154	AcOrf-114	NA
AcMNPV	72969	76274	19546	28	DEL	c("snif", "delscript")	19	NA	NA	NA	9	NA	0.00903169330226094	0	0	0	0.00903169330226094	hr4b	AcOrf-106	NA
AcMNPV	35067	99614	64398	22	DEL	c("hon", "delscript")	NA	17	NA	NA	5	NA	0	0.00901947089857501	0	0	0.00901947089857501	Ac-bro	hr3	NA
AcMNPV	40280	100307	60027	37	DEL	c("snif", "pindel")	10	NA	NA	27	NA	NA	0.00490567504452944	0	0.0130140629845484	0	0.0089598690145389	AcOrf-149	Ac-p95	NA
AcMNPV	11337	11409	72	35	INS	c("hon", "pindel")	NA	32	NA	3	NA	NA	0	0.0165054383511632	0.00140833169027969	0	0.00895688502072146	NA	NA	AcOrf-30
AcMNPV	114527	126727	12200	35	INV	c("hon", "pindel")	NA	14	NA	21	NA	NA	0	0.00748628937011471	0.01004940684796	0	0.00876784810903736	AcOrf-66	AcOrf-51	NA
AcMNPV	37433	92806	55373	41	DEL	c("snif", "hon", "pindel")	5	5	NA	31	NA	NA	0.00244065219089686	0.00263059651405983	0.0149960675807145	0	0.00876584596659643	Ac-PE38	Ac-lef4	NA
AcMNPV	429	1470	1041	36	DEL	c("snif", "lumpy")	28	NA	8	NA	NA	NA	0.0133142227203688	0	0	0.00411903849288414	0.00871663060662646	AcOrf-45	Ac-GTA	NA
AcMNPV	6778	39285	32506	62	INV	c("hon", "pindel", "lumpy")	NA	8	5	49	NA	NA	0	0.00423830950741094	0.0237417974705315	0.00242705718324744	0.0086613684171502	Ac-39K|pp31	Ac-IE-2	NA
AcMNPV	79396	109721	30324	32	INV	c("hon", "lumpy")	NA	28	4	NA	NA	NA	0	0.0153351426917945	0	0.00195360735797796	0.00864437502488621	Ac-vp80	AcOrf-70	NA
AcMNPV	1294	1395	101	34	INS	c("hon", "pindel")	NA	20	NA	14	NA	NA	0	0.0104334441392378	0.00679938255130832	0	0.00861641334527305	NA	NA	Ac-GTA
AcMNPV	35090	37025	18311	29	DEL	c("snif", "delscript")	17	NA	NA	NA	12	NA	0.00861351588410765	0	0	0	0.00861351588410765	Ac-bro	AcOrf-154	NA
AcMNPV	18944	37992	19049	35	DUP	c("snif", "pindel")	8	NA	NA	27	NA	NA	0.00395949090459597	0	0.0130598628129898	0	0.00850967685879291	AcOrf-22	Ac-PE38	NA
AcMNPV	36689	93262	56574	35	DEL	c("snif", "pindel")	4	NA	NA	31	NA	NA	0.00195394564820319	0	0.0149827045574087	0	0.00846832510280593	NA	Ac-lef4	NA
AcMNPV	33196	80315	47119	35	INV	c("snif", "pindel")	8	NA	NA	27	NA	NA	0.00389706889484078	0	0.0130147824231979	0	0.00845592565901936	Ac-lef2	Ac-vp80	NA
AcMNPV	85559	85616	57	33	INV	c("hon", "pindel")	NA	25	NA	8	NA	NA	0	0.0133574073732889	0.00353231132299904	0	0.00844485934814395	Ac-38K	Ac-38K	NA
AcMNPV	101129	101284	154	31	INS	c("hon", "pindel")	NA	23	NA	8	NA	NA	0	0.0127197146359673	0.00410752648605816	0	0.00841362056101273	NA	NA	Ac-p95
AcMNPV	10420	85519	58883	43	DEL	c("hon", "delscript")	NA	16	NA	NA	27	NA	0	0.00841310728928146	0	0	0.00841310728928146	NA	Ac-38K	NA
AcMNPV	57470	131333	60119	31	INV	c("hon", "lumpy")	NA	26	5	NA	NA	NA	0	0.0138867698875225	0	0.00241568404674701	0.00815122696713474	Ac-alk-exo	AcOrf-48	NA
AcMNPV	29361	87791	58429	31	INV	c("hon", "pindel")	NA	28	NA	3	NA	NA	0	0.014737691862021	0.00144960164915174	0	0.00809364675558637	Ac-pk-1	Ac-helicase	NA
AcMNPV	98155	98255	100	29	INS	c("hon", "pindel")	NA	25	NA	4	NA	NA	0	0.0143274678098681	0.0017828447441428	0	0.00805515627700545	NA	NA	Ac-PNK|PNL
AcMNPV	5934	64048	58114	32	DEL	c("hon", "pindel")	NA	13	NA	19	NA	NA	0	0.00686264036569388	0.00918688582694137	0	0.00802476309631763	AcOrf-38	Ac-chitinase	NA
AcMNPV	70773	90334	19561	33	DEL	c("snif", "pindel")	9	NA	NA	24	NA	NA	0.00437929466547015	0	0.0115446151061045	0	0.00796195488578734	AcOrf-117	Ac-odv-e25	NA
AcMNPV	47927	91352	43425	54	DEL	c("snif", "hon", "pindel")	10	35	NA	9	NA	NA	0.00484612346144269	0.0182726805358528	0.00435553574273708	0	0.0079574688706924	AcOrf-140	AcOrf-92	NA
AcMNPV	53763	53867	104	33	DEL	c("snif", "lumpy")	29	NA	4	NA	NA	NA	0.0139492018170519	0	0	0.00194072526011957	0.00794496353858573	Ac-35K|p35	Ac-35K|p35	NA
AcMNPV	23843	116260	41564	30	INV	c("hon", "pindel")	NA	27	NA	3	NA	NA	0	0.0144207164712936	0.00144951476238321	0	0.00793511561683839	NA	Ac-DNA-pol	NA
AcMNPV	70849	70900	52	32	DEL	c("snif", "pindel")	16	NA	NA	16	NA	NA	0.0076034035466222	0	0.00809379935199019	0	0.0078486014493062	AcOrf-116	AcOrf-116	NA
AcMNPV	47668	53232	15540	23	DEL	c("snif", "delscript")	16	NA	NA	NA	7	NA	0.00782519548215397	0	0	0	0.00782519548215397	Ac-IE-0	NA	NA
AcMNPV	48847	53100	14629	34	DEL	c("snif", "hon", "delscript")	22	9	NA	NA	3	NA	0.0107480499805272	0.00472506475887855	0	0	0.00773655736970286	Ac-ME53	hr5	NA
AcMNPV	59412	128008	65385	29	INV	c("hon", "pindel")	NA	26	NA	3	NA	NA	0	0.013914634524442	0.00144226524486664	0	0.00767844988465434	Ac-PE|pp34	Ac-lef8	NA
AcMNPV	123863	124371	508	31	DEL	c("snif", "lumpy")	23	NA	8	NA	NA	NA	0.0114102535362819	0	0	0.00392832989774901	0.00766929171701546	AcOrf-56	AcOrf-54	NA
AcMNPV	35046	70494	35447	30	INV	c("hon", "pindel")	NA	19	NA	11	NA	NA	0	0.00999281719093725	0.00532537744830694	0	0.00765909731962209	Ac-bro	NA	NA
AcMNPV	60553	103470	42917	31	INV	c("snif", "lumpy")	23	NA	8	NA	NA	NA	0.0113281341937666	0	0	0.00388343039359152	0.00760578229367907	Ac-p24	AcOrf-81	NA
AcMNPV	77034	77178	144	32	DEL	c("snif", "pindel")	24	NA	NA	8	NA	NA	0.0114951451179491	0	0.00370682965468837	0	0.00760098738631874	hr4a	hr4a	NA
AcMNPV	30860	41728	10867	29	INV	c("hon", "lumpy")	NA	18	11	NA	NA	NA	0	0.00979546422611669	0	0.00532881345858951	0.0075621388423531	Ac-ORF1629	NA	NA
AcMNPV	18814	18894	80	28	DEL	c("snif", "pindel")	15	NA	NA	13	NA	NA	0.00731169276880807	0	0.00773569346671834	0	0.0075236931177632	AcOrf-22	AcOrf-22	NA
AcMNPV	469	55333	54864	31	INV	c("snif", "pindel")	4	NA	NA	27	NA	NA	0.00195616149252019	0	0.013073607959136	0	0.00751488472582811	AcOrf-45	Ac-94K	NA
AcMNPV	16470	89899	60553	29	INV	c("hon", "pindel")	NA	23	NA	6	NA	NA	0	0.0121167288495543	0.00290653448334008	0	0.00751163166644717	Ac-env-prot	Ac-helicase	NA
AcMNPV	116686	131104	14418	31	DEL	c("snif", "pindel")	9	NA	NA	22	NA	NA	0.0044123824474653	0	0.0105593550349753	0	0.00748586874122029	Ac-DNA-pol	AcOrf-48	NA
AcMNPV	32820	32966	145	28	INS	c("hon", "pindel")	NA	24	NA	4	NA	NA	0	0.0132868144184533	0.00167121053083189	0	0.0074790124746426	NA	NA	Ac-ORF603
AcMNPV	12608	37484	24876	29	INV	c("hon", "pindel")	NA	16	NA	13	NA	NA	0	0.00850400878632773	0.00629033236092286	0	0.00739717057362529	AcOrf-29	Ac-PE38	NA
AcMNPV	130953	131766	813	31	DEL	c("snif", "lumpy")	26	NA	5	NA	NA	NA	0.0124552900021892	0	0	0.00226295167028018	0.0073591208362347	Ac-pcna	NA	NA
AcMNPV	92682	106440	13757	29	INV	c("hon", "pindel")	NA	7	NA	22	NA	NA	0	0.00390888333171752	0.0107581816409778	0	0.00733353248634764	NA	Ac-vlf-1	NA
AcMNPV	17145	17224	79	28	INV	c("hon", "pindel")	NA	24	NA	4	NA	NA	0	0.0126245349552003	0.00202440534516396	0	0.00732447015018214	Ac-env-prot	Ac-env-prot	NA
AcMNPV	81995	99073	17078	27	DEL	c("hon", "pindel")	NA	24	NA	3	NA	NA	0	0.0131670492441715	0.0014621098516653	0	0.0073145795479184	Ac-p48	AcOrf-84	NA
AcMNPV	83342	101790	18448	27	INV	c("hon", "lumpy")	NA	22	5	NA	NA	NA	0	0.0121288370144329	0	0.00241444403367152	0.00727164052405221	Ac-p40	Ac-p95	NA
AcMNPV	24901	79347	54446	30	DUP	c("snif", "pindel")	8	NA	NA	22	NA	NA	0.00390632309065052	0	0.0106248548851046	0	0.00726558898787757	Ac-egt	Ac-vp80	NA
AcMNPV	58094	63293	5198	28	INV	c("hon", "pindel")	NA	25	NA	3	NA	NA	0	0.0129890021209812	0.00148779982683345	0	0.0072384009739073	Ac-alk-exo	Ac-v-cath	NA
AcMNPV	6692	19679	12987	30	INV	c("snif", "pindel")	9	NA	NA	21	NA	NA	0.00434129716850413	0	0.0101096644393365	0	0.00722548080392032	Ac-39K|pp31	AcOrf-20	NA
AcMNPV	54577	116729	62151	28	DEL	c("hon", "pindel")	NA	18	NA	10	NA	NA	0	0.009614032992119	0.00481865891884635	0	0.00721634595548267	Ac-94K	Ac-DNA-pol	NA
AcMNPV	30390	52200	21810	28	DEL	c("hon", "pindel")	NA	16	NA	12	NA	NA	0	0.00860455237422226	0.00582139246612158	0	0.00721297242017192	Ac-ORF1629	Ac-p26	NA
AcMNPV	21766	72135	50369	37	INV	c("hon", "pindel", "lumpy")	NA	19	4	14	NA	NA	0	0.0100238677400069	0.00679543905926428	0.00194496597056966	0.00719703512746192	AcOrf-18	AcOrf-114	NA
AcMNPV	84503	98178	13527	16	DEL	c("hon", "delscript")	NA	13	NA	NA	3	NA	0	0.00716249187341717	0	0	0.00716249187341717	Ac-lef5	Ac-PNK|PNL	NA
AcMNPV	36441	41165	13575	17	DEL	c("snif", "delscript")	14	NA	NA	NA	3	NA	0.00705950638716871	0	0	0	0.00705950638716871	NA	Ac-odv-e56	NA
AcMNPV	62277	100557	38280	29	INV	c("snif", "pindel")	9	NA	NA	20	NA	NA	0.0044254122652072	0	0.00961864622811541	0	0.00702202924666131	NA	Ac-p95	NA
AcMNPV	16457	72656	56101	31	DEL	c("snif", "hon", "delscript")	6	21	NA	NA	NA	NA	0.00293499898355423	0.0110727177159796	0	0	0.00700385834976692	Ac-env-prot	AcOrf-114	NA
AcMNPV	38689	133570	39100	28	INV	c("hon", "pindel")	NA	10	NA	18	4	NA	0	0.00532923412611987	0.00867430076809095	0	0.00700176744710541	Ac-IE-2	Ac-odv-e66	NA
AcMNPV	36768	82301	45532	31	DEL	c("hon", "lumpy", "delscript")	NA	23	4	NA	4	NA	0	0.0120347129766628	0	0.00193053468227879	0.00698262382947077	NA	AcOrf-102	NA
AcMNPV	46025	128156	51850	27	DEL	c("hon", "lumpy")	NA	17	10	NA	NA	NA	0	0.00906081612627421	0	0.00481658952541866	0.00693870282584643	Ac-49K	Ac-lef8	NA
AcMNPV	93990	124245	30255	27	INV	c("hon", "pindel")	NA	14	NA	13	NA	NA	0	0.00767346449087324	0.00619215678133164	0	0.00693281063610244	NA	AcOrf-55	NA
AcMNPV	10440	52771	42331	28	DEL	c("snif", "pindel")	23	NA	NA	5	NA	NA	0.0113359138929431	0	0.00242373846674969	0	0.00687982617984642	NA	hr5	NA
AcMNPV	22845	47253	24408	26	DEL	c("hon", "lumpy")	NA	22	4	NA	NA	NA	0	0.0118118584249035	0	0.00193977145331653	0.00687581493911003	AcOrf-17	Ac-IE-0	NA
AcMNPV	94476	95292	816	27	DEL	c("snif", "lumpy")	22	NA	5	NA	NA	NA	0.0111721031031589	0	0	0.00250170936871235	0.0068369062359356	Ac-vp39	Ac-cg30	NA
AcMNPV	10186	78161	66007	18	DEL	c("snif", "delscript")	14	NA	NA	NA	NA	NA	0.00682445813758716	0	0	0	0.00682445813758716	hr2	Ac-HE65	NA
AcMNPV	17297	17869	573	28	DEL	c("snif", "lumpy")	24	NA	4	NA	4	NA	0.0116563257460926	0	0	0.00198541929552091	0.00682087252080674	Ac-env-prot	Ac-env-prot	NA
AcMNPV	16986	38950	21963	27	INV	c("hon", "pindel")	NA	10	NA	17	NA	NA	0	0.00533895868479721	0.00829880015984849	0	0.00681887942232285	Ac-env-prot	Ac-IE-2	NA
AcMNPV	4175	72127	66030	26	INV	c("hon", "pindel")	NA	23	NA	3	NA	NA	0	0.0120961000562348	0.0014534693705098	0	0.00677478471337231	Ac-p47	AcOrf-114	NA
AcMNPV	1388	18058	16670	28	INV	c("snif", "pindel")	5	NA	NA	23	NA	NA	0.00239460281742185	0	0.0110936646117756	0	0.00674413371459874	Ac-GTA	Ac-env-prot	NA
AcMNPV	20233	133509	20706	26	INV	c("hon", "pindel")	NA	16	NA	10	NA	NA	0	0.00853304784791648	0.00482454554841472	0	0.0066787966981656	AcOrf-20	Ac-odv-e66	NA
AcMNPV	65752	112551	46799	27	INV	c("snif", "pindel")	13	NA	NA	14	NA	NA	0.00646097853565049	0	0.00674865332847661	0	0.00660481593206355	Ac-lef7	Ac-lef3	NA
AcMNPV	92513	123553	31040	26	DEL	c("hon", "pindel")	NA	11	NA	15	NA	NA	0	0.00603469916869027	0.00716664455367833	0	0.0066006718611843	AcOrf-91	AcOrf-57	NA
AcMNPV	28544	101201	61325	27	DEL	c("snif", "pindel")	9	NA	NA	18	NA	NA	0.00443599803539452	0	0.00868810412406489	0	0.00656205107972971	AcOrf-11	Ac-p95	NA
AcMNPV	10376	121529	22829	25	INV	c("hon", "lumpy")	NA	20	5	NA	NA	NA	0	0.0106571656883067	0	0.00241392786294114	0.00653554677562391	NA	Ac-FP	NA
AcMNPV	16422	95047	55357	25	INV	c("hon", "lumpy")	NA	20	5	NA	NA	NA	0	0.0105740467483004	0	0.00243081150702608	0.00650242912766326	Ac-env-prot	Ac-vp39	NA
AcMNPV	61189	70270	9082	27	INV	c("snif", "lumpy")	22	NA	5	NA	NA	NA	0.0105228865258593	0	0	0.00246890496833552	0.0064958957470974	NA	AcOrf-118	NA
AcMNPV	21531	85967	64435	25	INV	c("hon", "pindel")	NA	19	NA	6	NA	NA	0	0.0099995641015857	0.00289956436402224	0	0.00644956423280397	AcOrf-18	AcOrf-96	NA
AcMNPV	38465	94453	55989	28	DEL	c("snif", "hon", "delscript")	7	18	NA	NA	3	NA	0.00341897195122634	0.00947903559286113	0	0	0.00644900377204373	AcOrf-152	Ac-vp39	NA
AcMNPV	65785	100045	34109	75	DEL	c("snif", "delscript")	13	NA	NA	NA	62	NA	0.00640742821195975	0	0	0	0.00640742821195975	Ac-lef7	hr3	NA
AcMNPV	15193	100212	48963	21	DEL	c("snif", "delscript")	13	NA	NA	NA	8	NA	0.00639202238149675	0	0	0	0.00639202238149675	AcOrf-25	NA	NA
AcMNPV	43088	122308	54761	30	INV	c("hon", "pindel", "lumpy")	NA	19	6	5	NA	NA	0	0.0101306920828812	0.0024056862191854	0.00289209720916731	0.00638979189852876	Ac-IE-1	AcOrf-60	NA
AcMNPV	31040	31753	713	26	DEL	c("snif", "lumpy")	19	NA	7	NA	NA	NA	0.00956745363004466	0	0	0.0032113024481812	0.00638937803911293	Ac-ORF1629	Ac-PH	NA
AcMNPV	9752	73604	63853	28	DEL	c("snif", "delscript")	13	NA	NA	NA	15	NA	0.00634428428748523	0	0	0	0.00634428428748523	hr2	AcOrf-112	NA
AcMNPV	21564	73401	54376	22	DEL	c("hon", "delscript")	NA	12	NA	NA	10	NA	0	0.00632574046326337	0	0	0.00632574046326337	AcOrf-18	AcOrf-112	NA
AcMNPV	16355	37187	20831	25	INV	c("hon", "pindel")	NA	9	NA	16	NA	NA	0	0.00479753365917306	0.00779676432881592	0	0.00629714899399449	Ac-env-prot	NA	NA
AcMNPV	41052	133663	41371	24	INV	c("hon", "lumpy")	NA	20	4	NA	NA	NA	0	0.0106524724185526	0	0.00193141173249896	0.00629194207552579	Ac-odv-e56	Ac-odv-e66	NA
AcMNPV	13212	31424	18212	24	INV	c("hon", "pindel")	NA	21	NA	3	NA	NA	0	0.0110733426371419	0.00145705379383113	0	0.00626519821548651	Ac-lef6	Ac-ORF1629	NA
AcMNPV	18641	62664	44023	25	INV	c("hon", "pindel")	NA	8	NA	17	NA	NA	0	0.00424288570427228	0.00823881618907178	0	0.00624085094667203	AcOrf-22	NA	NA
AcMNPV	50152	50666	514	25	DEL	c("snif", "pindel")	21	NA	NA	4	NA	NA	0.0103698432646372	0	0.00198933323382804	0	0.00617958824923263	Ac-p74	Ac-p74	NA
AcMNPV	21361	90924	64419	27	INV	c("hon", "pindel", "lumpy")	NA	20	4	3	NA	NA	0	0.0105438655496526	0.00145129437125843	0.00193830164555756	0.00611933177903029	AcOrf-18	AcOrf-93	NA
AcMNPV	27994	52177	24182	23	INV	c("hon", "pindel")	NA	17	NA	6	NA	NA	0	0.00913683473649941	0.00290944041349869	0	0.00602313757499905	AcOrf-11	Ac-p26	NA
AcMNPV	9396	110112	33266	24	DEL	c("hon", "pindel")	NA	6	NA	18	NA	NA	0	0.00319310422659615	0.00869644602317835	0	0.00594477512488725	Ac-fgf	AcOrf-70	NA
AcMNPV	100518	120865	20347	42	INV	c("hon", "pindel", "lumpy")	NA	6	5	31	NA	NA	0	0.00326432523372608	0.0148361117773925	0.00239784791495132	0.005940652539949	Ac-p95	Ac-lef9	NA
AcMNPV	69177	99602	30324	85	DEL	c("snif", "hon", "delscript")	11	12	NA	NA	62	NA	0.00544107365515497	0.00642477582759117	0	0	0.00593292474137307	AcOrf-119	hr3	NA
AcMNPV	46663	50695	4032	24	DEL	c("snif", "pindel")	20	NA	NA	4	NA	NA	0.00983839875071608	0	0.00199230649333849	0	0.00591535262202728	Ac-49K	Ac-p74	NA
AcMNPV	30414	99855	64540	18	DEL	c("snif", "delscript")	12	NA	NA	NA	6	NA	0.00591012879359782	0	0	0	0.00591012879359782	Ac-ORF1629	hr3	NA
AcMNPV	118971	124434	5463	24	DEL	c("snif", "pindel")	14	NA	NA	10	NA	NA	0.00695522507032771	0	0.00475935527735182	0	0.00585729017383977	Ac-gp37	AcOrf-54	NA
AcMNPV	59171	100769	41598	24	INV	c("snif", "pindel")	13	NA	NA	11	NA	NA	0.00638526089556936	0	0.00532036994406522	0	0.00585281541981729	Ac-PE|pp34	Ac-p95	NA
AcMNPV	20090	99974	54098	24	DEL	c("hon", "delscript")	NA	11	NA	NA	13	NA	0	0.00584377621977153	0	0	0.00584377621977153	AcOrf-20	hr3	NA
AcMNPV	73029	83942	17610	15	DEL	c("snif", "delscript")	12	NA	NA	NA	3	NA	0.00580473927709578	0	0	0	0.00580473927709578	hr4b	Ac-p6.9	NA
AcMNPV	13116	122425	24672	23	INV	c("hon", "pindel")	NA	10	NA	13	NA	NA	0	0.00533322070289396	0.00626397065266921	0	0.00579859567778158	Ac-lef6	AcOrf-60	NA
AcMNPV	84459	84520	61	23	INS	c("hon", "pindel")	NA	18	NA	5	NA	NA	0	0.00946369751919685	0.00211072998439013	0	0.00578721375179349	NA	NA	Ac-lef5
AcMNPV	36926	89505	55541	20	DEL	c("hon", "delscript")	NA	11	NA	NA	9	NA	0	0.00576808045855401	0	0	0.00576808045855401	AcOrf-154	Ac-helicase	NA
AcMNPV	52826	58388	22840	17	DEL	c("snif", "delscript")	12	NA	NA	NA	5	NA	0.0057652995321446	0	0	0	0.0057652995321446	hr5	AcOrf-132	NA
AcMNPV	54881	77201	22930	42	DEL	c("snif", "delscript")	12	NA	NA	NA	30	NA	0.00574351182935649	0	0	0	0.00574351182935649	Ac-94K	NA	NA
AcMNPV	12195	91697	54480	22	INV	c("hon", "lumpy")	NA	18	4	NA	NA	NA	0	0.00948833132660985	0	0.00193780953017491	0.00571307042839238	AcOrf-30	AcOrf-92	NA
AcMNPV	49416	92574	43158	22	INV	c("hon", "pindel")	NA	19	NA	3	NA	NA	0	0.0099402312547021	0.00144996799040308	0	0.00569509962255259	Ac-ME53	NA	NA
AcMNPV	30366	52010	21644	33	DEL	c("snif", "hon", "pindel")	5	16	NA	12	NA	NA	0.00249839876936086	0.00860711090862607	0.00581905075210953	0	0.0056859027955515	Ac-ORF1629	Ac-p26	NA
AcMNPV	111546	111625	79	22	INV	c("hon", "pindel")	NA	12	NA	10	NA	NA	0	0.00651591508866701	0.00484490431737902	0	0.00568040970302302	AcOrf-68	AcOrf-68	NA
AcMNPV	124088	128586	4498	24	INV	c("snif", "pindel")	3	NA	NA	21	NA	NA	0.00145973168565572	0	0.00984169977120827	0	0.00565071572843199	AcOrf-55	Ac-lef8	NA
AcMNPV	61393	61524	130	20	INS	c("hon", "pindel")	NA	12	NA	8	NA	NA	0	0.00638087259318944	0.00491932241364877	0	0.00565009750341911	NA	NA	intergenic region
AcMNPV	60599	71973	11375	23	INV	c("snif", "pindel")	9	NA	NA	14	NA	NA	0.00430278685774031	0	0.00691273443057521	0	0.00560776064415776	Ac-p24	AcOrf-114	NA
AcMNPV	97647	128041	30394	21	INV	c("hon", "pindel")	NA	18	NA	3	NA	NA	0	0.00978188354952754	0.00142360252438742	0	0.00560274303695748	Ac-PNK|PNL	Ac-lef8	NA
AcMNPV	44434	108961	64528	23	INV	c("snif", "pindel")	5	NA	NA	18	NA	NA	0.00246295007124318	0	0.00871714787355947	0	0.00559004897240133	AcOrf-145	Ac-IAP2	NA
AcMNPV	679	76078	58583	23	INV	c("snif", "lumpy")	14	NA	9	NA	NA	NA	0.00680561168793688	0	0	0.00436911244742142	0.00558736206767915	AcOrf-44	AcOrf-108	NA
AcMNPV	3490	119918	17553	32	DEL	c("snif", "hon", "pindel")	10	9	NA	13	NA	NA	0.00492425137404322	0.00478714400196113	0.00626920066393108	0	0.00556244917596663	Ac-p47	NA	NA
AcMNPV	21501	90908	64575	44	INV	c("snif", "hon", "pindel", "lumpy")	6	20	11	7	NA	NA	0.00293514556066817	0.0105437504938951	0.0033863773923274	0.00533028751826312	0.00554889024128844	AcOrf-18	AcOrf-93	NA
AcMNPV	44220	79108	34888	23	INV	c("snif", "pindel")	6	NA	NA	17	NA	NA	0.00289242776452374	0	0.00818445711279562	0	0.00553844243865968	AcOrf-145	Ac-vp80	NA
AcMNPV	76240	105617	32276	14	DEL	c("snif", "delscript")	11	NA	NA	NA	NA	NA	0.00552863410640125	0	0	0	0.00552863410640125	AcOrf-106	AcOrf-78	NA
AcMNPV	3456	120046	17392	22	DEL	c("hon", "pindel")	NA	9	NA	13	3	NA	0	0.00478712923466373	0.00626880538085991	0	0.00552796730776182	Ac-p47	Ac-lef9	NA
AcMNPV	36728	45221	17235	14	DEL	c("snif", "delscript")	11	NA	NA	NA	3	NA	0.00551747065119303	0	0	0	0.00551747065119303	NA	Ac-odv-ec27	NA
AcMNPV	25998	59141	33143	22	INV	c("hon", "lumpy")	NA	8	14	NA	NA	NA	0	0.00426040489090291	0	0.00675886275903904	0.00550963382497098	Ac-lef1	Ac-PE|pp34	NA
AcMNPV	46216	127964	52233	33	DEL	c("snif", "hon", "lumpy")	6	17	10	NA	NA	NA	0.00296050756192639	0.00906130225690691	0	0.00481734806510433	0.00541412648726049	Ac-49K	Ac-lef8	NA
AcMNPV	65638	65842	204	22	INV	c("snif", "pindel")	10	NA	NA	12	NA	NA	0.00477133193849069	0	0.00601402191211328	0	0.00539267692530199	Ac-lef7	Ac-lef7	NA
AcMNPV	5904	132141	7745	22	DUP	c("snif", "lumpy")	16	NA	6	NA	NA	NA	0.00787869672478362	0	0	0.00289719327208012	0.00538794499843187	AcOrf-38	Ac-odv-e66	NA
AcMNPV	50978	84871	33893	22	INV	c("hon", "pindel")	NA	5	NA	17	NA	NA	0	0.00259285404971662	0.00817276963527979	0	0.0053828118424982	Ac-p74	Ac-38K	NA
AcMNPV	3458	105067	32372	22	INV	c("snif", "pindel")	12	NA	NA	10	NA	NA	0.00589211950381411	0	0.00484403900796596	0	0.00536807925589003	Ac-p47	AcOrf-79	NA
AcMNPV	65633	113081	47448	22	INV	c("snif", "pindel")	8	NA	NA	14	NA	NA	0.00397666955130675	0	0.00674411744793174	0	0.00536039349961925	Ac-lef7	AcOrf-66	NA
AcMNPV	92130	123356	31226	22	DEL	c("snif", "pindel")	7	NA	NA	15	NA	NA	0.00354538613624454	0	0.00717050315808956	0	0.00535794464716705	NA	AcOrf-57	NA
AcMNPV	961	61439	60478	22	INV	c("snif", "pindel")	10	NA	NA	12	NA	NA	0.00488465291410551	0	0.00580557232129335	0	0.00534511261769943	AcOrf-43	NA	NA
AcMNPV	105674	106347	673	21	INV	c("snif", "pindel")	18	NA	NA	3	NA	NA	0.00919075361399379	0	0.00149085061218993	0	0.00534080211309186	AcOrf-78	Ac-vlf-1	NA
AcMNPV	53667	130606	57043	22	DEL	c("snif", "pindel")	7	NA	NA	15	NA	NA	0.00345390704818328	0	0.00721891905151622	0	0.00533641304984975	Ac-35K|p35	Ac-pcna	NA
AcMNPV	11659	105651	39990	21	INV	c("hon", "pindel")	NA	10	NA	11	NA	NA	0	0.0053170537297934	0.00532934007969021	0	0.0053231969047418	AcOrf-30	AcOrf-78	NA
AcMNPV	63704	73217	27526	14	DEL	c("snif", "delscript")	11	NA	NA	NA	3	NA	0.00524236789098667	0	0	0	0.00524236789098667	Ac-v-cath	hr4b	NA
AcMNPV	38629	97315	58686	20	INV	c("hon", "pindel")	NA	17	NA	3	NA	NA	0	0.00898030108539497	0.00145138581793173	0	0.00521584345166335	Ac-IE-2	Ac-PNK|PNL	NA
AcMNPV	7824	7876	52	20	INS	c("hon", "pindel")	NA	15	NA	5	NA	NA	0	0.00780607778270472	0.0025890764422377	0	0.00519757711247121	NA	NA	AcOrf-34
AcMNPV	10483	85844	58620	54	DEL	c("snif", "hon", "delscript")	4	16	NA	NA	34	NA	0.00195113138424007	0.00841361957658193	0	0	0.005182375480411	NA	AcOrf-96	NA
AcMNPV	9007	122993	19996	20	INV	c("hon", "pindel")	NA	14	NA	6	NA	NA	0	0.00745953108490616	0.00288922569273033	0	0.00517437838881825	NA	AcOrf-58	NA
AcMNPV	65350	109619	44270	21	INV	c("snif", "pindel")	15	NA	NA	6	NA	NA	0.00744648757980847	0	0.0029018401950443	0	0.00517416388742639	Ac-chitinase	Ac-IAP2	NA
AcMNPV	68447	105039	36593	21	DEL	c("snif", "pindel")	13	NA	NA	8	NA	NA	0.00645577167987873	0	0.00388917014678814	0	0.00517247091333344	AcOrf-119	Ac-gp41	NA
AcMNPV	22951	47303	24352	36	DEL	c("snif", "hon", "lumpy")	10	22	4	NA	NA	NA	0.00498061823286619	0.0118126073133541	0	0.0019397774160893	0.00516819509459973	AcOrf-17	Ac-IE-0	NA
AcMNPV	23549	46038	22490	21	DEL	c("snif", "pindel")	6	NA	NA	15	NA	NA	0.00299244410458198	0	0.00728481758736971	0	0.00513863084597584	AcOrf-16	Ac-49K	NA
AcMNPV	15192	49587	34395	20	INV	c("hon", "pindel")	NA	12	NA	8	NA	NA	0	0.00640846543552785	0.00386876129105019	0	0.00513861336328902	AcOrf-25	NA	NA
AcMNPV	20182	100036	54128	33	DEL	c("snif", "hon", "delscript")	9	11	NA	NA	13	NA	0.00442823893408252	0.00584404343279268	0	0	0.0051361411834376	AcOrf-20	hr3	NA
AcMNPV	44256	45498	1242	21	INV	c("snif", "lumpy")	16	NA	5	NA	NA	NA	0.00793614091317312	0	0	0.0023125448536958	0.00512434288343446	AcOrf-145	Ac-odv-e18	NA
AcMNPV	2433	75668	60747	21	INV	c("snif", "pindel")	10	NA	NA	11	NA	NA	0.00486465598987913	0	0.00532959473091124	0	0.00509712536039518	Ac-GTA	AcOrf-109	NA
AcMNPV	871	34641	33770	21	DEL	c("snif", "pindel")	9	NA	NA	12	NA	NA	0.00436873603611972	0	0.00581733381893799	0	0.00509303492752886	AcOrf-44	Ac-ctx	NA
AcMNPV	12063	19848	7785	21	DEL	c("snif", "pindel")	13	NA	NA	8	NA	NA	0.00629936430434815	0	0.00386810313068157	0	0.00508373371751486	AcOrf-30	AcOrf-20	NA
AcMNPV	6375	15730	9356	21	DEL	c("snif", "pindel")	6	NA	NA	15	NA	NA	0.00288350050797708	0	0.00718291592306268	0	0.00503320821551988	Ac-lef11	Ac-pkip	NA
AcMNPV	104559	104625	66	18	INV	c("hon", "pindel")	NA	10	NA	8	NA	NA	0	0.00549302570203123	0.00456114275687552	0	0.00502708422945337	Ac-gp41	Ac-gp41	NA
AcMNPV	9660	87850	55792	24	DEL	c("snif", "hon", "delscript")	15	5	NA	NA	4	NA	0.00731609652487872	0.00262979998843106	0	0	0.00497294825665489	NA	Ac-helicase	NA
AcMNPV	35457	52976	28405	16	DEL	c("snif", "delscript")	10	NA	NA	NA	6	NA	0.00496879657013094	0	0	0	0.00496879657013094	Ac-bro	hr5	NA
AcMNPV	51766	124598	61150	19	INV	c("hon", "lumpy")	NA	15	4	NA	NA	NA	0	0.00800649589178253	0	0.00192596556528952	0.00496623072853602	Ac-p10	AcOrf-54	NA
AcMNPV	96556	98929	2374	19	DEL	c("snif", "lumpy")	15	NA	4	NA	NA	NA	0.0079731180581606	0	0	0.00194023339458983	0.00495667572637521	NA	AcOrf-84	NA
AcMNPV	66439	84895	18456	28	INV	c("snif", "pindel", "lumpy")	13	NA	9	6	NA	NA	0.00625856535999763	0	0.00288788973214723	0.00433894535056395	0.00493599145067661	AcOrf-124	Ac-38K	NA
AcMNPV	43476	98012	54536	19	DEL	c("hon", "lumpy")	NA	15	4	NA	NA	NA	0	0.0079165626259472	0	0.00194132707551746	0.00492894485073233	Ac-IE-1	Ac-PNK|PNL	NA
AcMNPV	330	3891	3561	26	INV	c("snif", "pindel", "lumpy")	15	NA	6	5	NA	NA	0.00709935944856778	0	0.00249684974248451	0.00300270405217357	0.00492456817294841	AcOrf-45	Ac-p47	NA
AcMNPV	63269	99688	36270	111	DEL	c("snif", "delscript")	10	NA	NA	NA	101	NA	0.00491731268484266	0	0	0	0.00491731268484266	Ac-v-cath	hr3	NA
AcMNPV	10570	10677	107	19	INV	c("hon", "pindel")	NA	11	NA	8	NA	NA	0	0.00571137535783834	0.00412130704772602	0	0.00491634120278218	Ac-sod	Ac-sod	NA
AcMNPV	10259	99062	45179	94	DEL	c("snif", "delscript")	10	NA	NA	NA	84	NA	0.00490894838218455	0	0	0	0.00490894838218455	hr2	AcOrf-84	NA
AcMNPV	66279	124323	58045	20	INV	c("snif", "lumpy")	12	NA	8	NA	NA	NA	0.00596736520345544	0	0	0.00384877100412477	0.0049080681037901	AcOrf-124	NA	NA
AcMNPV	36584	64579	27996	14	DEL	c("snif", "delscript")	10	NA	NA	NA	4	NA	0.00489898655194016	0	0	0	0.00489898655194016	NA	Ac-chitinase	NA
AcMNPV	23270	72725	52281	19	DEL	c("snif", "delscript")	10	NA	NA	NA	9	NA	0.00489492195665338	0	0	0	0.00489492195665338	AcOrf-16	AcOrf-114	NA
AcMNPV	9568	95448	48102	60	DEL	c("snif", "delscript")	10	NA	NA	NA	50	NA	0.00489482432785799	0	0	0	0.00489482432785799	Ac-fgf	Ac-cg30	NA
AcMNPV	22625	73264	53465	19	DEL	c("snif", "delscript")	10	NA	NA	NA	9	NA	0.00489255584811802	0	0	0	0.00489255584811802	AcOrf-17	NA	NA
AcMNPV	9751	74577	64827	47	DEL	c("snif", "delscript")	10	NA	NA	NA	37	NA	0.00487795529959056	0	0	0	0.00487795529959056	hr2	AcOrf-110	NA
AcMNPV	10109	83897	60194	20	DEL	c("snif", "delscript")	10	NA	NA	NA	10	NA	0.00487595862257429	0	0	0	0.00487595862257429	hr2	Ac-p6.9	NA
AcMNPV	44561	93427	48866	20	INV	c("snif", "pindel")	4	NA	NA	16	NA	NA	0.00194568569198234	0	0.00775283812522513	0	0.00484926190860373	Ac-odv-ec27	Ac-lef4	NA
AcMNPV	10623	25790	15167	20	DUP	c("snif", "lumpy")	15	NA	5	NA	NA	NA	0.0072690983930743	0	0	0.00242191310959436	0.00484550575133433	Ac-sod	Ac-lef1	NA
AcMNPV	2182	82554	53610	20	INV	c("snif", "pindel")	6	NA	NA	14	NA	NA	0.00291807887733781	0	0.00676975324827102	0	0.00484391606280441	Ac-GTA	AcOrf-102	NA
AcMNPV	9802	61693	51892	24	DEL	c("snif", "hon", "delscript")	10	9	NA	NA	5	NA	0.00490707072543353	0.0047616894713844	0	0	0.00483438009840897	hr2	Ac-gp64	NA
AcMNPV	10155	39533	29379	25	DEL	c("snif", "hon", "delscript")	11	8	NA	NA	NA	NA	0.0054101090665459	0.00424836264674277	0	0	0.00482923585664433	hr2	Ac-IE-2	NA
AcMNPV	102800	121772	18972	20	DEL	c("snif", "pindel")	6	NA	NA	14	NA	NA	0.00301590904579333	0	0.00663959804265094	0	0.00482775354422213	Ac-TLP	Ac-FP	NA
AcMNPV	113509	113578	69	20	INV	c("hon", "pindel")	NA	10	NA	10	6	NA	0	0.00545759220855425	0.00419394101341791	0	0.00482576661098608	AcOrf-66	AcOrf-66	NA
AcMNPV	46178	72995	36979	23	DEL	c("snif", "delscript")	10	NA	NA	NA	13	NA	0.00481839076718668	0	0	0	0.00481839076718668	Ac-49K	hr4b	NA
AcMNPV	76129	76445	316	21	INV	c("snif", "pindel")	14	NA	NA	7	NA	NA	0.00673242824093149	0	0.0028969616916439	0	0.00481469496628769	AcOrf-108	AcOrf-106	NA
AcMNPV	14760	15434	675	20	DEL	c("snif", "lumpy")	16	NA	4	NA	NA	NA	0.00774482727468284	0	0	0.0018565297210124	0.00480067849784762	AcOrf-25	AcOrf-25	NA
AcMNPV	94188	95010	822	19	INV	c("snif", "pindel")	15	NA	NA	4	NA	NA	0.00761366503437377	0	0.0019783564915225	0	0.00479601076294814	Ac-vp39	Ac-vp39	NA
AcMNPV	61587	75635	14048	20	INV	c("snif", "lumpy")	16	NA	4	NA	NA	NA	0.00762470669383144	0	0	0.00194350706179236	0.0047841068778119	Ac-gp64	AcOrf-109	NA
AcMNPV	55755	55857	102	20	DEL	c("snif", "pindel")	15	NA	NA	5	NA	NA	0.00721019900149244	0	0.00234684169336066	0	0.00477852034742655	Ac-94K	Ac-94K	NA
AcMNPV	9679	61952	52273	17	DEL	c("hon", "delscript")	NA	9	NA	NA	8	NA	0	0.00476090161194263	0	0	0.00476090161194263	NA	Ac-gp64	NA
AcMNPV	51952	99894	47792	12	DEL	c("hon", "delscript")	NA	9	NA	NA	3	NA	0	0.00475991504276358	0	0	0.00475991504276358	Ac-p26	hr3	NA
AcMNPV	63714	119410	55696	18	INV	c("hon", "pindel")	NA	15	NA	3	NA	NA	0	0.00805219683004765	0.00144329887952399	0	0.00474774785478582	Ac-v-cath	AcOrf-63	NA
AcMNPV	48756	53272	19977	15	DEL	c("hon", "delscript")	NA	9	NA	NA	6	NA	0	0.00472225778271015	0	0	0.00472225778271015	Ac-ME53	NA	NA
AcMNPV	53513	132785	54710	18	INV	c("hon", "pindel")	NA	15	NA	3	NA	NA	0	0.00799606703581871	0.00144397332663162	0	0.00472002018122516	Ac-35K|p35	Ac-odv-e66	NA
AcMNPV	31675	104862	60795	18	INV	c("hon", "lumpy")	NA	13	5	NA	NA	NA	0	0.00692662738485705	0	0.00242499008977973	0.00467580873731839	Ac-PH	Ac-gp41	NA
AcMNPV	19850	122307	31525	19	DUP	c("snif", "lumpy")	15	NA	4	NA	NA	NA	0.00741636523885404	0	0	0.00192973139071484	0.00467304831478444	AcOrf-20	AcOrf-60	NA
AcMNPV	18360	39324	20964	19	DEL	c("snif", "pindel")	9	NA	NA	10	NA	NA	0.0044584405217382	0	0.0048795159976126	0	0.0046689782596754	AcOrf-22	Ac-IE-2	NA
AcMNPV	53175	60244	24824	22	DEL	c("hon", "delscript")	NA	9	NA	NA	13	NA	0	0.00466144109035179	0	0	0.00466144109035179	hr5	Ac-p24	NA
AcMNPV	2801	114816	21967	19	INV	c("snif", "pindel")	11	NA	NA	8	NA	NA	0.005414463186819	0	0.00386186195113577	0	0.00463816256897738	AcOrf-41	AcOrf-66	NA
AcMNPV	3112	101109	35985	19	INV	c("snif", "pindel")	13	NA	NA	6	NA	NA	0.00637222511577832	0	0.00290106227352609	0	0.00463664369465221	AcOrf-41	Ac-p95	NA
AcMNPV	84514	85581	1067	19	DEL	c("snif", "lumpy")	13	NA	6	NA	NA	NA	0.00638569022564143	0	0	0.00287976288873653	0.00463272655718898	Ac-lef5	Ac-38K	NA
AcMNPV	922	46462	45540	19	INV	c("snif", "pindel")	12	NA	NA	7	NA	NA	0.00587464667798975	0	0.00338662565209636	0	0.00463063616504305	AcOrf-43	Ac-49K	NA
AcMNPV	1275	133620	1637	19	INV	c("snif", "lumpy")	7	NA	12	NA	NA	NA	0.00344114889609541	0	0	0.00580368598732942	0.00462241744171242	Ac-GTA	Ac-odv-e66	NA
AcMNPV	20200	76791	56591	19	INV	c("snif", "pindel")	10	NA	NA	9	NA	NA	0.00488353221124189	0	0.00435099314679719	0	0.00461726267901954	AcOrf-20	AcOrf-106	NA
AcMNPV	10117	28932	18814	18	DEL	c("hon", "pindel")	NA	13	NA	5	NA	NA	0	0.00681835586036115	0.0024144224515025	0	0.00461638915593183	hr2	NA	NA
AcMNPV	59184	114996	55813	19	INV	c("snif", "lumpy")	4	NA	15	NA	NA	NA	0.00198142202267438	0	0	0.00724722405240923	0.0046143230375418	Ac-PE|pp34	AcOrf-66	NA
AcMNPV	60798	89599	28801	19	INV	c("snif", "pindel")	14	NA	NA	5	NA	NA	0.00676496891877386	0	0.00242557547899569	0	0.00459527219888477	NA	Ac-helicase	NA
AcMNPV	60659	73156	12497	19	INV	c("snif", "pindel")	10	NA	NA	9	NA	NA	0.0047756784011944	0	0.00440701089760798	0	0.00459134464940119	Ac-p24	hr4b	NA
AcMNPV	18162	104603	47541	18	DEL	c("hon", "pindel")	NA	9	NA	9	NA	NA	0	0.00478978013504467	0.00435987080235512	0	0.00457482546869989	Ac-env-prot	Ac-gp41	NA
AcMNPV	84847	105779	20932	18	DEL	c("snif", "lumpy")	13	NA	5	NA	NA	NA	0.00661792337867879	0	0	0.00244798926954935	0.00453295632411407	Ac-38K	Ac-vlf-1	NA
AcMNPV	77227	99851	22625	12	DEL	c("snif", "delscript")	9	NA	NA	NA	3	NA	0.00451445611054593	0	0	0	0.00451445611054593	NA	hr3	NA
AcMNPV	50345	128769	55558	31	DUP	c("snif", "pindel", "lumpy")	6	NA	6	19	NA	NA	0.00296023766436971	0	0.00911945126962254	0.00288511955733018	0.00448126153892303	Ac-p74	Ac-lef8	NA
AcMNPV	40394	44264	3871	18	DEL	c("snif", "lumpy")	14	NA	4	NA	NA	NA	0.00700346658931675	0	0	0.00193482356875066	0.0044691450790337	AcOrf-149	AcOrf-145	NA
AcMNPV	21289	123207	32064	17	INV	c("hon", "pindel")	NA	14	NA	3	NA	NA	0	0.00747714163566952	0.00144627852909281	0	0.00446171008238116	AcOrf-19	AcOrf-57	NA
AcMNPV	76967	132997	56030	18	DUP	c("snif", "lumpy")	13	NA	5	NA	NA	NA	0.00649025786533079	0	0	0.00240959453567527	0.00444992620050303	AcOrf-106	Ac-odv-e66	NA
AcMNPV	56350	109342	59224	12	DEL	c("snif", "delscript")	9	NA	NA	NA	3	NA	0.00444406405354212	0	0	0	0.00444406405354212	Ac-94K	Ac-IAP2	NA
AcMNPV	22045	133700	22327	14	DEL	c("snif", "delscript")	9	NA	NA	NA	5	NA	0.00444352383286584	0	0	0	0.00444352383286584	AcOrf-18	Ac-odv-e66	NA
AcMNPV	86920	133419	46499	17	INV	c("hon", "lumpy")	NA	11	6	NA	NA	NA	0	0.00597848200492216	0	0.00289438145497872	0.00443643172995044	Ac-helicase	Ac-odv-e66	NA
AcMNPV	34169	62875	38175	12	DEL	c("snif", "delscript")	9	NA	NA	NA	NA	NA	0.00442791146884988	0	0	0	0.00442791146884988	AcOrf-4	Ac-v-cath	NA
AcMNPV	28251	68879	40628	17	INV	c("hon", "pindel")	NA	14	NA	3	3	NA	0	0.00740632049880436	0.00144856433953226	0	0.00442744241916831	AcOrf-11	AcOrf-119	NA
AcMNPV	38904	100022	60970	13	DEL	c("snif", "delscript")	9	NA	NA	NA	4	NA	0.00441737805051923	0	0	0	0.00441737805051923	Ac-IE-2	hr3	NA
AcMNPV	21486	46246	24761	18	DEL	c("snif", "pindel")	6	NA	NA	12	NA	NA	0.00298602193399831	0	0.00580376226038722	0	0.00439489209719277	AcOrf-18	Ac-49K	NA
AcMNPV	1001	103790	31193	25	INV	c("snif", "pindel", "lumpy")	11	NA	5	9	NA	NA	0.00539319958976787	0	0.00435329377940704	0.00242280574391304	0.00439062467571395	AcOrf-43	AcOrf-81	NA
AcMNPV	802	69130	65654	23	INV	c("snif", "pindel", "lumpy")	13	NA	5	5	NA	NA	0.00633386544259963	0	0.0024210415101592	0.00242539894345913	0.0043785428347044	AcOrf-44	AcOrf-119	NA
AcMNPV	2339	90236	46084	18	INV	c("snif", "lumpy")	13	NA	5	NA	NA	NA	0.00633286684300124	0	0	0.00242369563943399	0.00437828124121761	Ac-GTA	Ac-odv-e25	NA
AcMNPV	33236	124298	42920	18	DEL	c("snif", "pindel")	6	NA	NA	12	NA	NA	0.00296969000375489	0	0.00578054693692906	0	0.00437511847034198	Ac-lef2	NA	NA
AcMNPV	60637	92228	31591	18	INV	c("snif", "lumpy")	10	NA	8	NA	NA	NA	0.00485385970783243	0	0	0.00389072664891105	0.00437229317837174	Ac-p24	NA	NA
AcMNPV	86221	126755	40534	29	DEL	c("snif", "hon", "lumpy")	11	13	5	NA	NA	NA	0.00555123005691547	0.00710892129890597	0	0.00240233787198417	0.00436620677494745	AcOrf-96	AcOrf-51	NA
AcMNPV	4235	87891	50325	18	DEL	c("snif", "pindel")	8	NA	NA	10	NA	NA	0.00389676666939633	0	0.00483198723338526	0	0.0043643769513908	Ac-p47	Ac-helicase	NA
AcMNPV	60641	65903	5262	18	DEL	c("snif", "pindel")	14	NA	NA	4	NA	NA	0.00671508786792998	0	0.0020085903282773	0	0.00436183909810364	Ac-p24	Ac-lef7	NA
AcMNPV	74422	103678	35828	12	DEL	c("hon", "delscript")	NA	8	NA	NA	4	NA	0	0.00433754340466145	0	0	0.00433754340466145	AcOrf-111	AcOrf-81	NA
AcMNPV	55713	82278	26565	18	DEL	c("snif", "pindel")	14	NA	NA	4	NA	NA	0.00672165825692622	0	0.00192989106752898	0	0.0043257746622276	Ac-94K	Ac-p48	NA
AcMNPV	50679	77325	26493	17	DEL	c("snif", "delscript")	9	NA	NA	NA	8	NA	0.00431376272266024	0	0	0	0.00431376272266024	Ac-p74	Ac-HE65	NA
AcMNPV	59652	60317	665	18	INV	c("snif", "pindel")	13	NA	NA	5	NA	NA	0.0062861565176447	0	0.00230841119461028	0	0.00429728385612749	Ac-PE|pp34	Ac-p24	NA
AcMNPV	68560	77076	15987	12	DEL	c("snif", "delscript")	9	NA	NA	NA	3	NA	0.00428944201388437	0	0	0	0.00428944201388437	AcOrf-119	hr4a	NA
AcMNPV	60418	60568	150	18	INV	c("snif", "pindel")	7	NA	NA	11	NA	NA	0.00337357698963884	0	0.00518724842547804	0	0.00428041270755844	Ac-p24	Ac-p24	NA
AcMNPV	71469	75938	4469	28	DEL	c("snif", "pindel", "lumpy")	8	NA	4	16	NA	NA	0.00379503202269989	0	0.00761534336740999	0.0019077276215001	0.00427828375857746	AcOrf-115	AcOrf-108	NA
AcMNPV	64574	64629	55	18	INV	c("snif", "pindel")	8	NA	NA	10	NA	NA	0.00383148217723633	0	0.00471403962217646	0	0.00427276089970639	Ac-chitinase	Ac-chitinase	NA
AcMNPV	21123	63684	42561	26	INV	c("snif", "pindel", "lumpy")	9	NA	4	13	NA	NA	0.0044290799017956	0	0.00629085984063088	0.00193887876896863	0.00427197460329768	AcOrf-19	Ac-v-cath	NA
AcMNPV	12257	53371	40964	20	DEL	c("hon", "delscript")	NA	8	NA	NA	12	NA	0	0.00425640220545038	0	0	0.00425640220545038	AcOrf-30	Ac-35K|p35	NA
AcMNPV	9607	49069	39462	17	DEL	c("hon", "delscript")	NA	8	NA	NA	9	NA	0	0.00425537265309005	0	0	0.00425537265309005	Ac-fgf	Ac-ME53	NA
AcMNPV	100901	115155	14254	17	DEL	c("snif", "lumpy")	10	NA	7	NA	NA	NA	0.00507757084410193	0	0	0.00336065636940652	0.00421911360675423	Ac-p95	AcOrf-66	NA
AcMNPV	96224	133174	36950	16	INV	c("hon", "lumpy")	NA	12	4	NA	NA	NA	0	0.00650133099610641	0	0.00191904951454709	0.00421019025532675	Ac-p15	Ac-odv-e66	NA
AcMNPV	102181	122061	19880	17	DUP	c("snif", "lumpy")	12	NA	5	NA	NA	NA	0.00603316441952345	0	0	0.00238262779572091	0.00420789610762218	Ac-p95	Ac-FP	NA
AcMNPV	21118	117618	37481	17	INV	c("snif", "pindel")	14	NA	NA	3	NA	NA	0.00692293819491131	0	0.00144742632711701	0	0.00418518226101416	AcOrf-19	Ac-DNA-pol	NA
AcMNPV	3674	118155	19501	17	DUP	c("snif", "lumpy")	13	NA	4	NA	NA	NA	0.00640144041103844	0	0	0.00193368716388618	0.00416756378746231	Ac-p47	Ac-DNA-pol	NA
AcMNPV	6290	126173	14098	16	DEL	c("hon", "lumpy")	NA	12	4	NA	NA	NA	0	0.00639074885621153	0	0.00193104730350022	0.00416089807985588	AcOrf-38	AcOrf-52	NA
AcMNPV	13758	36025	22267	17	DEL	c("snif", "pindel")	10	NA	NA	7	NA	NA	0.00491885535208833	0	0.00340183329299754	0	0.00416034432254294	Ac-IAP1	Ac-ptp	NA
AcMNPV	31290	54606	23315	16	INV	c("hon", "lumpy")	NA	11	5	NA	NA	NA	0	0.00588949220225878	0	0.00241590027348016	0.00415269623786947	Ac-ORF1629	Ac-94K	NA
AcMNPV	21617	55516	33899	27	DUP	c("snif", "pindel", "lumpy")	7	NA	11	9	NA	NA	0.00346316061415401	0	0.00435393843937557	0.00532950634398023	0.00415244150291596	AcOrf-18	Ac-94K	NA
AcMNPV	18269	104330	47921	17	DEL	c("snif", "pindel")	8	NA	NA	9	NA	NA	0.0039422798330325	0	0.00435751037870447	0	0.00414989510586849	Ac-env-prot	Ac-gp41	NA
AcMNPV	62163	130699	65446	17	INV	c("snif", "pindel")	9	NA	NA	8	NA	NA	0.00445356403543178	0	0.00384590705079458	0	0.00414973554311318	NA	Ac-pcna	NA
AcMNPV	52851	76347	23497	16	DEL	c("hon", "delscript")	NA	8	NA	NA	8	NA	0	0.00412701927016139	0	0	0.00412701927016139	hr5	AcOrf-106	NA
AcMNPV	53066	75100	33580	34	DEL	c("hon", "delscript")	NA	8	NA	NA	26	NA	0	0.00412637187556689	0	0	0.00412637187556689	hr5	AcOrf-109	NA
AcMNPV	13617	90584	57014	16	DEL	c("hon", "lumpy")	NA	11	5	NA	NA	NA	0	0.00579590355742414	0	0.0024227180837186	0.00410931082057137	Ac-IAP1	Ac-odv-e25	NA
AcMNPV	65890	82992	17102	17	INV	c("snif", "pindel")	10	NA	NA	7	NA	NA	0.00479993347280419	0	0.00335491651186394	0	0.00407742499233407	Ac-lef7	Ac-p40	NA
AcMNPV	61973	74115	12142	17	INV	c("snif", "pindel")	8	NA	NA	9	NA	NA	0.00381166134761759	0	0.00433398103521329	0	0.00407282119141544	Ac-gp64	AcOrf-112	NA
AcMNPV	83971	103545	19575	11	DEL	c("snif", "fermikit")	8	NA	NA	NA	NA	3	0.00406318306330047	0	0	0	0.00406318306330047	Ac-lef5	AcOrf-81	NA
AcMNPV	94246	106695	12450	16	DEL	c("snif", "pindel")	12	NA	NA	4	NA	NA	0.00616596610024641	0	0.00194650332511313	0	0.00405623471267977	Ac-vp39	Ac-vlf-1	NA
AcMNPV	24465	93356	65091	26	DEL	c("snif", "pindel", "lumpy")	7	NA	6	13	NA	NA	0.00343107438006709	0	0.0063032050763227	0.00291428728012199	0.00401991027914472	Ac-egt	Ac-lef4	NA
AcMNPV	42662	75801	33139	16	INV	c("hon", "pindel")	NA	8	NA	8	NA	NA	0	0.0041594821882965	0.00387563973464291	0	0.0040175609614697	Ac-IE-1	AcOrf-109	NA
AcMNPV	25177	37029	20745	16	DEL	c("snif", "delscript")	8	NA	NA	NA	8	NA	0.00399221109779962	0	0	0	0.00399221109779962	Ac-egt	AcOrf-154	NA
AcMNPV	33643	124145	43479	16	DEL	c("hon", "pindel")	NA	4	NA	12	NA	NA	0	0.00213748015640717	0.00578176502895966	0	0.00395962259268341	Ac-lef2	AcOrf-55	NA
AcMNPV	93753	111196	17444	16	DUP	c("snif", "lumpy")	7	NA	9	NA	NA	NA	0.0035837577856366	0	0	0.00433432491741476	0.00395904135152568	NA	AcOrf-69	NA
AcMNPV	9969	49550	39581	11	DEL	c("snif", "delscript")	8	NA	NA	NA	NA	NA	0.00394389800946531	0	0	0	0.00394389800946531	hr2	NA	NA
AcMNPV	21961	53501	31540	16	DEL	c("snif", "pindel")	12	NA	NA	4	3	NA	0.00594985780583867	0	0.00193707717876303	0	0.00394346749230085	AcOrf-18	Ac-35K|p35	NA
AcMNPV	103142	125210	22068	15	INV	c("hon", "lumpy")	NA	11	4	NA	NA	NA	0	0.00596258470105242	0	0.00190718376217471	0.00393488423161356	Ac-TLP	AcOrf-54	NA
AcMNPV	42914	99908	56843	12	DEL	c("snif", "delscript")	8	NA	NA	NA	4	NA	0.00391972059147761	0	0	0	0.00391972059147761	Ac-IE-1	hr3	NA
AcMNPV	25850	72690	49839	25	DEL	c("snif", "delscript")	8	NA	NA	NA	17	NA	0.00391806216673624	0	0	0	0.00391806216673624	Ac-lef1	AcOrf-114	NA
AcMNPV	21897	58732	36835	16	DUP	c("snif", "lumpy")	10	NA	6	NA	NA	NA	0.00493615892171997	0	0	0.00289729972702364	0.0039167293243718	AcOrf-18	AcOrf-132	NA
AcMNPV	3095	125904	11173	16	DUP	c("snif", "lumpy")	10	NA	6	NA	12	NA	0.00492535843778168	0	0	0.00289995842815573	0.00391265843296871	AcOrf-41	AcOrf-53	NA
AcMNPV	10171	69619	59449	20	DEL	c("snif", "delscript")	8	NA	NA	NA	NA	NA	0.0039125134730986	0	0	0	0.0039125134730986	hr2	AcOrf-119	NA
AcMNPV	23463	100909	56536	16	DEL	c("snif", "lumpy")	8	NA	8	NA	NA	NA	0.00393956213635739	0	0	0.00387539420474216	0.00390747817054978	AcOrf-16	Ac-p95	NA
AcMNPV	24495	102288	56188	16	DUP	c("snif", "lumpy")	7	NA	9	NA	NA	NA	0.00344985004379441	0	0	0.00436340456355844	0.00390662730367642	Ac-egt	Ac-p95	NA
AcMNPV	25217	118713	40486	15	INV	c("hon", "lumpy")	NA	11	4	NA	NA	NA	0	0.00587710419687313	0	0.0019332352418376	0.00390516971935537	Ac-egt	Ac-gp37	NA
AcMNPV	13272	49782	36510	16	INV	c("snif", "pindel")	6	NA	NA	10	14	NA	0.00296562131252246	0	0.00484227545200103	0	0.00390394838226174	Ac-lef6	Ac-p74	NA
AcMNPV	9864	88610	55236	22	DEL	c("snif", "delscript")	8	NA	NA	NA	NA	NA	0.00390314663407768	0	0	0	0.00390314663407768	hr2	Ac-helicase	NA
AcMNPV	51814	105758	53944	16	INV	c("snif", "pindel")	5	NA	NA	11	NA	NA	0.00245794032858998	0	0.0053260251232693	0	0.00389198272592964	Ac-p10	Ac-vlf-1	NA
AcMNPV	35510	64839	29328	15	INV	c("hon", "pindel")	NA	12	NA	3	NA	NA	0	0.00633239886148283	0.00145064175693951	0	0.00389152030921117	Ac-bro	Ac-chitinase	NA
AcMNPV	61413	92184	30772	16	INV	c("snif", "lumpy")	12	NA	4	NA	NA	NA	0.00582480326641157	0	0	0.00194119628595889	0.00388299977618523	NA	NA	NA
AcMNPV	19732	19938	207	16	DEL	c("snif", "pindel")	10	NA	NA	6	NA	NA	0.00484848780115785	0	0.00289881517581559	0	0.00387365148848672	AcOrf-20	AcOrf-20	NA
AcMNPV	46690	116209	64462	15	INV	c("hon", "lumpy")	NA	10	5	NA	7	NA	0	0.00532992102017078	0	0.00241576888989648	0.00387284495503363	Ac-49K	Ac-DNA-pol	NA
AcMNPV	41705	72986	38734	15	DEL	c("snif", "delscript")	8	NA	NA	NA	NA	NA	0.00387198416423088	0	0	0	0.00387198416423088	NA	hr4b	NA
AcMNPV	432	18520	18088	16	INV	c("snif", "pindel")	6	NA	NA	10	NA	NA	0.00287371106414052	0	0.00484380052205582	0	0.00385875579309817	AcOrf-45	AcOrf-22	NA
AcMNPV	41025	79071	38046	16	DUP	c("snif", "pindel")	4	NA	NA	12	NA	NA	0.0019339964062573	0	0.00577617179005023	0	0.00385508409815376	Ac-odv-e56	Ac-vp80	NA
AcMNPV	8626	8750	123	15	INV	c("hon", "pindel")	NA	9	NA	6	NA	NA	0	0.00468435289557965	0.00297918964532191	0	0.00383177127045078	Ac-HisP	Ac-HisP	NA
AcMNPV	59072	72773	27116	34	DEL	c("snif", "delscript")	8	NA	NA	NA	26	NA	0.00382800613921723	0	0	0	0.00382800613921723	Ac-PE|pp34	AcOrf-114	NA
AcMNPV	65655	77019	18708	11	DEL	c("snif", "delscript")	8	NA	NA	NA	3	NA	0.00381034162523908	0	0	0	0.00381034162523908	Ac-lef7	NA	NA
AcMNPV	45773	58258	12485	15	DEL	c("hon", "pindel")	NA	7	NA	8	NA	NA	0	0.0036566032228478	0.00384364085768021	0	0.00375012204026401	Ac-49K	AcOrf-132	NA
AcMNPV	53100	69220	24028	20	DEL	c("snif", "hon", "delscript")	8	7	NA	NA	5	NA	0.00383919977902203	0.00362025713376196	0	0	0.003729728456392	hr5	AcOrf-119	NA
AcMNPV	47845	99777	51783	12	DEL	c("hon", "delscript")	NA	7	NA	NA	5	NA	0	0.00370092523493299	0	0	0.00370092523493299	Ac-IE-0	hr3	NA
AcMNPV	13249	69123	55874	30	INV	c("snif", "hon", "pindel", "lumpy")	14	4	4	8	NA	NA	0.00685499113752438	0.00211189043010357	0.00387190056031907	0.00193930499910928	0.00369452178176408	Ac-lef6	AcOrf-119	NA
AcMNPV	106446	128043	21597	23	DEL	c("snif", "hon", "pindel")	10	6	NA	7	NA	NA	0.00498004331112632	0.00322980968968748	0.00328172853666227	0	0.00369332751853459	Ac-vlf-1	Ac-lef8	NA
AcMNPV	103619	131681	28063	15	INV	c("snif", "pindel")	11	NA	NA	4	NA	NA	0.00546727307636628	0	0.00190993225679294	0	0.00368860266657961	AcOrf-81	AcOrf-47	NA
AcMNPV	15911	127497	22396	15	INV	c("snif", "lumpy")	11	NA	4	NA	NA	NA	0.00543448621381181	0	0	0.00193039939297107	0.00368244280339144	Ac-pkip	NA	NA
AcMNPV	34167	110294	57855	15	DUP	c("snif", "lumpy")	10	NA	5	NA	NA	NA	0.0049420185255575	0	0	0.00242247512516033	0.00368224682535891	AcOrf-4	AcOrf-70	NA
AcMNPV	13521	131371	16132	15	DUP	c("snif", "lumpy")	11	NA	4	NA	NA	NA	0.00542709915047614	0	0	0.00193261975789442	0.00367985945418528	Ac-IAP1	AcOrf-48	NA
AcMNPV	55298	132349	56931	15	DEL	c("snif", "lumpy")	11	NA	4	NA	NA	NA	0.00542739047863419	0	0	0.00192825938558962	0.00367782493211191	Ac-94K	Ac-odv-e66	NA
AcMNPV	61895	118238	56343	15	INV	c("snif", "lumpy")	7	NA	8	NA	NA	NA	0.00347063184337905	0	0	0.00385443569638199	0.00366253376988052	Ac-gp64	Ac-DNA-pol	NA
AcMNPV	2645	49009	46364	15	INV	c("snif", "lumpy")	8	NA	7	NA	NA	NA	0.00392243525603907	0	0	0.00340247778829047	0.00366245652216477	Ac-GTA	Ac-ME53	NA
AcMNPV	3768	102668	35081	15	INV	c("snif", "lumpy")	9	NA	6	NA	NA	NA	0.00441533653797163	0	0	0.00290621396412849	0.00366077525105006	Ac-p47	Ac-p95	NA
AcMNPV	16737	82260	65523	15	DUP	c("snif", "lumpy")	8	NA	7	NA	NA	NA	0.00390451721631006	0	0	0.00339205723950265	0.00364828722790636	Ac-env-prot	Ac-p48	NA
AcMNPV	26820	117128	43673	15	INV	c("snif", "pindel")	5	NA	NA	10	NA	NA	0.00247544061500915	0	0.00482032139921778	0	0.00364788100711346	AcOrf-13	Ac-DNA-pol	NA
AcMNPV	29122	110475	52628	14	INV	c("hon", "pindel")	NA	10	NA	4	NA	NA	0	0.00534137977996965	0.00193430918502573	0	0.00363784448249769	Ac-pk-1	AcOrf-70	NA
AcMNPV	80169	107098	26929	14	INV	c("hon", "pindel")	NA	7	NA	7	NA	NA	0	0.00383713469911539	0.00342978791373436	0	0.00363346130642488	Ac-vp80	AcOrf-76	NA
AcMNPV	26645	51648	25003	14	INV	c("hon", "pindel")	NA	9	NA	5	6	NA	0	0.004836482081841	0.00242423297612337	0	0.00363035752898219	AcOrf-13	Ac-p10	NA
AcMNPV	36938	68207	34245	21	DEL	c("snif", "pindel", "delscript")	4	NA	NA	11	NA	NA	0.00195239069503856	0	0.0053046196534889	0	0.00362850517426373	AcOrf-154	AcOrf-120	NA
AcMNPV	44472	87041	42570	15	INV	c("snif", "pindel")	7	NA	NA	8	NA	NA	0.00338500104424255	0	0.00386244544733869	0	0.00362372324579062	Ac-odv-ec27	Ac-helicase	NA
AcMNPV	3960	25672	21713	15	DEL	c("snif", "pindel")	8	NA	NA	7	NA	NA	0.00385803855658888	0	0.00337615838977321	0	0.00361709847318105	Ac-p47	Ac-lef1	NA
AcMNPV	61860	86222	24362	15	INV	c("snif", "pindel")	12	NA	NA	3	NA	NA	0.00577599765830944	0	0.00144403305925966	0	0.00361001535878455	Ac-gp64	AcOrf-96	NA
AcMNPV	53354	56642	18469	12	DEL	c("hon", "delscript")	NA	7	NA	NA	5	NA	0	0.00360986881028348	0	0	0.00360986881028348	Ac-35K|p35	Ac-94K	NA
AcMNPV	40065	124272	49775	14	INV	c("hon", "lumpy")	NA	9	5	NA	NA	NA	0	0.00480309974760589	0	0.00241035768963608	0.00360672871862098	AcOrf-150	NA	NA
AcMNPV	33790	70272	36482	14	INV	c("hon", "lumpy")	NA	10	4	NA	NA	NA	0	0.00526607608065834	0	0.00194493205461259	0.00360550406763547	AcOrf-5	AcOrf-118	NA
AcMNPV	51291	76367	25076	15	DUP	c("snif", "lumpy")	11	NA	4	NA	NA	NA	0.00526886179735585	0	0	0.00192753188273842	0.00359819684004714	Ac-p74	AcOrf-106	NA
AcMNPV	1086	15079	13993	15	INV	c("snif", "pindel")	11	NA	NA	4	NA	NA	0.00525116689013787	0	0.00194184168406682	0	0.00359650428710235	AcOrf-43	AcOrf-25	NA
AcMNPV	65232	82062	16830	15	INV	c("snif", "lumpy")	7	NA	8	NA	NA	NA	0.0033550306380944	0	0	0.00382208651222537	0.00358855857515988	Ac-chitinase	Ac-p48	NA
AcMNPV	65898	77946	12049	15	INV	c("snif", "pindel")	12	NA	NA	3	NA	NA	0.00571934081058467	0	0.00143022691924036	0	0.00357478386491252	Ac-lef7	Ac-HE65	NA
AcMNPV	57469	57621	152	13	INS	c("hon", "pindel")	NA	7	NA	6	NA	NA	0	0.00362370291482745	0.003512568586441	0	0.00356813575063423	NA	NA	Ac-alk-exo
AcMNPV	31431	117489	47924	14	INV	c("hon", "pindel")	NA	7	NA	7	NA	NA	0	0.003741173790265	0.00337429345812433	0	0.00355773362419467	Ac-ORF1629	Ac-DNA-pol	NA
AcMNPV	26641	27050	409	14	INV	c("snif", "pindel")	9	NA	NA	5	NA	NA	0.00438898282052212	0	0.00271219606833178	0	0.00355058944442695	AcOrf-13	AcOrf-13	NA
AcMNPV	24889	53142	35836	562	DEL	c("snif", "delscript")	7	NA	NA	NA	555	NA	0.0034796414576302	0	0	0	0.0034796414576302	Ac-egt	hr5	NA
AcMNPV	75677	117005	41328	14	DEL	c("snif", "lumpy")	10	NA	4	NA	NA	NA	0.00502683785173411	0	0	0.00192513150421091	0.00347598467797251	AcOrf-109	Ac-DNA-pol	NA
AcMNPV	37586	52897	16353	87	DEL	c("snif", "delscript")	7	NA	NA	NA	80	NA	0.00347148321973629	0	0	0	0.00347148321973629	Ac-PE38	hr5	NA
AcMNPV	38495	53249	18603	13	DEL	c("snif", "delscript")	7	NA	NA	NA	6	NA	0.00346598394911608	0	0	0	0.00346598394911608	AcOrf-152	NA	NA
AcMNPV	89448	109976	20528	23	DEL	c("snif", "pindel", "lumpy")	5	NA	7	11	NA	NA	0.00256202012367179	0	0.00533471250082104	0.0034008988020586	0.0034649128875558	Ac-helicase	AcOrf-70	NA
AcMNPV	28155	50518	22363	14	DEL	c("snif", "pindel")	9	NA	NA	5	NA	NA	0.00449933678641076	0	0.00242522068478565	0	0.0034622787355982	AcOrf-11	Ac-p74	NA
AcMNPV	15287	53167	37736	12	DEL	c("snif", "delscript")	7	NA	NA	NA	5	NA	0.00346006806066498	0	0	0	0.00346006806066498	AcOrf-25	hr5	NA
AcMNPV	25933	129608	30306	20	DEL	c("snif", "hon", "lumpy")	8	4	8	NA	NA	NA	0.00395644105813221	0.00213641583004632	0	0.00385993261625839	0.00345318053017382	Ac-lef1	Ac-lef8	NA
AcMNPV	14472	36942	25651	26	DEL	c("snif", "delscript")	7	NA	NA	NA	19	NA	0.0034490883651955	0	0	0	0.0034490883651955	AcOrf-26	AcOrf-154	NA
AcMNPV	41574	53384	22042	16	DEL	c("snif", "delscript")	7	NA	NA	NA	9	NA	0.00344721283510953	0	0	0	0.00344721283510953	Ac-odv-e56	Ac-35K|p35	NA
AcMNPV	6293	37474	31181	19	INV	c("hon", "pindel", "lumpy")	NA	8	7	4	12	NA	0	0.00423137154824088	0.00193269593994958	0.00338756534285753	0.00344575109482222	AcOrf-38	Ac-PE38	NA
AcMNPV	23468	99808	57642	19	DEL	c("snif", "delscript")	7	NA	NA	NA	NA	NA	0.00344554336116675	0	0	0	0.00344554336116675	AcOrf-16	hr3	NA
AcMNPV	10264	55038	44775	14	DEL	c("snif", "delscript")	7	NA	NA	NA	7	NA	0.00344486136283848	0	0	0	0.00344486136283848	hr2	Ac-94K	NA
AcMNPV	15411	99478	49915	12	DEL	c("snif", "delscript")	7	NA	NA	NA	5	NA	0.00344127784801751	0	0	0	0.00344127784801751	AcOrf-25	AcOrf-84	NA
AcMNPV	13919	99327	48574	83	DEL	c("snif", "delscript")	7	NA	NA	NA	76	NA	0.00343999362682956	0	0	0	0.00343999362682956	Ac-IAP1	AcOrf-84	NA
AcMNPV	22505	119301	37186	14	DUP	c("snif", "lumpy")	9	NA	5	NA	NA	NA	0.00445166496379337	0	0	0.0024160995721515	0.00343388226797243	AcOrf-17	Ac-gp37	NA
AcMNPV	17237	56206	38969	14	DUP	c("snif", "lumpy")	9	NA	5	NA	NA	NA	0.00444184018874473	0	0	0.00242425702788336	0.00343304860831405	Ac-env-prot	Ac-94K	NA
AcMNPV	9337	129004	14314	18	DEL	c("snif", "pindel", "lumpy")	10	NA	4	4	NA	NA	0.00493132242861196	0	0.00192462150942638	0.00192802160334673	0.00342882199249926	Ac-fgf	Ac-lef8	NA
AcMNPV	9874	95468	48388	57	DEL	c("snif", "delscript")	7	NA	NA	NA	50	NA	0.00342679897781171	0	0	0	0.00342679897781171	hr2	Ac-cg30	NA
AcMNPV	12575	100255	46302	14	INV	c("snif", "lumpy")	10	NA	4	NA	6	NA	0.00491430196582251	0	0	0.00193418582697006	0.00342424389639628	AcOrf-29	Ac-p95	NA
AcMNPV	14499	72700	58056	13	DEL	c("snif", "delscript")	7	NA	NA	NA	NA	NA	0.00342301563497708	0	0	0	0.00342301563497708	AcOrf-26	AcOrf-114	NA
AcMNPV	85950	96356	10406	13	INV	c("hon", "lumpy")	NA	8	5	NA	NA	NA	0	0.00439266801871809	0	0.00245123678029126	0.00342195239950468	AcOrf-96	NA	NA
AcMNPV	2511	56017	53506	14	DEL	c("snif", "lumpy")	10	NA	4	NA	NA	NA	0.00489517849275881	0	0	0.00193934941569176	0.00341726395422528	Ac-GTA	Ac-94K	NA
AcMNPV	44293	107859	63566	14	INV	c("snif", "pindel")	6	NA	NA	8	NA	NA	0.00295391178389078	0	0.00387560702720293	0	0.00341475940554685	AcOrf-145	AcOrf-74	NA
AcMNPV	60901	95374	34473	14	INV	c("snif", "lumpy")	8	NA	6	NA	NA	NA	0.00390074146993434	0	0	0.00292440931675887	0.0034125753933466	NA	Ac-cg30	NA
AcMNPV	20346	110521	43807	14	INV	c("snif", "pindel")	5	NA	NA	9	NA	NA	0.00247022310232219	0	0.00435120197020626	0	0.00341071253626423	AcOrf-20	AcOrf-70	NA
AcMNPV	34812	84384	52724	10	DEL	c("snif", "delscript")	7	NA	NA	NA	3	NA	0.00340760959776377	0	0	0	0.00340760959776377	Ac-bro	Ac-lef5	NA
AcMNPV	75922	125397	49475	13	INV	c("hon", "lumpy")	NA	9	4	NA	NA	NA	0	0.0048859157619242	0	0.00192096835740007	0.00340344205966213	AcOrf-108	AcOrf-54	NA
AcMNPV	26662	128592	32051	14	INV	c("snif", "pindel")	5	NA	NA	9	NA	NA	0.00247385725276182	0	0.00432948813947997	0	0.00340167269612089	AcOrf-13	Ac-lef8	NA
AcMNPV	37105	80979	43874	14	DEL	c("snif", "delscript")	7	NA	NA	NA	7	NA	0.00339875916412814	0	0	0	0.00339875916412814	AcOrf-154	Ac-vp80	NA
AcMNPV	40499	67707	27209	14	DUP	c("snif", "lumpy")	9	NA	5	NA	NA	NA	0.0043763807998713	0	0	0.00241981002505759	0.00339809541246444	AcOrf-149	Ac-pk-2	NA
AcMNPV	65236	92014	26778	14	DEL	c("snif", "lumpy")	10	NA	4	NA	NA	NA	0.00486057055764746	0	0	0.00192991494352115	0.0033952427505843	Ac-chitinase	NA	NA
AcMNPV	81095	95528	14432	13	INV	c("hon", "pindel")	NA	8	NA	5	NA	NA	0	0.00432870416649517	0.00245726053586989	0	0.00339298235118253	NA	Ac-cg30	NA
AcMNPV	7787	86557	55211	14	INV	c("snif", "pindel")	5	NA	NA	9	NA	NA	0.00243757373585122	0	0.00434414809311276	0	0.00339086091448199	AcOrf-34	Ac-helicase	NA
AcMNPV	59360	88544	29184	14	INV	c("snif", "pindel")	4	NA	NA	10	NA	NA	0.00193035951891899	0	0.0048501387913124	0	0.0033902491551157	Ac-PE|pp34	Ac-helicase	NA
AcMNPV	62294	114210	51916	13	INV	c("hon", "lumpy")	NA	9	4	NA	NA	NA	0	0.00482906840485944	0	0.00192638002685968	0.00337772421585956	NA	AcOrf-66	NA
AcMNPV	62279	123571	61292	13	DEL	c("hon", "lumpy")	NA	9	4	NA	NA	NA	0	0.0048283615669237	0	0.00192484510497119	0.00337660333594744	NA	AcOrf-57	NA
AcMNPV	53928	63940	10013	14	DEL	c("snif", "lumpy")	10	NA	4	NA	NA	NA	0.0048127495186282	0	0	0.0019322320793723	0.00337249079900025	Ac-35K|p35	Ac-chitinase	NA
AcMNPV	49081	72890	35443	32	DEL	c("snif", "delscript")	7	NA	NA	NA	25	NA	0.00336514652376652	0	0	0	0.00336514652376652	Ac-ME53	hr4b	NA
AcMNPV	42986	120867	56101	13	DEL	c("hon", "pindel")	NA	9	NA	4	NA	NA	0	0.00479809114410738	0.00192641849283076	0	0.00336225481846907	Ac-IE-1	Ac-lef9	NA
AcMNPV	18735	40693	21958	13	INV	c("hon", "lumpy")	NA	8	5	NA	NA	NA	0	0.00428370947683642	0	0.00242838444725029	0.00335604696204336	AcOrf-22	Ac-odv-e56	NA
AcMNPV	55955	72776	29444	28	DEL	c("snif", "delscript")	7	NA	NA	NA	21	NA	0.00335428098051895	0	0	0	0.00335428098051895	Ac-94K	AcOrf-114	NA
AcMNPV	52759	78392	32545	18	DEL	c("snif", "delscript")	7	NA	NA	NA	11	NA	0.00335229728594251	0	0	0	0.00335229728594251	hr5	Ac-HE65	NA
AcMNPV	53030	75469	28071	12	DEL	c("snif", "delscript")	7	NA	NA	NA	5	NA	0.00334989378819248	0	0	0	0.00334989378819248	hr5	AcOrf-109	NA
AcMNPV	5910	8641	2730	13	INV	c("hon", "lumpy")	NA	9	4	NA	NA	NA	0	0.00466859504882622	0	0.00202480977103972	0.00334670240993297	AcOrf-38	Ac-HisP	NA
AcMNPV	67853	98512	30659	13	INV	c("hon", "pindel")	NA	8	NA	5	NA	NA	0	0.00426770076387562	0.00242270652954213	0	0.00334520364670887	AcOrf-122	Ac-PNK|PNL	NA
AcMNPV	61282	73206	26993	14	DEL	c("snif", "delscript")	7	NA	NA	NA	7	NA	0.00334110784613663	0	0	0	0.00334110784613663	NA	hr4b	NA
AcMNPV	30128	84360	54231	13	INV	c("hon", "lumpy")	NA	8	5	NA	NA	NA	0	0.00420821503629813	0	0.00242018878776331	0.00331420191203072	Ac-ORF1629	Ac-lef5	NA
AcMNPV	11878	11945	67	13	INV	c("hon", "pindel")	NA	9	NA	4	NA	NA	0	0.00466645555784388	0.00194753623777814	0	0.00330699589781101	AcOrf-30	AcOrf-30	NA
AcMNPV	3428	17039	13610	13	DEL	c("hon", "lumpy")	NA	9	4	NA	NA	NA	0	0.00467293271464789	0	0.00192865230147882	0.00330079250806336	Ac-p47	Ac-env-prot	NA
AcMNPV	21810	111114	44678	13	DEL	c("hon", "pindel")	NA	6	NA	7	NA	NA	0	0.00320157798389558	0.00338643776195937	0	0.00329400787292748	AcOrf-18	AcOrf-69	NA
AcMNPV	33907	36737	15365	13	DEL	c("hon", "delscript")	NA	6	NA	NA	7	NA	0	0.00326097899404269	0	0	0.00326097899404269	AcOrf-5	NA	NA
AcMNPV	84078	118435	34357	13	DEL	c("snif", "pindel")	9	NA	NA	4	NA	NA	0.00455662235551513	0	0.00191864914662755	0	0.00323763575107134	Ac-lef5	NA	NA
AcMNPV	10431	92873	51540	51	DEL	c("snif", "hon", "delscript")	10	3	NA	NA	NA	NA	0.00489098883833182	0.00158259110739385	0	0	0.00323678997286283	NA	Ac-lef4	NA
AcMNPV	47310	76246	28936	21	INV	c("hon", "pindel", "lumpy")	NA	5	4	12	38	NA	0	0.00258891493425011	0.0058209824634468	0.00194426774645986	0.00323577001960172	Ac-IE-0	AcOrf-108	NA
AcMNPV	12531	24321	11790	13	INV	c("hon", "pindel")	NA	5	NA	8	NA	NA	0	0.00262510949824635	0.00382801832277837	0	0.00322656391051236	AcOrf-29	Ac-egt	NA
AcMNPV	89656	122991	33336	13	DUP	c("snif", "lumpy")	8	NA	5	NA	NA	NA	0.00405444959978517	0	0	0.0023952969071233	0.00322487325345423	Ac-helicase	AcOrf-58	NA
AcMNPV	30710	102672	62020	13	INV	c("hon", "lumpy")	NA	3	10	NA	NA	NA	0	0.00159727929396645	0	0.00483934171041085	0.00321831050218865	Ac-ORF1629	Ac-p95	NA
AcMNPV	66042	125980	59939	13	INV	c("snif", "pindel")	10	NA	NA	3	NA	NA	0.00497031901801521	0	0.00143990398112284	0	0.00320511149956903	Ac-lef7	AcOrf-52	NA
AcMNPV	61930	62020	91	13	INV	c("snif", "pindel")	9	NA	NA	4	NA	NA	0.00433563810349343	0	0.00206533095737055	0	0.00320048453043199	Ac-gp64	Ac-gp64	NA
AcMNPV	76303	100603	24300	13	DUP	c("snif", "lumpy")	7	NA	6	NA	NA	NA	0.00350673298722165	0	0	0.00288673285972607	0.00319673292347386	AcOrf-106	Ac-p95	NA
AcMNPV	16164	36797	25002	20	DEL	c("hon", "delscript")	NA	6	NA	NA	14	NA	0	0.00319655532563535	0	0	0.00319655532563535	Ac-pkip	NA	NA
AcMNPV	23756	106451	51287	13	INV	c("snif", "pindel")	10	NA	NA	3	NA	NA	0.00493666569882564	0	0.00145619280539326	0	0.00319642925210945	NA	Ac-vlf-1	NA
AcMNPV	72195	116392	44197	13	DUP	c("snif", "lumpy")	7	NA	6	NA	NA	NA	0.00350311964701446	0	0	0.00288275302828106	0.00319293633764776	AcOrf-114	Ac-DNA-pol	NA
AcMNPV	13190	43104	29914	13	DEL	c("snif", "lumpy")	8	NA	5	NA	NA	NA	0.0039544529160105	0	0	0.00242244071443139	0.00318844681522094	Ac-lef6	Ac-IE-1	NA
AcMNPV	36461	106353	64090	13	DUP	c("snif", "pindel")	9	NA	NA	4	NA	NA	0.00443706612512548	0	0.00193658017620388	0	0.00318682315066468	NA	Ac-vlf-1	NA
AcMNPV	105465	129016	23551	13	DUP	c("snif", "lumpy")	9	NA	4	NA	NA	NA	0.00448053524187202	0	0	0.0018874379932127	0.00318398661754236	AcOrf-78	Ac-lef8	NA
AcMNPV	113308	123744	10436	13	DEL	c("snif", "lumpy")	9	NA	4	NA	NA	NA	0.00446926728286291	0	0	0.00189228634288524	0.00318077681287408	AcOrf-66	NA	NA
AcMNPV	1302	127760	7524	13	INV	c("snif", "lumpy")	9	NA	4	NA	NA	NA	0.00442884352198569	0	0	0.00193079078713486	0.00317981715456027	Ac-GTA	Ac-lef8	NA
AcMNPV	9658	126680	16959	13	DUP	c("snif", "lumpy")	8	NA	5	NA	NA	NA	0.0039472575907446	0	0	0.00241117567804446	0.00317921663439453	NA	AcOrf-51	NA
AcMNPV	16722	93040	57664	13	DEL	c("snif", "lumpy")	9	NA	4	NA	NA	NA	0.0044074266336706	0	0	0.00194223059811942	0.00317482861589501	Ac-env-prot	Ac-lef4	NA
AcMNPV	90193	131753	41560	13	DEL	c("snif", "pindel")	5	NA	NA	8	NA	NA	0.00251132951618127	0	0.00383737287748592	0	0.0031743511968336	Ac-odv-e25	NA	NA
AcMNPV	14563	127476	21069	13	DEL	c("snif", "pindel")	7	NA	NA	6	NA	NA	0.00345758846428263	0	0.00288923540105766	0	0.00317341193267015	AcOrf-26	AcOrf-51	NA
AcMNPV	13724	107219	40487	13	INV	c("snif", "pindel")	5	NA	NA	8	NA	NA	0.0024648682049497	0	0.00387700231289788	0	0.00317093525892379	Ac-IAP1	AcOrf-75	NA
AcMNPV	1625	102999	32608	13	DEL	c("snif", "pindel")	8	NA	NA	5	NA	NA	0.00392199468877018	0	0.00241859560517552	0	0.00317029514697285	Ac-GTA	Ac-TLP	NA
AcMNPV	26893	84328	57435	13	DEL	c("snif", "lumpy")	9	NA	4	NA	NA	NA	0.00439708256125636	0	0	0.00193358901957099	0.00316533579041367	AcOrf-13	Ac-lef5	NA
AcMNPV	41917	94677	52760	13	DUP	c("snif", "lumpy")	6	NA	7	NA	NA	NA	0.00292487344045432	0	0	0.00339440111732053	0.00315963727888742	Ac-IE-1	Ac-vp39	NA
AcMNPV	6371	84507	55846	13	DUP	c("snif", "lumpy")	8	NA	5	NA	NA	NA	0.00389801386668833	0	0	0.00241904520218812	0.00315852953443823	Ac-lef11	Ac-lef5	NA
AcMNPV	78462	84618	6156	13	DEL	c("snif", "pindel")	5	NA	NA	8	NA	NA	0.002448393560232	0	0.00385992256382213	0	0.00315415806202706	Ac-HE65	Ac-lef5	NA
AcMNPV	11782	92698	53066	21	DEL	c("snif", "hon", "lumpy")	7	10	4	NA	NA	NA	0.00342465027204201	0.00527627235498048	0	0.00193870757899793	0.00314458444625459	AcOrf-30	Ac-lef4	NA
AcMNPV	14616	80225	65609	13	DEL	c("snif", "pindel")	3	NA	NA	10	NA	NA	0.00146394193688812	0	0.00482392280255032	0	0.00314393236971922	NA	Ac-vp80	NA
AcMNPV	46890	86484	39594	13	DUP	c("snif", "lumpy")	7	NA	6	NA	NA	NA	0.00337946245962001	0	0	0.00290144762725076	0.00314045504343539	Ac-49K	Ac-helicase	NA
AcMNPV	31249	115324	49907	12	INV	c("hon", "pindel")	NA	9	NA	3	NA	NA	0	0.00481094586751683	0.00144624604820362	0	0.00312859595786023	Ac-ORF1629	AcOrf-66	NA
AcMNPV	61043	83387	22344	13	INV	c("snif", "pindel")	10	NA	NA	3	NA	NA	0.0048012942135332	0	0.00145365939614812	0	0.00312747680484066	NA	Ac-p40	NA
AcMNPV	65256	85852	20596	13	INV	c("snif", "lumpy")	9	NA	4	NA	NA	NA	0.004334181565646	0	0	0.00191823393732483	0.00312620775148542	Ac-chitinase	AcOrf-96	NA
AcMNPV	21512	106399	49095	12	INV	c("hon", "pindel")	NA	9	NA	3	NA	NA	0	0.00479500242021307	0.00145458679974926	0	0.00312479460998116	AcOrf-18	Ac-vlf-1	NA
AcMNPV	12759	116431	30310	20	INV	c("snif", "hon", "lumpy")	9	6	5	NA	NA	NA	0.00444395596259772	0.00319903099827861	0	0.00241801068819247	0.00311975208431532	NA	Ac-DNA-pol	NA
AcMNPV	76194	92039	15845	12	INV	c("hon", "pindel")	NA	9	NA	3	NA	NA	0	0.00478948689149638	0.00144700515698934	0	0.00311824602424286	AcOrf-108	NA	NA
AcMNPV	21731	111229	44484	18	DEL	c("snif", "hon", "pindel")	5	6	NA	7	NA	NA	0.00247107633478101	0.00320157940777951	0.00338697166096786	0	0.00311164976612406	AcOrf-18	AcOrf-69	NA
AcMNPV	81739	107250	25512	9	DEL	c("snif", "delscript")	6	NA	NA	NA	3	NA	0.00304232520520646	0	0	0	0.00304232520520646	Ac-p48	AcOrf-75	NA
AcMNPV	86476	95583	9107	12	DEL	c("snif", "lumpy")	7	NA	5	NA	NA	NA	0.00354132945713691	0	0	0.00248464850726478	0.00301298898220085	Ac-helicase	Ac-cg30	NA
AcMNPV	85873	103742	17869	12	DUP	c("snif", "lumpy")	7	NA	5	NA	NA	NA	0.00356822741751634	0	0	0.00243176702721054	0.00299999722236344	AcOrf-96	AcOrf-81	NA
AcMNPV	26237	129597	30622	12	DEL	c("hon", "lumpy")	NA	4	8	NA	NA	NA	0	0.00213654779439479	0	0.0038588863780174	0.0029977170862061	Ac-lef1	Ac-lef8	NA
AcMNPV	47003	73852	26849	12	INV	c("hon", "lumpy")	NA	5	7	NA	NA	NA	0	0.00259126197794057	0	0.0033935560182036	0.00299240899807208	Ac-49K	AcOrf-112	NA
AcMNPV	35121	56336	21215	12	INV	c("hon", "pindel")	NA	4	NA	8	NA	NA	0	0.00212710606510006	0.00385004075210565	0	0.00298857340860285	Ac-bro	Ac-94K	NA
AcMNPV	83717	93371	9654	12	DEL	c("snif", "lumpy")	8	NA	4	NA	NA	NA	0.00401039706550379	0	0	0.00195754408540455	0.00298397057545417	Ac-p40	Ac-lef4	NA
AcMNPV	27616	115993	45605	15	INV	c("hon", "pindel", "lumpy")	NA	8	4	3	NA	NA	0	0.00427673852044277	0.00144726673839196	0.00193293760011192	0.00298342034484735	AcOrf-12	Ac-DNA-pol	NA
AcMNPV	85421	88668	3247	12	INV	c("snif", "lumpy")	8	NA	4	NA	NA	NA	0.00395528652699763	0	0	0.00196287500525279	0.00295908076612521	Ac-38K	Ac-helicase	NA
AcMNPV	24488	99513	58957	12	DEL	c("snif", "delscript")	6	NA	NA	NA	NA	NA	0.00295355734252571	0	0	0	0.00295355734252571	Ac-egt	NA	NA
AcMNPV	59387	117032	57645	12	INV	c("snif", "pindel")	9	NA	NA	3	6	NA	0.0044577981545542	0	0.00144769202543913	0	0.00295274508999667	Ac-PE|pp34	Ac-DNA-pol	NA
AcMNPV	10480	57286	46807	12	DEL	c("snif", "delscript")	6	NA	NA	NA	6	NA	0.0029498441624571	0	0	0	0.0029498441624571	NA	Ac-alk-exo	NA
AcMNPV	23860	60667	36807	12	INV	c("snif", "pindel")	9	NA	NA	3	NA	NA	0.0044417240572523	0	0.00145231595514123	0	0.00294702000619677	Ac-egt	Ac-p24	NA
AcMNPV	30936	106493	58425	12	DUP	c("snif", "lumpy")	8	NA	4	NA	NA	NA	0.0039518687855826	0	0	0.00194035905533974	0.00294611392046117	Ac-ORF1629	Ac-vlf-1	NA
AcMNPV	11398	40894	29496	12	DUP	c("snif", "lumpy")	8	NA	4	NA	NA	NA	0.0039440992966824	0	0	0.00194075926560386	0.00294242928114313	AcOrf-30	Ac-odv-e56	NA
AcMNPV	42270	123576	52675	12	DEL	c("snif", "lumpy")	8	NA	4	NA	NA	NA	0.00395074318502894	0	0	0.00192951802237509	0.00294013060370201	Ac-IE-1	AcOrf-57	NA
AcMNPV	4037	116950	21069	12	INV	c("snif", "pindel")	9	NA	NA	3	NA	NA	0.00443240426554782	0	0.00144770178921185	0	0.00294005302737984	Ac-p47	Ac-DNA-pol	NA
AcMNPV	101041	113838	12797	12	DEL	c("snif", "pindel")	4	NA	NA	8	NA	NA	0.00203391707785153	0	0.00384379558830066	0	0.00293885633307609	Ac-p95	AcOrf-66	NA
AcMNPV	65744	122946	57203	12	INV	c("snif", "pindel")	7	NA	NA	5	NA	NA	0.00347916905143566	0	0.00239824330887499	0	0.00293870618015532	Ac-lef7	AcOrf-58	NA
AcMNPV	33004	120646	46340	12	INV	c("snif", "lumpy")	7	NA	5	NA	8	NA	0.00346385570417618	0	0	0.00241163297469921	0.0029377443394377	Ac-ORF603	Ac-lef9	NA
AcMNPV	29638	73067	46625	14	DEL	c("snif", "delscript")	6	NA	NA	NA	NA	NA	0.00293717822441427	0	0	0	0.00293717822441427	Ac-pk-1	hr4b	NA
AcMNPV	11277	105918	39341	12	DUP	c("snif", "lumpy")	7	NA	5	NA	NA	NA	0.00344676487241872	0	0	0.00242643207793831	0.00293659847517851	AcOrf-30	Ac-vlf-1	NA
AcMNPV	104959	132548	27590	12	INV	c("snif", "lumpy")	8	NA	4	NA	NA	NA	0.00396685958046493	0	0	0.00190207258967454	0.00293446608506974	Ac-gp41	Ac-odv-e66	NA
AcMNPV	17467	73143	57765	18	DEL	c("snif", "delscript")	6	NA	NA	NA	12	NA	0.00293435329754104	0	0	0	0.00293435329754104	Ac-env-prot	hr4b	NA
AcMNPV	4152	109578	28556	12	INV	c("snif", "lumpy")	7	NA	5	NA	NA	NA	0.00344362311291975	0	0	0.00242424120857196	0.00293393216074585	Ac-p47	Ac-IAP2	NA
AcMNPV	34736	98794	64058	12	DEL	c("snif", "pindel")	8	NA	NA	4	NA	NA	0.00393126275475932	0	0.00193540557824031	0	0.00293333416649982	NA	NA	NA
AcMNPV	20954	94939	59997	12	INV	c("snif", "pindel")	9	NA	NA	3	NA	NA	0.00441306738369488	0	0.00145305681336201	0	0.00293306209852844	NA	Ac-vp39	NA
AcMNPV	29114	69714	40601	12	DUP	c("snif", "lumpy")	7	NA	5	NA	NA	NA	0.00343572648879419	0	0	0.00243002519591803	0.00293287584235611	Ac-pk-1	AcOrf-119	NA
AcMNPV	719	115079	19622	12	DUP	c("snif", "lumpy")	7	NA	5	NA	NA	NA	0.00344321544462786	0	0	0.0024187034956986	0.00293095947016323	AcOrf-44	AcOrf-66	NA
AcMNPV	39585	124113	49454	12	INV	c("snif", "lumpy")	6	NA	6	NA	NA	NA	0.00296501481648083	0	0	0.00289060950348058	0.0029278121599807	Ac-IE-2	AcOrf-55	NA
AcMNPV	33725	68054	34329	12	DEL	c("snif", "pindel")	8	NA	NA	4	NA	NA	0.00391849924771813	0	0.0019344001828979	0	0.00292644971530802	AcOrf-5	AcOrf-121	NA
AcMNPV	53792	118350	64559	12	INV	c("snif", "pindel")	6	NA	NA	6	23	NA	0.00296421708673845	0	0.00288828760875482	0	0.00292625234774664	Ac-35K|p35	NA	NA
AcMNPV	33452	64059	30608	12	INV	c("snif", "lumpy")	5	NA	7	NA	NA	NA	0.00245865452828969	0	0	0.00339319482017275	0.00292592467423122	Ac-lef2	Ac-chitinase	NA
AcMNPV	9596	76307	66712	29	DEL	c("snif", "delscript")	6	NA	NA	NA	NA	NA	0.00292522177380198	0	0	0	0.00292522177380198	Ac-fgf	AcOrf-106	NA
AcMNPV	2547	36686	34139	12	DUP	c("snif", "lumpy")	6	NA	6	NA	NA	NA	0.00292360196754719	0	0	0.002921543223255	0.00292257259540109	Ac-GTA	NA	NA
AcMNPV	10866	91283	53565	12	DUP	c("snif", "lumpy")	7	NA	5	NA	NA	NA	0.00342043665173769	0	0	0.00242238352297766	0.00292141008735768	Ac-sod	AcOrf-92	NA
AcMNPV	1922	72386	63517	12	DUP	c("snif", "lumpy")	7	NA	5	NA	NA	NA	0.00340871376401509	0	0	0.00242860396793062	0.00291865886597286	Ac-GTA	AcOrf-114	NA
AcMNPV	12913	88397	58498	12	INV	c("snif", "pindel")	7	NA	NA	5	4	NA	0.0034177248354324	0	0.00241944618048384	0	0.00291858550795812	Ac-lef6	Ac-helicase	NA
AcMNPV	73192	88079	19854	10	DEL	c("snif", "delscript")	6	NA	NA	NA	7	NA	0.00291790008427217	0	0	0	0.00291790008427217	hr4b	Ac-helicase	NA
AcMNPV	36826	86442	53410	13	DEL	c("snif", "delscript")	6	NA	NA	NA	NA	NA	0.00291727687022107	0	0	0	0.00291727687022107	NA	Ac-helicase	NA
AcMNPV	1771	86915	48837	12	DUP	c("snif", "lumpy")	8	NA	4	NA	NA	NA	0.0038925448481904	0	0	0.00193689250969895	0.00291471867894467	Ac-GTA	Ac-helicase	NA
AcMNPV	34434	75316	40882	12	DUP	c("snif", "pindel")	7	NA	NA	5	NA	NA	0.00340882435921719	0	0.00241809507563183	0	0.00291345971742451	AcOrf-4	AcOrf-109	NA
AcMNPV	41081	60930	19849	12	DEL	c("snif", "pindel")	5	NA	NA	7	NA	NA	0.00244302657718522	0	0.00336384922287406	0	0.00290343790002964	Ac-odv-e56	NA	NA
AcMNPV	47126	89003	41878	12	DUP	c("snif", "lumpy")	8	NA	4	NA	NA	NA	0.00386817795068193	0	0	0.00193857166789423	0.00290337480928808	Ac-IE-0	Ac-helicase	NA
AcMNPV	49509	62410	21329	10	DEL	c("snif", "delscript")	6	NA	NA	NA	4	NA	0.00290137757847437	0	0	0	0.00290137757847437	NA	NA	NA
AcMNPV	67903	85279	17376	12	DUP	c("snif", "lumpy")	6	NA	6	NA	NA	NA	0.00289322536473678	0	0	0.0028981468697927	0.00289568611726474	AcOrf-122	Ac-38K	NA
AcMNPV	70993	85416	14423	12	DUP	c("snif", "lumpy")	8	NA	4	NA	NA	NA	0.00386468509796811	0	0	0.00191793157557779	0.00289130833677295	AcOrf-115	Ac-38K	NA
AcMNPV	53048	83787	34895	10	DEL	c("snif", "delscript")	6	NA	NA	NA	4	NA	0.00288414285425204	0	0	0	0.00288414285425204	hr5	Ac-p6.9	NA
AcMNPV	1001	16746	15746	12	INV	c("snif", "lumpy")	8	NA	4	NA	NA	NA	0.00382583701165445	0	0	0.00192796652636257	0.00287690176900851	AcOrf-43	Ac-env-prot	NA
AcMNPV	49108	55887	6779	19	DEL	c("snif", "pindel", "lumpy")	5	NA	4	10	NA	NA	0.00242368968000484	0	0.00475027532855038	0.00190337849296492	0.00287525829538124	Ac-ME53	Ac-94K	NA
AcMNPV	57372	73030	28925	36	DEL	c("snif", "delscript")	6	NA	NA	NA	30	NA	0.00287348018308952	0	0	0	0.00287348018308952	Ac-alk-exo	hr4b	NA
AcMNPV	62502	80500	17998	12	DEL	c("snif", "lumpy")	8	NA	4	NA	NA	NA	0.00382761816938478	0	0	0.00191727347014296	0.00287244581976387	NA	Ac-vp80	NA
AcMNPV	61977	72874	26190	25	DEL	c("snif", "delscript")	6	NA	NA	NA	19	NA	0.00286234430098195	0	0	0	0.00286234430098195	Ac-gp64	hr4b	NA
AcMNPV	61036	75015	13979	9	DEL	c("snif", "fermikit")	6	NA	NA	NA	NA	3	0.00286116152993965	0	0	0	0.00286116152993965	NA	AcOrf-109	NA
AcMNPV	65941	73289	23854	22	DEL	c("snif", "delscript")	6	NA	NA	NA	16	NA	0.00285589586829298	0	0	0	0.00285589586829298	Ac-lef7	NA	NA
AcMNPV	31092	100473	64601	11	INV	c("hon", "pindel")	NA	8	NA	3	NA	NA	0	0.00425407049118872	0.00144628313554881	0	0.00285017681336877	Ac-ORF1629	Ac-p95	NA
AcMNPV	44114	97114	53001	18	INV	c("snif", "hon", "lumpy")	8	5	5	NA	NA	NA	0.00390569973721568	0.00263412670459753	0	0.00242458105028575	0.00284724713559618	AcOrf-146	Ac-PNK|PNL	NA
AcMNPV	16098	36805	23620	25	DEL	c("snif", "hon", "delscript")	5	6	NA	NA	14	NA	0.00246660198753766	0.00319677466821907	0	0	0.00283168832787837	Ac-pkip	NA	NA
AcMNPV	87941	105151	17210	11	INV	c("hon", "pindel")	NA	4	NA	7	NA	NA	0	0.00222860983042839	0.00342267502467864	0	0.00282564242755352	Ac-helicase	AcOrf-79	NA
AcMNPV	6564	42096	35532	11	INV	c("hon", "pindel")	NA	7	NA	4	NA	NA	0	0.0037153238628995	0.00193340985372474	0	0.00282436685831212	Ac-lef11	Ac-IE-1	NA
AcMNPV	3021	34828	31807	11	DEL	c("hon", "lumpy")	NA	7	4	NA	NA	NA	0	0.00368325752840814	0	0.00194388758738624	0.00281357255789719	AcOrf-41	Ac-bro	NA
AcMNPV	74249	89408	15159	11	DEL	c("hon", "lumpy")	NA	7	4	NA	NA	NA	0	0.00368453834456852	0	0.00193758001809667	0.0028110591813326	NA	Ac-helicase	NA
AcMNPV	19266	116375	36873	11	INV	c("hon", "lumpy")	NA	6	5	NA	NA	NA	0	0.00320303239151977	0	0.00241588482115037	0.00280945860633507	AcOrf-22	Ac-DNA-pol	NA
AcMNPV	25907	133795	26094	11	INV	c("hon", "lumpy")	NA	6	5	NA	NA	NA	0	0.00320233820904906	0	0.00241638379451083	0.00280936100177995	Ac-lef1	Ac-odv-e66	NA
AcMNPV	12655	116612	30025	11	INV	c("hon", "lumpy")	NA	6	5	NA	NA	NA	0	0.00319894777973646	0	0.00241736982104145	0.00280815880038895	AcOrf-29	Ac-DNA-pol	NA
AcMNPV	7831	30497	22666	11	DEL	c("hon", "lumpy")	NA	7	4	NA	NA	NA	0	0.00367359073457632	0	0.00193516826958502	0.00280437950208067	AcOrf-34	Ac-ORF1629	NA
AcMNPV	62367	97402	35035	16	INV	c("snif", "pindel", "lumpy")	7	NA	5	4	NA	NA	0.00342696040625302	0	0.00193467170459776	0.00242291064595311	0.00280287579076423	NA	Ac-PNK|PNL	NA
AcMNPV	50325	127566	56740	16	INV	c("hon", "pindel", "lumpy")	NA	6	4	6	NA	NA	0	0.00320012490935756	0.00287953634450027	0.00192311129429168	0.00280072436437677	Ac-p74	Ac-lef8	NA
AcMNPV	7085	96598	44469	11	INV	c("hon", "lumpy")	NA	6	5	NA	NA	NA	0	0.003170068511304	0	0.00242203168230243	0.00279605009680322	Ac-39K|pp31	NA	NA
AcMNPV	75905	120191	44286	11	INV	c("hon", "pindel")	NA	5	NA	6	NA	NA	0	0.00271741638660201	0.00287354548263788	0	0.00279548093461994	AcOrf-109	Ac-lef9	NA
AcMNPV	11042	88535	56488	11	INV	c("hon", "pindel")	NA	6	NA	5	NA	NA	0	0.00315707480065526	0.00241754706414731	0	0.00278731093240129	NA	Ac-helicase	NA
AcMNPV	18095	97614	54463	11	INV	c("hon", "lumpy")	NA	5	6	NA	NA	NA	0	0.00265012257742064	0	0.00291243381184298	0.00278127819463181	Ac-env-prot	Ac-PNK|PNL	NA
AcMNPV	85941	123397	37456	14	INV	c("hon", "pindel", "lumpy")	NA	7	4	3	NA	NA	0	0.0038368062362552	0.00144104227152343	0.00192487992569976	0.0027598836674334	AcOrf-96	AcOrf-57	NA
AcMNPV	59638	66294	6655	11	INV	c("hon", "lumpy")	NA	4	7	NA	NA	NA	0	0.00207169890681829	0	0.00344098390828849	0.00275634140755339	Ac-PE|pp34	AcOrf-124	NA
AcMNPV	14121	61495	47374	11	INV	c("hon", "pindel")	NA	4	NA	7	NA	NA	0	0.00212020592169397	0.00338501314518372	0	0.00275260953343884	Ac-IAP1	Ac-gp64	NA
AcMNPV	59840	98979	39139	17	INV	c("snif", "hon", "lumpy")	6	6	5	NA	NA	NA	0.00294321379582503	0.00318282678684551	0	0.0024279579110789	0.00274548910120709	NA	AcOrf-84	NA
AcMNPV	81864	124617	42754	11	DUP	c("snif", "pindel")	7	NA	NA	4	NA	NA	0.00352893098827403	0	0.00192365331461975	0	0.00272629215144689	Ac-p48	AcOrf-54	NA
AcMNPV	44953	56954	12001	11	INV	c("hon", "pindel")	NA	4	NA	7	NA	NA	0	0.00209471080717247	0.00334865046968669	0	0.00272168063842958	Ac-odv-ec27	Ac-alk-exo	NA
AcMNPV	73853	105712	31860	11	DUP	c("snif", "pindel")	6	NA	NA	5	NA	NA	0.00300370605521297	0	0.00243040238178481	0	0.00271705421849889	AcOrf-112	Ac-vlf-1	NA
AcMNPV	75158	123144	47986	11	DUP	c("snif", "lumpy")	7	NA	4	NA	NA	NA	0.00351053119011567	0	0	0.00192281138397633	0.002716671287046	AcOrf-109	AcOrf-57	NA
AcMNPV	76597	114342	37745	11	DEL	c("snif", "pindel")	5	NA	NA	6	NA	NA	0.00251901007732965	0	0.00288241018425024	0	0.00270071013078994	AcOrf-106	AcOrf-66	NA
AcMNPV	25005	122987	36000	11	DEL	c("snif", "lumpy")	7	NA	4	NA	NA	NA	0.003464486715195	0	0	0.00193175685526518	0.00269812178523009	Ac-egt	AcOrf-58	NA
AcMNPV	31162	118371	46773	11	DUP	c("snif", "lumpy")	7	NA	4	NA	NA	NA	0.00346548533390737	0	0	0.00192994344412327	0.00269771438901532	Ac-ORF1629	NA	NA
AcMNPV	38307	132399	39889	11	DEL	c("snif", "pindel")	8	NA	NA	3	NA	NA	0.00394719357283118	0	0.00144435351782945	0	0.00269577354533031	AcOrf-152	Ac-odv-e66	NA
AcMNPV	32700	122231	44451	11	INV	c("snif", "pindel")	7	NA	NA	4	NA	NA	0.0034642968865233	0	0.00192423897151276	0	0.00269426792901803	Ac-ORF603	NA	NA
AcMNPV	47787	128152	53617	11	DEL	c("snif", "lumpy")	7	NA	4	NA	NA	NA	0.00345402351707524	0	0	0.00192688525767227	0.00269045438737376	Ac-IE-0	Ac-lef8	NA
AcMNPV	6313	53081	46769	11	DUP	c("snif", "lumpy")	7	NA	4	NA	NA	NA	0.00344104889091545	0	0	0.00193818611292781	0.00268961750192163	Ac-lef11	hr5	NA
AcMNPV	19643	104011	49614	11	DUP	c("snif", "lumpy")	6	NA	5	NA	NA	NA	0.00295687527471029	0	0	0.00242226748384918	0.00268957137927974	AcOrf-20	Ac-gp41	NA
AcMNPV	46057	132308	47731	11	DUP	c("snif", "lumpy")	7	NA	4	NA	NA	NA	0.00344927276669441	0	0	0.00192923522344419	0.0026892539950693	Ac-49K	Ac-odv-e66	NA
AcMNPV	52141	132648	53475	11	INV	c("snif", "lumpy")	7	NA	4	NA	NA	NA	0.00345006608192829	0	0	0.00192692405650849	0.00268849506921839	Ac-p26	Ac-odv-e66	NA
AcMNPV	15244	61336	46092	11	DEL	c("snif", "pindel")	7	NA	NA	4	NA	NA	0.0034440511536423	0	0.00193265255518843	0	0.00268835185441536	AcOrf-25	NA	NA
AcMNPV	13011	102556	44437	11	INV	c("snif", "lumpy")	6	NA	5	NA	NA	NA	0.0029516714460964	0	0	0.0024231082951083	0.00268738987060235	Ac-lef6	Ac-p95	NA
AcMNPV	110772	122917	12146	11	DUP	c("snif", "lumpy")	7	NA	4	NA	NA	NA	0.00348603959963038	0	0	0.00188499641087511	0.00268551800525275	AcOrf-69	AcOrf-58	NA
AcMNPV	59442	104720	45278	11	INV	c("snif", "pindel")	4	NA	NA	7	NA	NA	0.0019715253794249	0	0.00339883979280985	0	0.00268518258611737	Ac-PE|pp34	Ac-gp41	NA
AcMNPV	39156	116173	56965	11	INV	c("snif", "lumpy")	5	NA	6	NA	NA	NA	0.00247036348631065	0	0	0.00289474099825944	0.00268255224228504	Ac-IE-2	Ac-DNA-pol	NA
AcMNPV	39840	56128	16288	11	DUP	c("snif", "lumpy")	7	NA	4	NA	NA	NA	0.00344013269115821	0	0	0.00192187015047621	0.00268100142081721	Ac-IE-2	Ac-94K	NA
AcMNPV	33520	93196	59677	11	DUP	c("snif", "lumpy")	6	NA	5	NA	NA	NA	0.00293631072922157	0	0	0.00242564618131251	0.00268097845526704	Ac-lef2	Ac-lef4	NA
AcMNPV	32731	69252	36521	11	DUP	c("snif", "lumpy")	6	NA	5	NA	NA	NA	0.00293947030111758	0	0	0.00242134667117458	0.00268040848614608	Ac-ORF603	AcOrf-119	NA
AcMNPV	41028	101023	59996	11	DUP	c("snif", "lumpy")	6	NA	5	NA	NA	NA	0.00294392660631922	0	0	0.00241640635285887	0.00268016647958904	Ac-odv-e56	Ac-p95	NA
AcMNPV	8375	98715	43642	11	DEL	c("snif", "pindel")	6	NA	NA	5	NA	NA	0.00294340658152796	0	0.00241678095009675	0	0.00268009376581236	AcOrf-34	AcOrf-85	NA
AcMNPV	3792	59012	55220	15	INV	c("snif", "pindel", "lumpy")	7	NA	4	4	NA	NA	0.00342673373642965	0	0.00192970530470809	0.00193306846361287	0.00267906031029506	Ac-p47	Ac-PE|pp34	NA
AcMNPV	459	96583	37858	11	DUP	c("snif", "pindel")	7	NA	NA	4	NA	NA	0.00341856294480652	0	0.00193706318026585	0	0.00267781306253619	AcOrf-45	NA	NA
AcMNPV	17792	81306	63514	11	DEL	c("snif", "lumpy")	6	NA	5	NA	NA	NA	0.00292867787924899	0	0	0.00242020522999239	0.00267444155462069	Ac-env-prot	Ac-p48	NA
AcMNPV	1738	122889	12830	11	INV	c("snif", "pindel")	4	NA	NA	7	NA	NA	0.00196894582854945	0	0.00337570111223723	0	0.00267232347039334	Ac-GTA	AcOrf-58	NA
AcMNPV	14811	126117	22676	11	DUP	c("snif", "lumpy")	3	NA	8	NA	NA	NA	0.00148232789675156	0	0	0.00386183299179285	0.00267208044427221	AcOrf-25	AcOrf-52	NA
AcMNPV	4542	85378	53145	11	DUP	c("snif", "lumpy")	6	NA	5	NA	NA	NA	0.00292185758406948	0	0	0.00241952177973306	0.00267068968190127	Ac-p43	Ac-38K	NA
AcMNPV	52711	99521	46810	11	INV	c("snif", "pindel")	5	NA	NA	6	NA	NA	0.00244673022862052	0	0.00289377227875717	0	0.00267025125368885	hr5	hr3	NA
AcMNPV	45183	69598	24415	11	DUP	c("snif", "lumpy")	6	NA	5	NA	NA	NA	0.00289979646944661	0	0	0.00243510847565007	0.00266745247254834	Ac-odv-ec27	AcOrf-119	NA
AcMNPV	38725	82880	44155	11	DUP	c("snif", "lumpy")	6	NA	5	NA	NA	NA	0.00291022742421237	0	0	0.00241522240358026	0.00266272491389631	Ac-IE-2	Ac-p40	NA
AcMNPV	2273	26808	24535	11	INV	c("snif", "pindel")	6	NA	NA	5	NA	NA	0.00289040182125566	0	0.00243257679464004	0	0.00266148930794785	Ac-GTA	AcOrf-13	NA
AcMNPV	11284	38227	26943	16	INV	c("hon", "pindel", "lumpy")	NA	5	4	7	NA	NA	0	0.00265529652558701	0.00338692998776888	0.00193825818399521	0.00265894530573453	AcOrf-30	NA	NA
AcMNPV	53043	89777	36735	11	DEL	c("snif", "lumpy")	7	NA	4	NA	NA	NA	0.00338093542941523	0	0	0.00193528310768218	0.00265810926854871	hr5	Ac-helicase	NA
AcMNPV	44565	84152	39587	11	INV	c("snif", "pindel")	6	NA	NA	5	NA	NA	0.00289777264094525	0	0.00241837822421013	0	0.00265807543257769	Ac-odv-ec27	Ac-lef5	NA
AcMNPV	44086	78482	34396	11	INV	c("snif", "pindel")	7	NA	NA	4	NA	NA	0.00337442726560304	0	0.00193036854440151	0	0.00265239790500228	AcOrf-146	Ac-HE65	NA
AcMNPV	550	21366	20817	11	INV	c("snif", "lumpy")	7	NA	4	NA	NA	NA	0.00336005921219435	0	0	0.0019434332736838	0.00265174624293907	AcOrf-44	AcOrf-18	NA
AcMNPV	58638	77205	18567	11	DEL	c("snif", "lumpy")	7	NA	4	NA	NA	NA	0.00334696041354245	0	0	0.00194751009752402	0.00264723525553324	AcOrf-132	NA	NA
AcMNPV	9702	91270	52414	14	DEL	c("hon", "delscript")	NA	5	NA	NA	9	NA	0	0.00263364398727031	0	0	0.00263364398727031	hr2	AcOrf-92	NA
AcMNPV	42012	95877	53866	18	DEL	c("snif", "hon", "pindel")	10	5	NA	3	NA	NA	0.00487873637758517	0.00263145678186378	0.00145185633673524	0	0.00260347645822986	Ac-IE-1	Ac-cg30	NA
AcMNPV	29166	64891	35724	10	INV	c("hon", "pindel")	NA	7	NA	3	NA	NA	0	0.0037133737346303	0.00145422002211027	0	0.00258379687837028	Ac-pk-1	Ac-chitinase	NA
AcMNPV	14861	49704	34842	10	INV	c("hon", "lumpy")	NA	6	4	NA	NA	NA	0	0.00320359597610852	0	0.00193696170661269	0.0025702788413606	AcOrf-25	Ac-p74	NA
AcMNPV	5073	114144	24911	10	DEL	c("hon", "lumpy")	NA	6	4	NA	NA	NA	0	0.00319234155434776	0	0.00193384069423974	0.00256309112429375	Ac-p43	AcOrf-66	NA
AcMNPV	39051	128961	44071	10	INV	c("hon", "lumpy")	NA	6	4	NA	NA	NA	0	0.00320026207682497	0	0.00192526932089505	0.00256276569886001	Ac-IE-2	Ac-lef8	NA
AcMNPV	52613	52668	55	11	DEL	c("snif", "pindel")	4	NA	NA	7	NA	NA	0.00193152169245449	0	0.00318024587032499	0	0.00255588378138974	Ac-p26	NA	NA
AcMNPV	29298	105536	57744	10	INV	c("hon", "pindel")	NA	5	NA	5	NA	NA	0	0.00266595481699479	0.00242301011162543	0	0.00254448246431011	Ac-pk-1	AcOrf-78	NA
AcMNPV	45877	52924	19459	15	DEL	c("snif", "hon", "delscript")	6	4	NA	NA	NA	NA	0.00294134401029524	0.00210658821528508	0	0	0.00252396611279016	Ac-49K	hr5	NA
AcMNPV	7420	31978	24558	10	INV	c("hon", "pindel")	NA	5	NA	5	5	NA	0	0.00262919290273199	0.00241731849976462	0	0.00252325570124831	Ac-39K|pp31	Ac-PH	NA
AcMNPV	7676	130210	11448	10	INV	c("hon", "lumpy")	NA	4	6	NA	NA	NA	0	0.00212948344720401	0	0.00289654179152356	0.00251301261936379	Ac-v-ubi	Ac-pcna	NA
AcMNPV	10817	101352	43447	10	INV	c("hon", "pindel")	NA	4	NA	6	NA	NA	0	0.00212275946857802	0.00289916434089343	0	0.00251096190473573	Ac-sod	Ac-p95	NA
AcMNPV	89428	132861	43283	8	DEL	c("snif", "delscript")	5	NA	NA	NA	3	NA	0.00250904879952032	0	0	0	0.00250904879952032	Ac-helicase	Ac-odv-e66	NA
AcMNPV	19349	116249	37081	15	INV	c("snif", "hon", "lumpy")	4	6	5	NA	NA	NA	0.00197763851834376	0.00320310076946625	0	0.00241622730480177	0.00250329847435339	AcOrf-22	Ac-DNA-pol	NA
AcMNPV	26659	52813	30224	27	DEL	c("snif", "delscript")	5	NA	NA	NA	22	NA	0.00249082394126002	0	0	0	0.00249082394126002	AcOrf-13	hr5	NA
AcMNPV	79995	97823	17828	10	DEL	c("snif", "pindel")	6	NA	NA	4	NA	NA	0.00301569367053806	0	0.00196028317202448	0	0.00248798842128127	Ac-vp80	Ac-PNK|PNL	NA
AcMNPV	37186	65970	28784	10	INV	c("hon", "pindel")	NA	3	NA	7	NA	NA	0	0.00157910672851763	0.00339385386427022	0	0.00248648029639393	NA	Ac-lef7	NA
AcMNPV	89911	89973	62	11	INV	c("snif", "pindel")	5	NA	NA	6	NA	NA	0.00252926337653128	0	0.00243803394878426	0	0.00248364866265777	Ac-helicase	NA	NA
AcMNPV	21270	36654	23141	13	DEL	c("snif", "delscript")	5	NA	NA	NA	8	NA	0.00247752539210058	0	0	0	0.00247752539210058	AcOrf-19	NA	NA
AcMNPV	20412	36803	22273	11	DEL	c("snif", "delscript")	5	NA	NA	NA	NA	NA	0.00247583535754321	0	0	0	0.00247583535754321	AcOrf-20	NA	NA
AcMNPV	31625	120425	45182	8	DEL	c("snif", "delscript")	5	NA	NA	NA	6	NA	0.0024750766259862	0	0	0	0.0024750766259862	Ac-PH	Ac-lef9	NA
AcMNPV	89109	126396	37288	10	DEL	c("snif", "pindel")	6	NA	NA	4	3	NA	0.00303334790020405	0	0.00191536869085864	0	0.00247435829553134	Ac-helicase	AcOrf-52	NA
AcMNPV	69115	100023	30758	67	DEL	c("snif", "delscript")	5	NA	NA	NA	62	NA	0.00247384055754779	0	0	0	0.00247384055754779	AcOrf-119	hr3	NA
AcMNPV	56178	125886	64274	8	DEL	c("snif", "delscript")	5	NA	NA	NA	3	NA	0.00247369149254248	0	0	0	0.00247369149254248	Ac-94K	AcOrf-53	NA
AcMNPV	37341	55871	18381	8	DEL	c("snif", "delscript")	5	NA	NA	NA	3	NA	0.00246667503196644	0	0	0	0.00246667503196644	Ac-PE38	Ac-94K	NA
AcMNPV	9640	47251	37612	12	DEL	c("snif", "delscript")	5	NA	NA	NA	7	NA	0.00246458487143002	0	0	0	0.00246458487143002	NA	Ac-IE-0	NA
AcMNPV	19982	50509	30527	10	INV	c("snif", "lumpy")	6	NA	4	NA	6	NA	0.00297805582766911	0	0	0.00194439025557595	0.00246122304162253	AcOrf-20	Ac-p74	NA
AcMNPV	500	122532	11949	10	DEL	c("snif", "delscript")	5	NA	NA	NA	5	NA	0.00246011630152249	0	0	0	0.00246011630152249	AcOrf-45	AcOrf-60	NA
AcMNPV	19316	99496	53802	14	DEL	c("snif", "delscript")	5	NA	NA	NA	NA	NA	0.00245941634956867	0	0	0	0.00245941634956867	AcOrf-22	AcOrf-84	NA
AcMNPV	36737	46925	19108	16	DEL	c("snif", "pindel", "delscript")	6	NA	NA	4	9	NA	0.00300197098885101	0	0.00191680124028422	0	0.00245938611456761	NA	Ac-49K	NA
AcMNPV	59582	105462	45880	10	INV	c("snif", "pindel")	7	NA	NA	3	NA	NA	0.0034523606236056	0	0.00145750685046274	0	0.00245493373703417	Ac-PE|pp34	AcOrf-78	NA
AcMNPV	58961	105391	46430	10	DEL	c("snif", "lumpy")	6	NA	4	NA	NA	NA	0.0029584656002367	0	0	0.00194963779121267	0.00245405169572468	Ac-PE|pp34	AcOrf-78	NA
AcMNPV	74169	122646	48478	10	DUP	c("snif", "lumpy")	5	NA	5	NA	NA	NA	0.00250467436907861	0	0	0.00240063866524099	0.0024526565171598	NA	AcOrf-58	NA
AcMNPV	37933	112390	59525	10	DUP	c("snif", "lumpy")	6	NA	4	NA	NA	NA	0.00296333296014871	0	0	0.00193735498807383	0.00245034397411127	Ac-PE38	Ac-lef3	NA
AcMNPV	14527	108636	39873	10	DUP	c("snif", "lumpy")	6	NA	4	NA	NA	NA	0.00295985209628825	0	0	0.00194043505582005	0.00245014357605415	AcOrf-26	AcOrf-73	NA
AcMNPV	19110	45555	26445	10	DUP	c("snif", "lumpy")	5	NA	5	NA	NA	NA	0.00248358525852653	0	0	0.00241669018519751	0.00245013772186202	AcOrf-22	Ac-odv-e18	NA
AcMNPV	26746	115360	45368	10	INV	c("snif", "pindel")	6	NA	NA	4	NA	NA	0.00297078023484048	0	0.00192892164549532	0	0.0024498509401679	AcOrf-13	AcOrf-66	NA
AcMNPV	50673	113118	62446	10	DUP	c("snif", "pindel")	7	NA	NA	3	NA	NA	0.00345310873210254	0	0.00144647662610683	0	0.00244979267910468	Ac-p74	AcOrf-66	NA
AcMNPV	11723	110347	35357	10	DUP	c("snif", "lumpy")	6	NA	4	NA	6	NA	0.00295911477510882	0	0	0.00193803754666724	0.00244857616088803	AcOrf-30	AcOrf-70	NA
AcMNPV	24997	72772	52111	11	DEL	c("snif", "delscript")	5	NA	NA	NA	4	NA	0.00244817320150964	0	0	0	0.00244817320150964	Ac-egt	AcOrf-114	NA
AcMNPV	47338	100118	52631	9	DEL	c("snif", "delscript")	5	NA	NA	NA	3	NA	0.00244795833109548	0	0	0	0.00244795833109548	Ac-IE-0	hr3	NA
AcMNPV	40710	105570	64861	10	DUP	c("snif", "lumpy")	6	NA	4	NA	NA	NA	0.00295251905352878	0	0	0.00194214810877756	0.00244733358115317	Ac-odv-e56	AcOrf-78	NA
AcMNPV	12623	70091	57469	8	DEL	c("snif", "delscript")	5	NA	NA	NA	4	NA	0.0024471604013292	0	0	0	0.0024471604013292	AcOrf-29	AcOrf-118	NA
AcMNPV	52225	99612	47241	9	DEL	c("snif", "delscript")	5	NA	NA	NA	NA	NA	0.00244656825928866	0	0	0	0.00244656825928866	Ac-p26	hr3	NA
AcMNPV	18999	59332	40333	10	INV	c("snif", "lumpy")	6	NA	4	NA	3	NA	0.0029580010331039	0	0	0.00193250170673244	0.00244525136991817	AcOrf-22	Ac-PE|pp34	NA
AcMNPV	902	111291	23593	10	INV	c("snif", "lumpy")	6	NA	4	NA	NA	NA	0.00294905875411706	0	0	0.00193903581575011	0.00244404728493359	AcOrf-44	AcOrf-69	NA
AcMNPV	5526	94088	45420	8	DEL	c("snif", "delscript")	5	NA	NA	NA	59	NA	0.00244383377465553	0	0	0	0.00244383377465553	Ac-p43	Ac-vp39	NA
AcMNPV	61473	101452	39979	10	INV	c("snif", "lumpy")	6	NA	4	NA	NA	NA	0.00295197513100798	0	0	0.00193463456580019	0.00244330484840408	Ac-gp64	Ac-p95	NA
AcMNPV	11788	101595	44175	10	DUP	c("snif", "lumpy")	6	NA	4	NA	3	NA	0.00294976498531605	0	0	0.00193607009610509	0.00244291754071057	AcOrf-30	Ac-p95	NA
AcMNPV	30294	95045	64751	10	DUP	c("snif", "lumpy")	6	NA	4	NA	NA	NA	0.00294395805929833	0	0	0.00194159974257845	0.00244277890093839	Ac-ORF1629	Ac-vp39	NA
AcMNPV	24065	77063	52850	8	DEL	c("snif", "delscript")	5	NA	NA	NA	NA	NA	0.00244222209523718	0	0	0	0.00244222209523718	Ac-egt	hr4a	NA
AcMNPV	51383	104909	53526	10	DUP	c("snif", "lumpy")	6	NA	4	NA	NA	NA	0.00294743420609307	0	0	0.00193684541854055	0.00244213981231681	Ac-p74	Ac-gp41	NA
AcMNPV	58656	99530	40775	69	DEL	c("snif", "pindel", "delscript")	6	NA	NA	4	NA	NA	0.00294387927267994	0	0.00193954169319484	0	0.00244171048293739	AcOrf-132	hr3	NA
AcMNPV	33199	54615	21416	10	INV	c("snif", "lumpy")	3	NA	7	NA	NA	NA	0.00148984961948227	0	0	0.00339232587018421	0.00244108774483324	Ac-lef2	Ac-94K	NA
AcMNPV	30986	122524	42443	10	DUP	c("snif", "pindel")	5	NA	NA	5	4	NA	0.00247554278005972	0	0.00240442638991803	0	0.00243998458498887	Ac-ORF1629	AcOrf-60	NA
AcMNPV	10461	76173	65713	9	DEL	c("snif", "delscript")	5	NA	NA	NA	NA	NA	0.00243868770502657	0	0	0	0.00243868770502657	NA	AcOrf-108	NA
AcMNPV	10396	81068	63310	27	DEL	c("snif", "delscript")	5	NA	NA	NA	22	NA	0.00243780838533056	0	0	0	0.00243780838533056	NA	Ac-vp80	NA
AcMNPV	10212	82523	61671	17	DEL	c("snif", "delscript")	5	NA	NA	NA	12	NA	0.00243758992143467	0	0	0	0.00243758992143467	hr2	AcOrf-102	NA
AcMNPV	6077	61680	55603	10	DUP	c("snif", "lumpy")	5	NA	5	NA	NA	NA	0.00244997499236626	0	0	0.00242242141674705	0.00243619820455665	AcOrf-38	Ac-gp64	NA
AcMNPV	21887	29262	7375	10	INV	c("snif", "lumpy")	6	NA	4	NA	NA	NA	0.00292607119277198	0	0	0.00194562226210535	0.00243584672743867	AcOrf-18	Ac-pk-1	NA
AcMNPV	7966	70136	62170	10	INV	c("snif", "lumpy")	6	NA	4	NA	NA	NA	0.00293185342154043	0	0	0.00193982731276978	0.0024358403671551	AcOrf-34	AcOrf-118	NA
AcMNPV	39238	99453	60216	10	INV	c("snif", "lumpy")	5	NA	5	NA	NA	NA	0.00245303573204209	0	0	0.00241651934162963	0.00243477753683586	Ac-IE-2	AcOrf-84	NA
AcMNPV	26689	74189	47500	10	DEL	c("snif", "pindel")	6	NA	NA	4	NA	NA	0.00293540189838762	0	0.00193258260641517	0	0.0024339922524014	AcOrf-13	NA	NA
AcMNPV	116358	133661	17303	10	DUP	c("snif", "lumpy")	6	NA	4	NA	NA	NA	0.00293367613603461	0	0	0.00193339266839903	0.00243353440221682	Ac-DNA-pol	Ac-odv-e66	NA
AcMNPV	34734	77290	42409	8	DEL	c("snif", "delscript")	5	NA	NA	NA	3	NA	0.00243273101426733	0	0	0	0.00243273101426733	NA	NA	NA
AcMNPV	18397	85480	66641	10	DEL	c("snif", "pindel")	6	NA	NA	4	NA	NA	0.00292984695982868	0	0.00193458294683658	0	0.00243221495333263	AcOrf-22	Ac-38K	NA
AcMNPV	13601	80451	66787	10	INV	c("snif", "pindel")	7	NA	NA	3	NA	NA	0.00341523215771121	0	0.00144855390775199	0	0.0024318930327316	Ac-IAP1	Ac-vp80	NA
AcMNPV	19996	87244	66488	10	DUP	c("snif", "lumpy")	5	NA	5	NA	NA	NA	0.00244231418007201	0	0	0.0024206265792948	0.0024314703796834	AcOrf-20	Ac-helicase	NA
AcMNPV	97700	122654	24954	10	DEL	c("snif", "pindel")	4	NA	NA	6	NA	NA	0.00201834847355828	0	0.00284241998294593	0	0.00243038422825211	Ac-PNK|PNL	AcOrf-58	NA
AcMNPV	294	89031	45245	10	DUP	c("snif", "lumpy")	5	NA	5	NA	NA	NA	0.00243312774145151	0	0	0.00242447739088914	0.00242880256617033	AcOrf-45	Ac-helicase	NA
AcMNPV	8757	27945	19188	10	DUP	c("snif", "lumpy")	6	NA	4	NA	NA	NA	0.00290612684832664	0	0	0.00192813158165565	0.00241712921499115	Ac-HisP	AcOrf-11	NA
AcMNPV	52831	73676	29641	12	DEL	c("snif", "delscript")	5	NA	NA	NA	7	NA	0.00239447410089971	0	0	0	0.00239447410089971	hr5	AcOrf-112	NA
AcMNPV	65506	79459	13953	10	INV	c("snif", "lumpy")	6	NA	4	NA	NA	NA	0.00286580572053898	0	0	0.00190378419112254	0.00238479495583076	Ac-lef7	Ac-vp80	NA
AcMNPV	67452	67586	135	10	DEL	c("snif", "pindel")	7	NA	NA	3	NA	NA	0.00332582412690078	0	0.00137744611898434	0	0.00235163512294256	Ac-pk-2	Ac-pk-2	NA
AcMNPV	23221	55309	32088	9	INV	c("hon", "pindel")	NA	6	NA	3	NA	NA	0	0.00320091045814341	0.00145342787566698	0	0.00232716916690519	AcOrf-16	Ac-94K	NA
AcMNPV	27727	105773	55935	9	INV	c("hon", "pindel")	NA	6	NA	3	NA	NA	0	0.00319952058328155	0.00145356723931662	0	0.00232654391129909	AcOrf-12	Ac-vlf-1	NA
AcMNPV	28434	102793	59622	9	INV	c("hon", "pindel")	NA	6	NA	3	NA	NA	0	0.00319533274241497	0.00144963525168451	0	0.00232248399704974	AcOrf-11	Ac-TLP	NA
AcMNPV	97750	123296	25546	9	INV	c("hon", "pindel")	NA	5	NA	4	NA	NA	0	0.00273030026930089	0.00190249173880877	0	0.00231639600405483	Ac-PNK|PNL	AcOrf-57	NA
AcMNPV	11208	65842	54634	15	DEL	c("snif", "pindel", "lumpy")	4	NA	4	7	NA	NA	0.00196064707842187	0	0.00339176702923295	0.00194149091062935	0.00231363802417651	AcOrf-30	Ac-lef7	NA
AcMNPV	34246	89189	54943	14	DUP	c("snif", "pindel", "lumpy")	5	NA	4	5	NA	NA	0.00243824451337914	0	0.00241731628917489	0.0019373540839575	0.00230778984997266	AcOrf-4	Ac-helicase	NA
AcMNPV	38683	64994	26311	9	INV	c("hon", "pindel")	NA	6	NA	3	NA	NA	0	0.00315594850946465	0.0014523763808618	0	0.00230416244516323	Ac-IE-2	Ac-chitinase	NA
AcMNPV	62290	106234	43944	9	INV	c("hon", "pindel")	NA	4	NA	5	NA	NA	0	0.00213885988002548	0.00242354267542595	0	0.00228120127772572	NA	Ac-vlf-1	NA
AcMNPV	31518	78227	46709	9	DEL	c("hon", "lumpy")	NA	5	4	NA	NA	NA	0	0.00262731564349122	0	0.0019333935811776	0.00228035461233441	NA	Ac-HE65	NA
AcMNPV	12467	46509	34042	9	INV	c("hon", "lumpy")	NA	4	5	NA	NA	NA	0	0.00213386522921913	0	0.00241853125052558	0.00227619823987236	AcOrf-30	Ac-49K	NA
AcMNPV	65327	65406	79	10	INV	c("snif", "pindel")	6	NA	NA	4	NA	NA	0.00286711581230498	0	0.00168504781770774	0	0.00227608181500636	Ac-chitinase	Ac-chitinase	NA
AcMNPV	7143	111463	29662	9	INV	c("hon", "lumpy")	NA	4	5	NA	NA	NA	0	0.00212819283172679	0	0.0024213628632787	0.00227477784750275	Ac-39K|pp31	AcOrf-68	NA
AcMNPV	1556	115020	20518	9	INV	c("hon", "lumpy")	NA	4	5	NA	NA	NA	0	0.00212636474192436	0	0.00241742077775997	0.00227189275984216	Ac-GTA	AcOrf-66	NA
AcMNPV	26924	56759	29835	9	INV	c("hon", "lumpy")	NA	4	5	NA	NA	NA	0	0.00213565468890951	0	0.00240584137977369	0.0022707480343416	AcOrf-13	Ac-94K	NA
AcMNPV	45243	59284	14041	9	INV	c("hon", "lumpy")	NA	5	4	NA	NA	NA	0	0.00261358067225459	0	0.00192568436726095	0.00226963251975777	Ac-odv-ec27	Ac-PE|pp34	NA
AcMNPV	44897	101761	56864	9	INV	c("hon", "lumpy")	NA	4	5	NA	NA	NA	0	0.00211863770445098	0	0.00241972176687416	0.00226917973566257	Ac-odv-ec27	Ac-p95	NA
AcMNPV	81666	103405	21739	9	DEL	c("snif", "pindel")	5	NA	NA	4	NA	NA	0.00253051598227032	0	0.00194423613811414	0	0.00223737606019223	Ac-p48	AcOrf-81	NA
AcMNPV	84551	129567	45016	9	DEL	c("snif", "pindel")	6	NA	NA	3	NA	NA	0.00301581633208561	0	0.00143877890036665	0	0.00222729761622613	Ac-lef5	Ac-lef8	NA
AcMNPV	75860	109612	33752	9	DUP	c("snif", "pindel")	5	NA	NA	4	NA	NA	0.0025162602447173	0	0.00193682187574945	0	0.00222654106023337	AcOrf-109	Ac-IAP2	NA
AcMNPV	75553	117943	42390	9	DUP	c("snif", "lumpy")	5	NA	4	NA	NA	NA	0.00251195897739118	0	0	0.0019248434418647	0.00221840120962794	AcOrf-109	Ac-DNA-pol	NA
AcMNPV	92766	126896	34131	9	DUP	c("snif", "lumpy")	5	NA	4	NA	NA	NA	0.00252301228557913	0	0	0.00191165547762214	0.00221733388160064	Ac-lef4	AcOrf-51	NA
AcMNPV	27108	45203	18095	9	INV	c("snif", "lumpy")	5	NA	4	NA	NA	NA	0.00250786699207771	0	0	0.00192666910480204	0.00221726804843987	AcOrf-13	Ac-odv-ec27	NA
AcMNPV	68997	110338	41342	9	DUP	c("snif", "pindel")	5	NA	NA	4	NA	NA	0.00249219659079336	0	0.00193490106770329	0	0.00221354882924833	AcOrf-119	AcOrf-70	NA
AcMNPV	16174	45990	29816	9	DUP	c("snif", "lumpy")	5	NA	4	NA	NA	NA	0.00247831861902809	0	0	0.00194272874049361	0.00221052367976085	NA	Ac-49K	NA
AcMNPV	20431	47559	27128	9	DUP	c("snif", "lumpy")	5	NA	4	NA	NA	NA	0.00248459942627541	0	0	0.00193092256896137	0.00220776099761839	AcOrf-20	Ac-IE-0	NA
AcMNPV	62335	115644	53309	9	DEL	c("snif", "lumpy")	5	NA	4	NA	NA	NA	0.00248043126935666	0	0	0.00192778334552086	0.00220410730743876	NA	Ac-DNA-pol	NA
AcMNPV	12946	53851	40905	9	INV	c("snif", "lumpy")	5	NA	4	NA	NA	NA	0.00246686242197539	0	0	0.00194132174771599	0.00220409208484569	Ac-lef6	Ac-35K|p35	NA
AcMNPV	62367	115504	53137	9	DEL	c("snif", "lumpy")	5	NA	4	NA	NA	NA	0.00248050859289101	0	0	0.00192766967958068	0.00220408913623584	NA	Ac-DNA-pol	NA
AcMNPV	18988	106408	46562	9	DUP	c("snif", "lumpy")	5	NA	4	NA	NA	NA	0.00246635743447568	0	0	0.00194181053969478	0.00220408398708523	AcOrf-22	Ac-vlf-1	NA
AcMNPV	27790	113118	48654	9	DEL	c("snif", "pindel")	5	NA	NA	4	NA	NA	0.00247512727045164	0	0.00193225891194697	0	0.00220369309119931	AcOrf-12	AcOrf-66	NA
AcMNPV	102130	128376	26246	9	DUP	c("snif", "lumpy")	5	NA	4	NA	NA	NA	0.00249959414284084	0	0	0.00190624920501457	0.00220292167392771	Ac-p95	Ac-lef8	NA
AcMNPV	32974	123041	43915	9	DEL	c("snif", "lumpy")	5	NA	4	NA	NA	NA	0.00247464252572248	0	0	0.00192958994844675	0.00220211623708461	Ac-ORF603	AcOrf-58	NA
AcMNPV	60686	133420	61247	9	DEL	c("snif", "lumpy")	5	NA	4	NA	NA	NA	0.002470389397109	0	0	0.00193286718651634	0.00220162829181267	Ac-p24	Ac-odv-e66	NA
AcMNPV	41151	116322	58811	9	DEL	c("snif", "lumpy")	5	NA	4	NA	NA	NA	0.00246900848438853	0	0	0.0019307250125115	0.00219986674845002	Ac-odv-e56	Ac-DNA-pol	NA
AcMNPV	59798	107015	47217	9	INV	c("snif", "pindel")	3	NA	NA	6	NA	NA	0.00148148485902671	0	0.00291709617249441	0	0.00219929051576056	NA	AcOrf-76	NA
AcMNPV	38617	130724	41875	9	DUP	c("snif", "lumpy")	5	NA	4	NA	NA	NA	0.0024680003566679	0	0	0.00192970213623788	0.00219885124645289	Ac-IE-2	Ac-pcna	NA
AcMNPV	67972	130798	62826	9	DUP	c("snif", "lumpy")	4	NA	5	NA	NA	NA	0.00198619594843285	0	0	0.00241011903072637	0.00219815748957961	AcOrf-122	Ac-pcna	NA
AcMNPV	4786	124696	14072	9	DUP	c("snif", "lumpy")	5	NA	4	NA	NA	NA	0.00246429183830094	0	0	0.00193183417438422	0.00219806300634258	Ac-p43	AcOrf-54	NA
AcMNPV	58850	119920	61071	9	DUP	c("snif", "lumpy")	4	NA	5	NA	NA	NA	0.00198070545698075	0	0	0.00241397651825262	0.00219734098761668	Ac-PE|pp34	Ac-lef9	NA
AcMNPV	13634	55399	41765	9	DUP	c("snif", "lumpy")	4	NA	5	NA	NA	NA	0.00197206343612654	0	0	0.00242211543588523	0.00219708943600588	Ac-IAP1	Ac-94K	NA
AcMNPV	19708	94550	59140	9	DUP	c("snif", "lumpy")	5	NA	4	NA	NA	NA	0.00245103457829287	0	0	0.00194066343045959	0.00219584900437623	AcOrf-20	Ac-vp39	NA
AcMNPV	25756	64164	38408	9	DEL	c("snif", "pindel")	4	NA	NA	5	NA	NA	0.00197082952509368	0	0.00242073072117423	0	0.00219578012313396	Ac-lef1	Ac-chitinase	NA
AcMNPV	59056	102434	43378	9	INV	c("snif", "pindel")	4	NA	NA	5	NA	NA	0.0019675495373589	0	0.00242348926671527	0	0.00219551940203708	Ac-PE|pp34	Ac-p95	NA
AcMNPV	37447	58762	21316	9	DEL	c("snif", "pindel")	6	NA	NA	3	NA	NA	0.00295009149565901	0	0.00144038443144202	0	0.00219523796355052	Ac-PE38	AcOrf-132	NA
AcMNPV	51944	112687	60743	9	DUP	c("snif", "lumpy")	4	NA	5	NA	NA	NA	0.00197327245422247	0	0	0.00241665005451165	0.00219496125436706	Ac-p26	Ac-lef3	NA
AcMNPV	12502	120904	25579	9	DUP	c("snif", "lumpy")	4	NA	5	NA	NA	NA	0.00197503822919696	0	0	0.00241419360115409	0.00219461591517553	NA	Ac-lef9	NA
AcMNPV	37226	97136	59910	9	DEL	c("snif", "lumpy")	5	NA	4	NA	NA	NA	0.00244902781358488	0	0	0.00193965581005304	0.00219434181181896	Ac-PE38	Ac-PNK|PNL	NA
AcMNPV	7763	104381	37364	9	DEL	c("snif", "lumpy")	4	NA	5	NA	NA	NA	0.00196642777596437	0	0	0.00242186424770411	0.00219414601183424	AcOrf-34	Ac-gp41	NA
AcMNPV	567	44627	44060	9	INV	c("snif", "pindel")	6	NA	NA	3	NA	NA	0.00293530698359524	0	0.00145288926081077	0	0.002194098122203	AcOrf-44	Ac-odv-ec27	NA
AcMNPV	154	46632	46479	9	DUP	c("snif", "lumpy")	5	NA	4	NA	NA	NA	0.00244692006578271	0	0	0.001940339881763	0.00219362997377286	AcOrf-45	Ac-49K	NA
AcMNPV	82	100762	33302	9	DUP	c("snif", "lumpy")	5	NA	4	NA	NA	NA	0.002448104528916	0	0	0.00193704623683395	0.00219257538287497	AcOrf-45	Ac-p95	NA
AcMNPV	43539	102319	58780	9	DEL	c("snif", "lumpy")	4	NA	5	NA	NA	NA	0.00196268421600342	0	0	0.00242088616059464	0.00219178518829903	NA	Ac-p95	NA
AcMNPV	4826	104019	34789	9	DUP	c("snif", "pindel")	4	NA	NA	5	NA	NA	0.00196428599401325	0	0.00241787401430487	0	0.00219108000415906	Ac-p43	Ac-gp41	NA
AcMNPV	5776	70621	64845	9	DUP	c("snif", "lumpy")	5	NA	4	NA	NA	NA	0.00244103692694312	0	0	0.00194043732314414	0.00219073712504363	AcOrf-38	AcOrf-117	NA
AcMNPV	8321	35360	27039	9	DUP	c("snif", "lumpy")	5	NA	4	NA	NA	NA	0.00244541333521485	0	0	0.00193488969312822	0.00219015151417153	AcOrf-34	Ac-bro	NA
AcMNPV	104267	131020	26753	9	DUP	c("snif", "lumpy")	4	NA	5	NA	NA	NA	0.00198861111325479	0	0	0.00239111885625875	0.00218986498475677	Ac-gp41	Ac-pcna	NA
AcMNPV	26028	90743	64715	9	DUP	c("snif", "lumpy")	4	NA	5	NA	NA	NA	0.00195757061933741	0	0	0.00242199395510114	0.00218978228721927	Ac-lef1	AcOrf-93	NA
AcMNPV	1066	95477	39571	9	INV	c("snif", "pindel")	5	NA	NA	4	NA	NA	0.00244112422278764	0	0.00193791221175515	0	0.0021895182172714	AcOrf-43	Ac-cg30	NA
AcMNPV	245	45721	45476	9	INV	c("snif", "lumpy")	3	NA	6	NA	NA	NA	0.00146790247749189	0	0	0.00291058988488452	0.0021892461811882	AcOrf-45	Ac-49K	NA
AcMNPV	51466	100717	49251	9	DUP	c("snif", "lumpy")	5	NA	4	NA	NA	NA	0.00244820087253817	0	0	0.00192763311628951	0.00218791699441384	Ac-p74	Ac-p95	NA
AcMNPV	33267	88091	54824	9	INV	c("snif", "lumpy")	5	NA	4	NA	NA	NA	0.00243866169548053	0	0	0.00193708807309257	0.00218787488428655	Ac-lef2	Ac-helicase	NA
AcMNPV	286	67761	66507	9	INV	c("snif", "lumpy")	4	NA	5	NA	NA	NA	0.00194936442628047	0	0	0.00242512812302726	0.00218724627465386	AcOrf-45	NA	NA
AcMNPV	3937	90176	47743	9	DUP	c("snif", "lumpy")	5	NA	4	NA	NA	NA	0.00243715785847847	0	0	0.00193634160227238	0.00218674973037542	Ac-p47	Ac-odv-e25	NA
AcMNPV	8425	82478	59929	9	INV	c("snif", "lumpy")	5	NA	4	NA	NA	NA	0.00243657121588042	0	0	0.00193281814542516	0.00218469468065279	Ac-HisP	AcOrf-102	NA
AcMNPV	40531	90822	50291	9	DUP	c("snif", "lumpy")	4	NA	5	NA	NA	NA	0.00194449938684754	0	0	0.00242078675556848	0.00218264307120801	NA	AcOrf-93	NA
AcMNPV	51220	51289	69	9	INV	c("snif", "pindel")	5	NA	NA	4	NA	NA	0.00244116172515086	0	0.0019232738737188	0	0.00218221779943483	Ac-p74	Ac-p74	NA
AcMNPV	36810	84292	47482	12	DEL	c("snif", "lumpy", "delscript")	5	NA	4	NA	NA	NA	0.00242990204800939	0	0	0.00193342325036786	0.00218166264918863	NA	Ac-lef5	NA
AcMNPV	50591	92481	41890	9	DUP	c("snif", "pindel")	6	NA	NA	3	3	NA	0.00291004401009307	0	0.0014486415458397	0	0.00217934277796639	Ac-p74	AcOrf-91	NA
AcMNPV	115867	116564	697	9	INV	c("snif", "pindel")	6	NA	NA	3	NA	NA	0.00295275777917362	0	0.00140312983588547	0	0.00217794380752955	Ac-DNA-pol	Ac-DNA-pol	NA
AcMNPV	187	12899	12712	9	DUP	c("snif", "lumpy")	4	NA	5	NA	NA	NA	0.00190608271592429	0	0	0.00242798809427549	0.00216703540509989	AcOrf-45	Ac-lef6	NA
AcMNPV	56020	82360	26340	9	DEL	c("snif", "pindel")	5	NA	NA	4	NA	NA	0.00240081153988736	0	0.00193111796109123	0	0.0021659647504893	Ac-94K	AcOrf-102	NA
AcMNPV	64888	76310	11422	9	INV	c("snif", "lumpy")	3	NA	6	NA	NA	NA	0.00142844886921503	0	0	0.00289423039456996	0.00216133963189249	Ac-chitinase	AcOrf-106	NA
AcMNPV	62063	78639	16576	9	DUP	c("snif", "lumpy")	5	NA	4	NA	NA	NA	0.00238696849094202	0	0	0.00192642638251541	0.00215669743672872	Ac-gp64	Ac-HE65	NA
AcMNPV	5026	114051	24956	13	DEL	c("snif", "hon", "lumpy")	3	6	4	NA	NA	NA	0.00147784724553006	0.00319223025238073	0	0.00193405094210408	0.00213454484552974	Ac-p43	AcOrf-66	NA
AcMNPV	65167	99912	34596	61	DEL	c("hon", "delscript")	NA	4	NA	NA	57	NA	0	0.00213269564542771	0	0	0.00213269564542771	Ac-chitinase	hr3	NA
AcMNPV	28467	99879	62569	10	DEL	c("hon", "delscript")	NA	4	NA	NA	6	NA	0	0.00212710511459277	0	0	0.00212710511459277	AcOrf-11	hr3	NA
AcMNPV	89640	90183	543	9	INV	c("snif", "pindel")	4	NA	NA	5	NA	NA	0.00202298371671958	0	0.00221989871010255	0	0.00212144121341107	Ac-helicase	Ac-odv-e25	NA
AcMNPV	36921	60561	30330	12	DEL	c("hon", "delscript")	NA	4	NA	NA	8	NA	0	0.00211475554067103	0	0	0.00211475554067103	AcOrf-154	Ac-p24	NA
AcMNPV	26886	56772	29886	12	INV	c("snif", "hon", "lumpy")	3	4	5	NA	NA	NA	0.00148719144709795	0.00213558320969996	0	0.00240601077615767	0.00210869905227831	AcOrf-13	Ac-94K	NA
AcMNPV	10695	90234	54442	9	DEL	c("hon", "delscript")	NA	4	NA	NA	5	NA	0	0.00210606742826334	0	0	0.00210606742826334	Ac-sod	Ac-odv-e25	NA
AcMNPV	26142	115368	44756	12	DUP	c("snif", "pindel", "lumpy")	5	NA	4	3	NA	NA	0.00247536885547829	0	0.0014475973797964	0.00193337938794048	0.00208292861967337	Ac-lef1	AcOrf-66	NA
AcMNPV	100309	100767	458	8	INV	c("snif", "pindel")	5	NA	NA	3	NA	NA	0.00255193379872303	0	0.00159923015824284	0	0.00207558197848293	Ac-p95	Ac-p95	NA
AcMNPV	2765	62924	60159	13	DUP	c("snif", "pindel", "lumpy")	4	NA	5	4	NA	NA	0.00195516589775202	0	0.00193842849389691	0.00242731222809807	0.00206901812937475	AcOrf-41	Ac-v-cath	NA
AcMNPV	20168	63943	43775	14	DUP	c("snif", "pindel", "lumpy")	3	NA	5	6	NA	NA	0.00147579069983125	0	0.0029009185907554	0.00242138129973811	0.002068470322539	AcOrf-20	Ac-chitinase	NA
AcMNPV	9913	87962	55932	12	DEL	c("hon", "pindel", "delscript")	NA	5	NA	3	4	NA	0	0.00262998231054826	0.00144854702657809	0	0.00203926466856317	hr2	Ac-helicase	NA
AcMNPV	86066	98236	12019	7	DEL	c("snif", "delscript")	4	NA	NA	NA	3	NA	0.00203828517440463	0	0	0	0.00203828517440463	AcOrf-96	Ac-PNK|PNL	NA
AcMNPV	22057	119941	36098	8	INV	c("hon", "lumpy")	NA	4	4	NA	NA	NA	0	0.00213606899556844	0	0.00193123890172249	0.00203365394864546	AcOrf-18	Ac-lef9	NA
AcMNPV	49575	111771	62097	11	DEL	c("snif", "hon", "delscript")	5	3	NA	NA	3	NA	0.00246520851934057	0.0015979584833676	0	0	0.00203158350135409	NA	AcOrf-68	NA
AcMNPV	6911	125005	15888	8	INV	c("hon", "lumpy")	NA	4	4	NA	NA	NA	0	0.00213080936033487	0	0.00193097820423223	0.00203089378228355	Ac-39K|pp31	AcOrf-54	NA
AcMNPV	6920	43420	36499	8	INV	c("hon", "pindel")	NA	4	NA	4	NA	NA	0	0.00212450162616278	0.00193093228621064	0	0.00202771695618671	Ac-39K|pp31	Ac-IE-1	NA
AcMNPV	114980	123061	8081	8	INV	c("hon", "pindel")	NA	4	NA	4	NA	NA	0	0.00214186497853714	0.00191222864712895	0	0.00202704681283304	AcOrf-66	AcOrf-58	NA
AcMNPV	534	27211	26677	8	INV	c("hon", "lumpy")	NA	4	4	NA	NA	NA	0	0.00208632141684868	0	0.00195001370160009	0.00201816755922439	AcOrf-44	AcOrf-12	NA
AcMNPV	57769	66860	9091	8	INV	c("hon", "lumpy")	NA	4	4	NA	NA	NA	0	0.00207256453513073	0	0.00195913417101765	0.00201584935307419	Ac-alk-exo	AcOrf-124	NA
AcMNPV	74830	112151	37172	7	DEL	c("snif", "delscript")	4	NA	NA	NA	3	NA	0.00200990555013059	0	0	0	0.00200990555013059	AcOrf-109	Ac-lef3	NA
AcMNPV	73143	122310	49017	7	DEL	c("snif", "delscript")	4	NA	NA	NA	3	NA	0.00200113028146784	0	0	0	0.00200113028146784	hr4b	AcOrf-60	NA
AcMNPV	32481	115705	50758	12	INV	c("snif", "hon", "pindel")	4	4	NA	4	NA	NA	0.00197998161835026	0.00213756462883072	0.00192872326410938	0	0.00199374819384993	Ac-ORF603	Ac-DNA-pol	NA
AcMNPV	36809	52278	19891	10	DEL	c("snif", "delscript")	4	NA	NA	NA	6	NA	0.00198735310851485	0	0	0	0.00198735310851485	NA	Ac-p26	NA
AcMNPV	25568	56306	30589	7	DEL	c("snif", "delscript")	4	NA	NA	NA	3	NA	0.00198216652854088	0	0	0	0.00198216652854088	Ac-lef1	Ac-94K	NA
AcMNPV	84269	104516	20247	8	INV	c("snif", "pindel")	3	NA	NA	5	NA	NA	0.00152510177346544	0	0.00242980989799291	0	0.00197745583572918	Ac-lef5	Ac-gp41	NA
AcMNPV	36720	58136	32197	9	DEL	c("snif", "delscript")	4	NA	NA	NA	5	NA	0.00196947255332504	0	0	0	0.00196947255332504	NA	Ac-alk-exo	NA
AcMNPV	33879	100308	66281	8	DEL	c("snif", "delscript")	4	NA	NA	NA	4	NA	0.0019678540668656	0	0	0	0.0019678540668656	AcOrf-5	Ac-p95	NA
AcMNPV	296	117314	16963	11	DEL	c("snif", "delscript")	4	NA	NA	NA	7	NA	0.00196744920111164	0	0	0	0.00196744920111164	AcOrf-45	Ac-DNA-pol	NA
AcMNPV	16657	100019	50620	8	DEL	c("snif", "delscript")	4	NA	NA	NA	4	NA	0.00196716835900595	0	0	0	0.00196716835900595	Ac-env-prot	hr3	NA
AcMNPV	35567	100020	64303	7	DEL	c("snif", "delscript")	4	NA	NA	NA	3	NA	0.00196601948233463	0	0	0	0.00196601948233463	Ac-bro	hr3	NA
AcMNPV	9874	102198	41658	7	DEL	c("snif", "delscript")	4	NA	NA	NA	3	NA	0.00196571894657618	0	0	0	0.00196571894657618	hr2	Ac-p95	NA
AcMNPV	20549	41751	21202	8	DUP	c("snif", "lumpy")	4	NA	4	NA	130	NA	0.00198911583312687	0	0	0.0019407507291823	0.00196493328115459	AcOrf-20	Ac-IE-1	NA
AcMNPV	11239	99641	45580	134	DEL	c("snif", "delscript")	4	NA	NA	NA	NA	NA	0.00196467841319224	0	0	0	0.00196467841319224	AcOrf-30	hr3	NA
AcMNPV	2257	51451	49194	7	DEL	c("snif", "delscript")	4	NA	NA	NA	NA	NA	0.00196096704191402	0	0	0	0.00196096704191402	Ac-GTA	Ac-p74	NA
AcMNPV	24293	125955	32320	8	INV	c("snif", "pindel")	5	NA	NA	3	NA	NA	0.00247430780068602	0	0.00144733583223064	0	0.00196082181645833	Ac-egt	AcOrf-52	NA
AcMNPV	103401	129929	26528	8	INV	c("snif", "pindel")	5	NA	NA	3	3	NA	0.00249147301320533	0	0.00142991142155186	0	0.0019606922173786	AcOrf-81	Ac-lef8	NA
AcMNPV	61979	121861	59882	8	INV	c("snif", "pindel")	5	NA	NA	3	NA	NA	0.00247880663460133	0	0.00144038155210134	0	0.00195959409335134	Ac-gp64	Ac-FP	NA
AcMNPV	23849	112485	45346	8	INV	c("snif", "lumpy")	4	NA	4	NA	5	NA	0.00197817546621876	0	0	0.00193964146605336	0.00195890846613606	Ac-egt	Ac-lef3	NA
AcMNPV	48354	99778	51274	9	DEL	c("snif", "delscript")	4	NA	NA	NA	7	NA	0.00195781667928872	0	0	0	0.00195781667928872	Ac-ME53	hr3	NA
AcMNPV	72689	130777	58088	8	INV	c("snif", "lumpy")	4	NA	4	NA	NA	NA	0.00199281450316432	0	0	0.00192269858665617	0.00195775654491025	AcOrf-114	Ac-pcna	NA
AcMNPV	62382	112739	50357	8	INV	c("snif", "lumpy")	4	NA	4	NA	NA	NA	0.00198303042251899	0	0	0.00193245714287564	0.00195774378269732	NA	Ac-lef3	NA
AcMNPV	10032	67740	57708	11	DEL	c("snif", "delscript")	4	NA	NA	NA	NA	NA	0.00195741720579074	0	0	0	0.00195741720579074	hr2	Ac-pk-2	NA
AcMNPV	30277	65274	34998	8	DUP	c("snif", "lumpy")	4	NA	4	NA	NA	NA	0.00196996073807965	0	0	0.00194355036570045	0.00195675555189005	Ac-ORF1629	Ac-chitinase	NA
AcMNPV	59080	103884	44804	8	DUP	c("snif", "lumpy")	4	NA	4	NA	NA	NA	0.00196985023227915	0	0	0.00194305379742167	0.00195645201485041	Ac-PE|pp34	Ac-gp41	NA
AcMNPV	6657	48976	42319	8	INV	c("snif", "pindel")	5	NA	NA	3	NA	NA	0.00246000201632275	0	0.00145112557990043	0	0.00195556379811159	Ac-39K|pp31	Ac-ME53	NA
AcMNPV	27107	114280	46809	8	DUP	c("snif", "lumpy")	4	NA	4	NA	NA	NA	0.0019804845790822	0	0	0.00193051064430199	0.0019554976116921	AcOrf-13	AcOrf-66	NA
AcMNPV	12884	115411	31455	8	DUP	c("snif", "lumpy")	4	NA	4	NA	NA	NA	0.00197523490431323	0	0	0.00193507202825552	0.00195515346628437	Ac-lef6	Ac-DNA-pol	NA
AcMNPV	62504	69824	7320	13	DEL	c("snif", "hon", "pindel")	7	3	NA	3	NA	NA	0.00334288117390939	0.00154773625250828	0.00146492000525274	0	0.00195511435923079	NA	AcOrf-119	NA
AcMNPV	19824	114957	38849	11	DEL	c("snif", "lumpy", "fermikit")	4	NA	4	NA	NA	NA	0.00197781308217649	0	0	0.00193225741907626	0.00195503525062638	AcOrf-20	AcOrf-66	NA
AcMNPV	37703	114058	57627	8	INV	c("snif", "lumpy")	4	NA	4	NA	NA	NA	0.00197677183429381	0	0	0.00193268205786045	0.00195472694607713	Ac-PE38	AcOrf-66	NA
AcMNPV	17040	102996	48026	8	DUP	c("snif", "lumpy")	4	NA	4	NA	NA	3	0.00196965557708103	0	0	0.00193975298497503	0.00195470428102803	Ac-env-prot	Ac-TLP	NA
AcMNPV	60583	133810	60754	8	INV	c("snif", "lumpy")	4	NA	4	NA	NA	NA	0.00197599151941235	0	0	0.00193293385994407	0.00195446268967821	Ac-p24	Ac-odv-e66	NA
AcMNPV	12087	117812	28257	8	DUP	c("snif", "lumpy")	4	NA	4	NA	NA	NA	0.00197473894879645	0	0	0.00193325144078755	0.001953995194792	AcOrf-30	Ac-DNA-pol	NA
AcMNPV	11317	53463	42146	8	DUP	c("snif", "pindel")	4	NA	NA	4	NA	NA	0.00197194069455103	0	0.00193572979504239	0	0.00195383524479671	AcOrf-30	Ac-35K|p35	NA
AcMNPV	9667	112186	31463	8	DUP	c("snif", "lumpy")	4	NA	4	NA	NA	NA	0.00197204951466221	0	0	0.00193499391144266	0.00195352171305244	NA	Ac-lef3	NA
AcMNPV	53109	111870	58762	8	DEL	c("snif", "pindel")	4	NA	NA	4	NA	NA	0.00197348471517398	0	0.0019331498643551	0	0.00195331728976454	hr5	AcOrf-68	NA
AcMNPV	19742	58286	38544	8	INV	c("snif", "lumpy")	4	NA	4	NA	NA	NA	0.00197347583505809	0	0	0.00193246728483794	0.00195297155994802	AcOrf-20	AcOrf-132	NA
AcMNPV	13335	120305	27011	12	INV	c("snif", "pindel", "lumpy")	4	NA	4	4	NA	NA	0.0019753655294137	0	0.00192827625196285	0.00193162181275455	0.0019526572808862	Ac-lef6	Ac-lef9	NA
AcMNPV	22036	100640	55378	8	DEL	c("snif", "lumpy")	4	NA	4	NA	NA	NA	0.00196911272845863	0	0	0.00193497885125872	0.00195204578985868	AcOrf-18	Ac-p95	NA
AcMNPV	73198	123251	50053	8	DUP	c("snif", "lumpy")	3	NA	5	NA	NA	NA	0.00150105434508229	0	0	0.0024023670209807	0.00195171068303149	hr4b	AcOrf-57	NA
AcMNPV	15912	58685	42773	12	DUP	c("snif", "pindel", "lumpy")	4	NA	4	4	NA	NA	0.00197051958439297	0	0.00193058445350358	0.00193369821836109	0.00195133046016265	Ac-pkip	AcOrf-132	NA
AcMNPV	50931	115761	64830	8	DUP	c("snif", "lumpy")	4	NA	4	NA	5	NA	0.00197447022816807	0	0	0.00192794522149294	0.00195120772483051	Ac-p74	Ac-DNA-pol	NA
AcMNPV	39726	127890	45818	8	DUP	c("snif", "lumpy")	4	NA	4	NA	NA	NA	0.00197544649879787	0	0	0.00192470999621241	0.00195007824750514	Ac-IE-2	Ac-lef8	NA
AcMNPV	37013	70377	33365	9	DEL	c("snif", "delscript")	4	NA	NA	NA	NA	NA	0.00194998034723426	0	0	0	0.00194998034723426	AcOrf-154	AcOrf-118	NA
AcMNPV	40185	113123	61044	8	INV	c("snif", "lumpy")	3	NA	5	NA	NA	NA	0.0014810902288815	0	0	0.00241787449188172	0.00194948236038161	AcOrf-150	AcOrf-66	NA
AcMNPV	21030	102299	52713	8	DUP	c("snif", "lumpy")	3	NA	5	NA	NA	NA	0.00147771174610089	0	0	0.00242100097321022	0.00194935635965555	AcOrf-19	Ac-p95	NA
AcMNPV	6273	102602	37653	8	DUP	c("snif", "pindel")	4	NA	NA	4	NA	NA	0.00196427990295236	0	0.00193334748431768	0	0.00194881369363502	AcOrf-38	Ac-p95	NA
AcMNPV	11350	70637	59287	8	DUP	c("snif", "lumpy")	4	NA	4	NA	NA	NA	0.0019564086459485	0	0	0.00194063892239057	0.00194852378416954	AcOrf-30	AcOrf-117	NA
AcMNPV	320	57555	57236	8	DUP	c("snif", "pindel")	5	NA	NA	3	NA	NA	0.00244341774776519	0	0.00145003250598049	0	0.00194672512687284	AcOrf-45	Ac-alk-exo	NA
AcMNPV	33067	76047	42980	8	INV	c("snif", "lumpy")	4	NA	4	NA	NA	NA	0.00194985905723756	0	0	0.00194130775664738	0.00194558340694247	NA	AcOrf-108	NA
AcMNPV	17866	86856	64992	8	DUP	c("snif", "lumpy")	4	NA	4	NA	NA	NA	0.00195349553441545	0	0	0.00193750250195534	0.0019454990181854	Ac-env-prot	Ac-helicase	NA
AcMNPV	52250	98443	46193	8	INV	c("snif", "lumpy")	4	NA	4	NA	NA	NA	0.00195491192515443	0	0	0.00193600538800098	0.00194545865657771	Ac-p26	Ac-PNK|PNL	NA
AcMNPV	1111	36092	34981	8	INV	c("snif", "lumpy")	4	NA	4	NA	NA	NA	0.00194551221372652	0	0	0.00194514357869061	0.00194532789620857	AcOrf-43	Ac-ptp	NA
AcMNPV	26642	83500	56858	8	INV	c("snif", "lumpy")	4	NA	4	NA	NA	NA	0.00195404355520333	0	0	0.00193563600279963	0.00194483977900148	AcOrf-13	Ac-p40	NA
AcMNPV	8033	47590	39557	13	DEL	c("snif", "pindel", "lumpy")	3	NA	5	5	NA	NA	0.001477266196531	0	0.00240953225403	0.00241350455906508	0.00194439230153927	AcOrf-34	Ac-IE-0	NA
AcMNPV	62291	100868	38577	8	DUP	c("snif", "lumpy")	3	NA	5	NA	NA	NA	0.00147566458366178	0	0	0.00241132517073357	0.00194349487719767	NA	Ac-p95	NA
AcMNPV	49345	132026	51301	8	DUP	c("snif", "lumpy")	3	NA	5	NA	NA	NA	0.0014785385089067	0	0	0.00240809885941494	0.00194331868416082	Ac-ME53	Ac-odv-e66	NA
AcMNPV	28967	81892	52925	8	DEL	c("snif", "lumpy")	4	NA	4	NA	NA	NA	0.00195318632747628	0	0	0.00193258843985095	0.00194288738366361	hr1	Ac-p48	NA
AcMNPV	57292	90583	33291	8	DUP	c("snif", "lumpy")	4	NA	4	NA	NA	NA	0.00193579143969328	0	0	0.00194656835737137	0.00194117989853233	Ac-alk-exo	Ac-odv-e25	NA
AcMNPV	44297	72561	28264	8	INV	c("snif", "lumpy")	4	NA	4	NA	NA	NA	0.00193159539538239	0	0	0.00194548386653042	0.00193853963095641	AcOrf-145	AcOrf-114	NA
AcMNPV	61670	89424	27755	8	INV	c("snif", "pindel")	5	NA	NA	3	NA	NA	0.00241535345938344	0	0.00144960917119604	0	0.00193248131528974	Ac-gp64	Ac-helicase	NA
AcMNPV	58788	81398	22610	8	DUP	c("snif", "lumpy")	4	NA	4	NA	NA	NA	0.0019186036923153	0	0	0.00193922644637421	0.00192891506934475	AcOrf-132	Ac-p48	NA
AcMNPV	64689	83818	19129	8	DUP	c("snif", "lumpy")	3	NA	5	NA	NA	NA	0.00144143360619222	0	0	0.00241329915783148	0.00192736638201185	Ac-chitinase	Ac-p6.9	NA
AcMNPV	59000	75575	16575	8	DEL	c("snif", "pindel")	5	NA	NA	3	13	NA	0.00238869580996162	0	0.00146589267729827	0	0.00192729424362994	Ac-PE|pp34	AcOrf-109	NA
AcMNPV	52836	60226	25145	17	DEL	c("snif", "delscript")	4	NA	NA	NA	NA	NA	0.00192624302855777	0	0	0	0.00192624302855777	hr5	Ac-p24	NA
AcMNPV	73172	79002	26777	7	DEL	c("snif", "delscript")	4	NA	NA	NA	3	NA	0.00191559594197146	0	0	0	0.00191559594197146	hr4b	NA	NA
AcMNPV	33155	37758	4602	12	INV	c("snif", "pindel", "lumpy")	3	NA	6	3	NA	NA	0.00151758453782294	0	0.00145102101721055	0.00290593663013555	0.001848031680748	Ac-lef2	Ac-PE38	NA
AcMNPV	37210	102487	65277	12	DUP	c("snif", "pindel", "lumpy")	3	NA	5	4	NA	NA	0.00147554965654226	0	0.0019329247745926	0.00242051385897429	0.00182613448666285	Ac-PE38	Ac-p95	NA
AcMNPV	51677	108344	56567	10	DEL	c("snif", "hon", "delscript")	3	4	NA	NA	NA	NA	0.00147730162369882	0.00212860225541277	0	0	0.0018029519395558	Ac-p10	AcOrf-74	NA
AcMNPV	25503	47321	21818	7	INV	c("hon", "pindel")	NA	4	NA	3	3	NA	0	0.00215438099763032	0.00144987805069669	0	0.0018021295241635	Ac-lef1	Ac-IE-0	NA
AcMNPV	101301	129381	28080	7	INV	c("hon", "pindel")	NA	4	NA	3	NA	NA	0	0.00215899277281552	0.00143132662692678	0	0.00179515969987115	Ac-p95	Ac-lef8	NA
AcMNPV	40719	128406	46295	7	INV	c("hon", "pindel")	NA	4	NA	3	NA	NA	0	0.00213304358061031	0.00144223681656565	0	0.00178764019858798	Ac-odv-e56	Ac-lef8	NA
AcMNPV	8627	129650	12959	7	INV	c("hon", "pindel")	NA	4	NA	3	NA	NA	0	0.00213009037062138	0.00144434041052983	0	0.00178721539057561	Ac-HisP	Ac-lef8	NA
AcMNPV	29401	95676	66275	7	INV	c("hon", "pindel")	NA	4	NA	3	NA	NA	0	0.00211750697856848	0.00145340278756576	0	0.00178545488306712	Ac-pk-1	Ac-cg30	NA
AcMNPV	19689	80570	60881	7	INV	c("hon", "pindel")	NA	4	NA	3	NA	NA	0	0.00210534708945354	0.00144827625190097	0	0.00177681167067725	AcOrf-20	Ac-vp80	NA
AcMNPV	11076	27363	16287	7	INV	c("hon", "pindel")	NA	4	NA	3	NA	NA	0	0.00209641844345839	0.00145509663574323	0	0.00177575753960081	NA	AcOrf-12	NA
AcMNPV	4058	106440	31600	7	INV	c("hon", "lumpy")	NA	3	4	NA	NA	NA	0	0.0015923842785823	0	0.00194075087293673	0.00176656757575952	Ac-p47	Ac-vlf-1	NA
AcMNPV	5764	31680	25916	7	INV	c("hon", "lumpy")	NA	3	4	NA	NA	NA	0	0.00157517280018489	0	0.0019414937063079	0.00175833325324639	AcOrf-38	Ac-PH	NA
AcMNPV	8470	87868	54583	7	INV	c("hon", "lumpy")	NA	3	4	NA	NA	NA	0	0.00157765015429019	0	0.00193409837683202	0.00175587426556111	Ac-HisP	Ac-helicase	NA
AcMNPV	106001	129883	23881	7	INV	c("hon", "pindel")	NA	3	NA	4	NA	NA	0	0.00161138317617337	0.0018900986112891	0	0.00175074089373123	Ac-vlf-1	Ac-lef8	NA
AcMNPV	89887	111232	21345	7	INV	c("snif", "pindel")	4	NA	NA	3	NA	NA	0.00204758309245259	0	0.00145250069792411	0	0.00175004189518835	Ac-helicase	AcOrf-69	NA
AcMNPV	91750	107992	16242	7	DUP	c("snif", "lumpy")	3	NA	4	NA	NA	NA	0.00154044230647332	0	0	0.00195237725883734	0.00174640978265533	AcOrf-92	AcOrf-74	NA
AcMNPV	6587	14881	8293	7	INV	c("hon", "pindel")	NA	3	NA	4	NA	NA	0	0.00155805359342475	0.00192619222887115	0	0.00174212291114795	Ac-lef11	AcOrf-25	NA
AcMNPV	90412	111096	20684	7	DUP	c("snif", "lumpy")	3	NA	4	NA	NA	NA	0.00153625569416899	0	0	0.00193894204388388	0.00173759886902643	Ac-odv-e25	AcOrf-69	NA
AcMNPV	74208	98535	24327	7	DEL	c("snif", "pindel")	4	NA	NA	3	NA	NA	0.00199255629112704	0	0.00145399530380116	0	0.0017232757974641	NA	NA	NA
AcMNPV	84060	131464	47404	7	INV	c("snif", "pindel")	4	NA	NA	3	NA	NA	0.00200634261189794	0	0.00143993922430397	0	0.00172314091810096	Ac-lef5	AcOrf-47	NA
AcMNPV	83450	130620	47171	7	DUP	c("snif", "lumpy")	3	NA	4	NA	NA	NA	0.00150567801277971	0	0	0.00192441829403634	0.00171504815340802	Ac-p40	Ac-pcna	NA
AcMNPV	82451	127044	44594	7	DUP	c("snif", "pindel")	3	NA	NA	4	NA	NA	0.00151037217029709	0	0.00191854173323313	0	0.00171445695176511	AcOrf-102	AcOrf-51	NA
AcMNPV	26793	113753	47022	7	INV	c("snif", "pindel")	4	NA	NA	3	NA	NA	0.00198018020472936	0	0.00144711928202744	0	0.0017136497433784	AcOrf-13	AcOrf-66	NA
AcMNPV	98360	117892	19532	7	DEL	c("snif", "lumpy")	3	NA	4	NA	NA	NA	0.00151816487852416	0	0	0.00190786008287743	0.0017130124807008	Ac-PNK|PNL	Ac-DNA-pol	NA
AcMNPV	33509	129157	38334	7	INV	c("snif", "pindel")	4	NA	NA	3	NA	NA	0.00197773727866053	0	0.0014441299403324	0	0.00171093360949647	Ac-lef2	Ac-lef8	NA
AcMNPV	56359	112728	56369	7	DEL	c("snif", "lumpy")	3	NA	4	NA	NA	NA	0.00148310114368189	0	0	0.00193794966913321	0.00171052540640755	Ac-94K	Ac-lef3	NA
AcMNPV	14396	107419	40958	7	DUP	c("snif", "lumpy")	3	NA	4	NA	NA	NA	0.00147928272118411	0	0	0.00194111212977619	0.00171019742548015	AcOrf-26	AcOrf-75	NA
AcMNPV	50845	112413	61568	7	INV	c("snif", "pindel")	4	NA	NA	3	NA	NA	0.00197259452897258	0	0.00144728418095837	0	0.00170993935496548	Ac-p74	Ac-lef3	NA
AcMNPV	23724	123395	34311	7	DUP	c("snif", "lumpy")	3	NA	4	NA	NA	NA	0.00148452169056523	0	0	0.00193349847457248	0.00170901008256886	NA	AcOrf-57	NA
AcMNPV	102945	118461	15516	7	DUP	c("snif", "lumpy")	3	NA	4	NA	NA	NA	0.00151305651688892	0	0	0.00190472765371878	0.00170889208530385	Ac-TLP	NA	NA
AcMNPV	13700	112928	34754	7	INV	c("snif", "lumpy")	3	NA	4	NA	NA	NA	0.00148108672315009	0	0	0.00193656959548809	0.00170882815931909	Ac-IAP1	Ac-lef3	NA
AcMNPV	63353	124814	61461	7	DUP	c("snif", "lumpy")	3	NA	4	NA	NA	NA	0.00148890819174882	0	0	0.00192506489348082	0.00170698654261482	Ac-v-cath	AcOrf-54	NA
AcMNPV	22107	59198	37091	7	DUP	c("snif", "lumpy")	3	NA	4	NA	NA	NA	0.0014807147784313	0	0	0.00193229826943272	0.00170650652393201	AcOrf-18	Ac-PE|pp34	NA
AcMNPV	53161	110930	57769	7	INV	c("snif", "pindel")	3	NA	NA	4	NA	NA	0.00147971191594152	0	0.00193199080301847	0	0.00170585135948	hr5	AcOrf-69	NA
AcMNPV	11096	63595	52499	7	DUP	c("snif", "lumpy")	3	NA	4	NA	NA	NA	0.00147196780736611	0	0	0.00193849738020447	0.00170523259378529	AcOrf-30	Ac-v-cath	NA
AcMNPV	3157	55091	51935	7	DUP	c("snif", "lumpy")	3	NA	4	NA	NA	NA	0.00146980515577408	0	0	0.0019394863207106	0.00170464573824234	AcOrf-41	Ac-94K	NA
AcMNPV	39501	120989	52494	7	INV	c("snif", "lumpy")	3	NA	4	NA	NA	NA	0.00148203143290005	0	0	0.00192699051187538	0.00170451097238772	Ac-IE-2	Ac-lef9	NA
AcMNPV	53458	98276	44818	7	INV	c("snif", "pindel")	4	NA	NA	3	NA	NA	0.00195530069850269	0	0.0014523684827432	0	0.00170383459062294	Ac-35K|p35	Ac-PNK|PNL	NA
AcMNPV	1037	132199	2820	7	DEL	c("snif", "lumpy")	3	NA	4	NA	NA	NA	0.00147501654623386	0	0	0.00193225237624576	0.00170363446123981	AcOrf-43	Ac-odv-e66	NA
AcMNPV	12328	32101	19773	7	INV	c("snif", "pindel")	4	NA	NA	3	NA	NA	0.00195333511067664	0	0.00145380244422392	0	0.00170356877745028	AcOrf-30	Ac-PH	NA
AcMNPV	8947	47597	38650	7	DUP	c("snif", "lumpy")	3	NA	4	NA	NA	NA	0.00147808818192179	0	0	0.00192875649231737	0.00170342233711958	NA	Ac-IE-0	NA
AcMNPV	45717	101710	55993	7	DEL	c("snif", "lumpy")	3	NA	4	NA	NA	NA	0.00147076928329425	0	0	0.00193591345950307	0.00170334137139866	Ac-49K	Ac-p95	NA
AcMNPV	15116	96773	52325	7	DEL	c("snif", "pindel")	3	NA	NA	4	NA	NA	0.00147150835670782	0	0.00193517023125752	0	0.00170333929398267	AcOrf-25	NA	NA
AcMNPV	36542	63433	26891	7	DUP	c("snif", "lumpy")	3	NA	4	NA	NA	NA	0.00147137464135008	0	0	0.0019342795549549	0.00170282709815249	NA	Ac-v-cath	NA
AcMNPV	42536	127396	49122	7	INV	c("snif", "pindel")	3	NA	NA	4	NA	NA	0.00148097504106695	0	0.00192365879639214	0	0.00170231691872955	Ac-IE-1	AcOrf-51	NA
AcMNPV	6211	63164	56953	7	DUP	c("snif", "pindel")	3	NA	NA	4	NA	NA	0.00146927371059496	0	0.00193472446448878	0	0.00170199908754187	AcOrf-38	Ac-v-cath	NA
AcMNPV	4051	61719	57669	7	DUP	c("snif", "pindel")	3	NA	NA	4	NA	NA	0.00146808505563129	0	0.00193447497062448	0	0.00170128001312788	Ac-p47	Ac-gp64	NA
AcMNPV	117109	130828	13719	7	INV	c("snif", "pindel")	4	NA	NA	3	NA	NA	0.00196174524704158	0	0.00144004134337705	0	0.00170089329520931	Ac-DNA-pol	Ac-pcna	NA
AcMNPV	29854	78170	48316	7	DEL	c("snif", "lumpy")	3	NA	4	NA	NA	NA	0.00146471171308387	0	0	0.00193514399233397	0.00169992785270892	Ac-pk-1	Ac-HE65	NA
AcMNPV	24065	80160	56095	7	INV	c("snif", "pindel")	3	NA	NA	4	NA	NA	0.00146484323615238	0	0.00193379413452897	0	0.00169931868534067	Ac-egt	Ac-vp80	NA
AcMNPV	26851	78855	52004	7	INV	c("snif", "lumpy")	3	NA	4	NA	NA	NA	0.00146530192829591	0	0	0.0019319188396237	0.00169861038395981	AcOrf-13	Ac-HE65	NA
AcMNPV	7518	30843	23325	7	DEL	c("snif", "lumpy")	3	NA	4	NA	NA	NA	0.00145677869087733	0	0	0.00193990695155969	0.00169834282121851	Ac-v-ubi	Ac-ORF1629	NA
AcMNPV	35582	68496	32914	7	DEL	c("snif", "lumpy")	3	NA	4	NA	NA	NA	0.0014660773974163	0	0	0.00193010101611879	0.00169808920676755	Ac-bro	AcOrf-119	NA
AcMNPV	355	32600	32245	7	INV	c("snif", "pindel")	4	NA	NA	3	NA	NA	0.00193604275813893	0	0.00145733132376818	0	0.00169668704095355	AcOrf-45	Ac-ORF603	NA
AcMNPV	38829	74800	35971	7	DEL	c("snif", "lumpy")	3	NA	4	NA	NA	NA	0.00145501138805281	0	0	0.00193232024984725	0.00169366581895003	Ac-IE-2	AcOrf-109	NA
AcMNPV	9963	27689	17726	7	DUP	c("snif", "lumpy")	3	NA	4	NA	NA	NA	0.00145366387678726	0	0	0.00193116433311797	0.00169241410495261	hr2	AcOrf-12	NA
AcMNPV	105680	118307	12627	7	INV	c("snif", "lumpy")	3	NA	4	NA	NA	NA	0.00150855426484322	0	0	0.00187367313649428	0.00169111370066875	AcOrf-78	Ac-DNA-pol	NA
AcMNPV	1260	21488	20228	7	DUP	c("snif", "lumpy")	3	NA	4	NA	NA	NA	0.0014406158183753	0	0	0.00193793697953961	0.00168927639895746	Ac-GTA	AcOrf-18	NA
AcMNPV	48024	82723	34699	7	DUP	c("snif", "pindel")	4	NA	NA	3	NA	NA	0.00192610254179911	0	0.00144788319951209	0	0.0016869928706556	AcOrf-140	Ac-p40	NA
AcMNPV	110340	127663	17323	7	DEL	c("snif", "lumpy")	3	NA	4	NA	NA	NA	0.00148823606858915	0	0	0.00188384564021105	0.0016860408544001	AcOrf-70	Ac-lef8	NA
AcMNPV	4460	21645	17185	7	DUP	c("snif", "pindel")	3	NA	NA	4	NA	NA	0.00144531202240314	0	0.0019263166923325	0	0.00168581435736782	Ac-p47	AcOrf-18	NA
AcMNPV	270	11691	11422	7	INV	c("snif", "pindel")	4	NA	NA	3	NA	NA	0.00190400250970268	0	0.0014605165911373	0	0.00168225955041999	AcOrf-45	AcOrf-30	NA
AcMNPV	88002	116186	28184	10	DUP	c("snif", "pindel", "lumpy")	3	NA	4	3	NA	NA	0.0015281851521189	0	0.00144238295629164	0.00192664437537188	0.00160634940897533	Ac-helicase	Ac-DNA-pol	NA
AcMNPV	49371	111705	62184	6	DEL	c("hon", "delscript")	NA	3	NA	NA	3	NA	0	0.00159795190303354	0	0	0.00159795190303354	Ac-ME53	AcOrf-68	NA
AcMNPV	13331	42619	29289	10	INV	c("snif", "pindel", "lumpy")	3	NA	4	3	NA	NA	0.00148299077380076	0	0.00145198817548104	0.00193878322772206	0.00158918823770116	Ac-lef6	Ac-IE-1	NA
AcMNPV	100688	103565	2877	6	INV	c("hon", "pindel")	NA	3	NA	3	NA	NA	0	0.00165527568655861	0.00151180572399239	0	0.0015835407052755	Ac-p95	AcOrf-81	NA
AcMNPV	10491	93021	51451	18	DEL	c("hon", "delscript")	NA	3	NA	NA	15	NA	0	0.00158273361687982	0	0	0.00158273361687982	NA	Ac-lef4	NA
AcMNPV	33022	77089	43916	6	DEL	c("hon", "delscript")	NA	3	NA	NA	3	NA	0	0.00157457080789082	0	0	0.00157457080789082	Ac-ORF603	hr4a	NA
AcMNPV	44166	72879	37506	9	DEL	c("hon", "delscript")	NA	3	NA	NA	6	NA	0	0.00155991334985023	0	0	0.00155991334985023	AcOrf-146	hr4b	NA
AcMNPV	76053	119535	43482	6	INV	c("hon", "pindel")	NA	3	NA	3	NA	NA	0	0.00163115833063818	0.00143810642015775	0	0.00153463237539797	AcOrf-108	AcOrf-63	NA
AcMNPV	17331	120604	30708	6	DEL	c("hon", "pindel")	NA	3	NA	3	NA	NA	0	0.00160101669011139	0.00144672942879075	0	0.00152387305945107	Ac-env-prot	Ac-lef9	NA
AcMNPV	37261	117369	53874	6	INV	c("hon", "pindel")	NA	3	NA	3	NA	NA	0	0.00160099571678503	0.00144647497733922	0	0.00152373534706213	Ac-PE38	Ac-DNA-pol	NA
AcMNPV	33084	77012	43830	11	DEL	c("snif", "hon", "delscript")	3	3	NA	NA	5	NA	0.00146194723957578	0.00157451471159279	0	0	0.00151823097558428	Ac-lef2	NA	NA
AcMNPV	18005	80543	62538	6	DEL	c("hon", "pindel")	NA	3	NA	3	NA	NA	0	0.00157887829348397	0.0014500027228406	0	0.00151444050816228	Ac-env-prot	Ac-vp80	NA
AcMNPV	62551	69949	7398	6	DEL	c("hon", "pindel")	NA	3	NA	3	NA	NA	0	0.00154755174633037	0.00146816524750232	0	0.00150785849691634	NA	AcOrf-119	NA
AcMNPV	74044	103329	35857	7	DEL	c("snif", "delscript")	3	NA	NA	NA	4	NA	0.00149973703187069	0	0	0	0.00149973703187069	AcOrf-112	AcOrf-81	NA
AcMNPV	51694	67577	15883	6	INV	c("hon", "pindel")	NA	3	NA	3	NA	NA	0	0.00155266206516111	0.00144181215796774	0	0.00149723711156443	Ac-p10	Ac-pk-2	NA
AcMNPV	19179	36858	22756	10	DEL	c("snif", "delscript")	3	NA	NA	NA	7	NA	0.00148375404463128	0	0	0	0.00148375404463128	AcOrf-22	NA	NA
AcMNPV	10260	50793	40533	12	DEL	c("snif", "delscript")	3	NA	NA	NA	9	NA	0.00147950089658123	0	0	0	0.00147950089658123	hr2	Ac-p74	NA
AcMNPV	36937	57003	26834	7	DEL	c("snif", "delscript")	3	NA	NA	NA	4	NA	0.00147832161215704	0	0	0	0.00147832161215704	AcOrf-154	Ac-alk-exo	NA
AcMNPV	26700	99767	60915	11	DEL	c("snif", "delscript")	3	NA	NA	NA	8	NA	0.00147760431690725	0	0	0	0.00147760431690725	AcOrf-13	hr3	NA
AcMNPV	10295	53878	43583	15	DEL	c("snif", "delscript")	3	NA	NA	NA	12	NA	0.00147751364211323	0	0	0	0.00147751364211323	hr2	Ac-35K|p35	NA
AcMNPV	9024	52563	43394	6	DEL	c("snif", "delscript")	3	NA	NA	NA	3	NA	0.00147732030824119	0	0	0	0.00147732030824119	NA	Ac-p26	NA
AcMNPV	77940	132900	54960	6	INV	c("snif", "pindel")	3	NA	NA	3	NA	NA	0.00149896378200052	0	0.00144352939848686	0	0.00147124659024369	Ac-HE65	Ac-odv-e66	NA
AcMNPV	9787	97083	46686	26	DEL	c("snif", "delscript")	3	NA	NA	NA	NA	NA	0.0014700598440722	0	0	0	0.0014700598440722	hr2	Ac-PNK|PNL	NA
AcMNPV	100094	130690	30597	6	INV	c("snif", "pindel")	3	NA	NA	3	23	NA	0.00149728072396548	0	0.00144129522739646	0	0.00146928797568097	hr3	Ac-pcna	NA
AcMNPV	9778	90259	53501	8	DEL	c("snif", "delscript")	3	NA	NA	NA	5	NA	0.00146461337358926	0	0	0	0.00146461337358926	hr2	Ac-odv-e25	NA
AcMNPV	32060	77079	44873	7	DEL	c("snif", "delscript")	3	NA	NA	NA	NA	NA	0.00146314363304513	0	0	0	0.00146314363304513	Ac-PH	hr4a	NA
AcMNPV	10333	83834	60481	11	DEL	c("snif", "delscript")	3	NA	NA	NA	NA	NA	0.00146295054691627	0	0	0	0.00146295054691627	hr2	Ac-p6.9	NA
AcMNPV	13467	98037	49412	6	INV	c("snif", "pindel")	3	NA	NA	3	4	NA	0.00147303179619576	0	0.00145265300792363	0	0.00146284240205969	Ac-IAP1	Ac-PNK|PNL	NA
AcMNPV	33610	95468	61858	6	INV	c("snif", "pindel")	3	NA	NA	3	8	NA	0.00147007186563678	0	0.00145461664120208	0	0.00146234425341943	Ac-lef2	Ac-cg30	NA
AcMNPV	1008	129736	5254	6	INV	c("snif", "pindel")	3	NA	NA	3	NA	NA	0.00147567310962825	0	0.00144660561899405	0	0.00146113936431115	AcOrf-43	Ac-lef8	NA
AcMNPV	104373	128235	23862	6	INV	c("snif", "pindel")	3	NA	NA	3	NA	NA	0.00149718605721991	0	0.00141841486873825	0	0.00145780046297908	Ac-gp41	Ac-lef8	NA
AcMNPV	36708	79103	42396	8	DEL	c("snif", "delscript")	3	NA	NA	NA	5	NA	0.00145664585468383	0	0	0	0.00145664585468383	NA	Ac-vp80	NA
AcMNPV	161	86357	47785	6	INV	c("snif", "pindel")	3	NA	NA	3	NA	NA	0.00145900637019099	0	0.00145080113965648	0	0.00145490375492373	AcOrf-45	Ac-helicase	NA
AcMNPV	44359	92508	48149	6	INV	c("snif", "pindel")	3	NA	NA	3	NA	NA	0.00145821213051234	0	0.00145150930913332	0	0.00145486071982283	AcOrf-145	AcOrf-91	NA
AcMNPV	65941	90995	25054	6	INV	c("snif", "pindel")	3	NA	NA	3	NA	NA	0.00145589714663498	0	0.00144414028877648	0	0.00145001871770573	Ac-lef7	AcOrf-93	NA
AcMNPV	47474	73094	36406	57	DEL	c("snif", "delscript")	3	NA	NA	NA	54	NA	0.00144401968829306	0	0	0	0.00144401968829306	Ac-IE-0	hr4b	NA
AcMNPV	50007	73446	27186	6	DEL	c("snif", "delscript")	3	NA	NA	NA	3	NA	0.00144015906473311	0	0	0	0.00144015906473311	Ac-p74	AcOrf-112	NA
AcMNPV	53587	82121	37121	8	DEL	c("snif", "delscript")	3	NA	NA	NA	5	NA	0.001440137614554	0	0	0	0.001440137614554	Ac-35K|p35	Ac-p48	NA
