# Supplementary material for: Wide spectrum and high frequency of genomic structural variation, including transposable elements, in large double-stranded DNA viruses
Source: Virus Evol. 2020 Jan 27;6(1):vez060. doi: 10.1093/ve/vez060 (PMC6983493; doi:10.1093/ve/vez060)
Supplement: vez060_Supplementary_Data [file vez060_supplementary_data.zip › vez060-Suppl_data/Suppplementary_Table_S4.xlsx]

## Sheet: Feuil1
Supplementary Table 4. Characteristics of HCMV structural variants
Virus	SV Start	SV End	SV Length	Read support	SV type	SV callers	Read support Lumpy	Read support Pindel	Read support Delscript	Read support Fermikit	Frequency Lumpy	Frequency Pindel	Mean SV frequency	Gene at start coordinate	Gene at end coordinate
HCMV	913	1039	126	1028	DEL	c("pindel", "lumpy")	479	549	NA	NA	3.09812100053729	3.53486933663213	3.31649516858471	HCMV_custom-HCMV_custom-001	HCMV_custom-HCMV_custom-001
HCMV	93292	93412	120	909	DEL	c("pindel", "fermikit")	NA	873	NA	36	0	3.15688869855184	3.15688869855184	NA	NA
HCMV	93298	93412	114	1493	DEL	c("pindel", "lumpy", "fermikit")	1315	140	NA	38	4.67104391383596	0.518957417771036	2.5950006658035	NA	NA
HCMV	193716	194154	438	218	DUP	c("pindel", "lumpy")	28	190	NA	NA	0.67461214740923	4.40576335752867	2.54018775246895	NA	NA
HCMV	35475	144564	109089	995	INV	c("pindel", "lumpy")	3	992	NA	NA	0.0119495059991993	3.80154693308068	1.90674821953994	NA	HCMV_custom-HCMV_custom-086
HCMV	31579	71091	39512	851	INV	c("pindel", "lumpy")	4	847	NA	NA	0.0152725722500207	3.13312155944363	1.57419706584682	HCMV_custom-HCMV_custom-031	HCMV_custom-HCMV_custom-050
HCMV	195321	232617	37296	439	INV	c("pindel", "lumpy")	213	226	NA	NA	1.21232896216422	1.28536980100621	1.24884938158521	NA	HCMV_custom-HCMV_custom-121
HCMV	94341	112250	17909	397	INV	c("pindel", "lumpy")	3	394	NA	NA	0.0136491629568891	1.76125832357067	0.887453743263782	NA	HCMV_custom-HCMV_custom-067
HCMV	196230	231822	35592	179	DEL	c("pindel", "delscript")	NA	119	60	NA	0	0.700798590338841	0.700798590338841	NA	HCMV_custom-HCMV_custom-121
HCMV	41065	41149	84	376	INV	c("pindel", "lumpy")	56	320	NA	NA	0.20132170235263	1.13959397774859	0.67045784005061	HCMV_custom-HCMV_custom-036	HCMV_custom-HCMV_custom-036
HCMV	78921	86354	7433	243	INV	c("pindel", "lumpy")	3	240	NA	NA	0.0131715267594343	1.04287054489664	0.52802103582804	HCMV_custom-HCMV_custom-055	NA
HCMV	139757	139851	94	249	INV	c("pindel", "lumpy")	15	234	NA	NA	0.0577501279621256	0.89336953429044	0.475559831126283	HCMV_custom-HCMV_custom-083	HCMV_custom-HCMV_custom-083
HCMV	193731	194154	422	35	DUP	c("pindel", "lumpy")	28	7	NA	NA	0.680591894810945	0.171020939693223	0.425806417252084	NA	NA
HCMV	119350	119446	95	261	INV	c("pindel", "lumpy")	27	234	NA	NA	0.0856813928084555	0.737726017566577	0.411703705187516	HCMV_custom-HCMV_custom-072	NA
HCMV	119578	152807	33228	172	INV	c("pindel", "lumpy")	9	163	NA	NA	0.0381435634910538	0.686342703560815	0.362243133525934	HCMV_custom-HCMV_custom-073	HCMV_custom-HCMV_custom-092
HCMV	164094	164196	102	148	INV	c("pindel", "lumpy")	7	141	NA	NA	0.032636957529405	0.653319861769519	0.342978409649462	HCMV_custom-HCMV_custom-094	HCMV_custom-HCMV_custom-094
HCMV	137887	138029	141	87	INV	c("pindel", "lumpy")	45	42	NA	NA	0.318266887186629	0.297112135343828	0.307689511265229	NA	NA
HCMV	130199	130287	88	136	INV	c("pindel", "lumpy")	28	108	NA	NA	0.11392348931373	0.437993523054581	0.275958506184155	HCMV_custom-HCMV_custom-077	HCMV_custom-HCMV_custom-077
HCMV	195391	232370	36831	206	DEL	c("pindel", "delscript")	NA	47	159	NA	0	0.270097113110412	0.270097113110412	NA	HCMV_custom-HCMV_custom-121
HCMV	160710	160813	103	98	INV	c("pindel", "lumpy")	44	54	NA	NA	0.241436420071935	0.296145832838966	0.26879112645545	NA	NA
HCMV	230536	230604	67	40	INV	c("pindel", "lumpy")	10	30	NA	NA	0.132577322360799	0.396680151236703	0.264628736798751	NA	NA
HCMV	111025	125571	14546	134	INV	c("pindel", "lumpy")	3	131	NA	NA	0.0117406499071313	0.510119681001638	0.260930165454385	HCMV_custom-HCMV_custom-066	HCMV_custom-HCMV_custom-076
HCMV	146726	146906	179	136	INV	c("pindel", "lumpy")	35	101	NA	NA	0.128802416077144	0.370786389233017	0.249794402655081	HCMV_custom-HCMV_custom-089	HCMV_custom-HCMV_custom-089
HCMV	193666	193727	61	22	DEL	c("pindel", "lumpy")	10	12	NA	NA	0.223682169284109	0.268298575925973	0.245990372605041	NA	NA
HCMV	137894	138014	119	63	INV	c("pindel", "lumpy")	28	35	NA	NA	0.197475829902667	0.246722982813865	0.222099406358266	NA	NA
HCMV	196220	231817	35597	70	DEL	c("pindel", "delscript")	NA	34	36	NA	0	0.201252894596662	0.201252894596662	NA	HCMV_custom-HCMV_custom-121
HCMV	196190	232045	35704	64	DEL	c("pindel", "delscript")	NA	34	30	NA	0	0.198941597944097	0.198941597944097	NA	HCMV_custom-HCMV_custom-121
HCMV	202929	203042	113	76	INV	c("pindel", "lumpy")	10	66	NA	NA	0.0511484624502985	0.336615679204005	0.193882070827152	HCMV_custom-HCMV_custom-128	HCMV_custom-HCMV_custom-128
HCMV	39878	39954	75	127	INV	c("pindel", "lumpy")	49	78	NA	NA	0.149127782312172	0.237177750626116	0.193152766469144	HCMV_custom-HCMV_custom-036	HCMV_custom-HCMV_custom-036
HCMV	212887	213015	127	70	INV	c("pindel", "lumpy")	20	50	NA	NA	0.109568609697501	0.273472064934564	0.191520337316033	HCMV_custom-HCMV_custom-138	NA
HCMV	4727	5372	645	19	DEL	c("lumpy", "fermikit")	12	NA	NA	7	0.190464256625525	0	0.190464256625525	NA	NA
HCMV	194368	233451	39083	66	INV	c("pindel", "lumpy")	12	54	NA	NA	0.0661652907286013	0.297055890650841	0.181610590689721	NA	HCMV_custom-HCMV_custom-121
HCMV	174222	174426	204	30	DUP	c("pindel", "lumpy")	14	16	NA	NA	0.166874435999293	0.190668187361722	0.178771311680507	NA	NA
HCMV	187925	190619	2694	57	INV	c("pindel", "lumpy")	5	52	NA	NA	0.031262674723551	0.324179154623394	0.177720914673473	HCMV_custom-HCMV_custom-114	NA
HCMV	93670	93739	68	176	INV	c("pindel", "lumpy")	56	120	NA	NA	0.113068236392223	0.241976394050492	0.177522315221358	NA	NA
HCMV	132840	132998	158	73	INV	c("pindel", "lumpy")	30	43	NA	NA	0.145907523383439	0.20900197202241	0.177454747702925	NA	NA
HCMV	48745	48855	110	90	INV	c("pindel", "lumpy")	11	79	NA	NA	0.042835296705471	0.306822845758277	0.174829071231874	NA	NA
HCMV	18561	29696	11135	63	INV	c("pindel", "lumpy")	7	56	NA	NA	0.0380365983394648	0.303484739815183	0.170760669077324	HCMV_custom-HCMV_custom-019	HCMV_custom-HCMV_custom-030
HCMV	97507	97569	62	94	INV	c("pindel", "lumpy")	38	56	NA	NA	0.133585699076172	0.196738644310138	0.165162171693155	NA	NA
HCMV	140159	140215	56	61	INV	c("pindel", "lumpy")	7	54	NA	NA	0.0378176469082889	0.290997237511605	0.164407442209947	HCMV_custom-HCMV_custom-083	HCMV_custom-HCMV_custom-084
HCMV	131977	132041	63	70	INV	c("pindel", "lumpy")	66	4	NA	NA	0.306243512848664	0.018613761583487	0.162428637216076	HCMV_custom-HCMV_custom-078	HCMV_custom-HCMV_custom-078
HCMV	163345	163494	148	78	INV	c("pindel", "lumpy")	16	62	NA	NA	0.0652917138557994	0.252531355297768	0.158911534576784	HCMV_custom-HCMV_custom-093	HCMV_custom-HCMV_custom-093
HCMV	139381	139457	75	54	INV	c("pindel", "lumpy")	8	46	NA	NA	0.0471223613198851	0.270348453358022	0.158735407338954	HCMV_custom-HCMV_custom-083	HCMV_custom-HCMV_custom-083
HCMV	93292	93417	125	59	DEL	c("pindel", "fermikit")	NA	42	NA	17	0	0.15557444216479	0.15557444216479	NA	NA
HCMV	191045	191206	161	53	INV	c("pindel", "lumpy")	11	42	NA	NA	0.0635648993341737	0.242268349584255	0.152916624459215	HCMV_custom-HCMV_custom-119	HCMV_custom-HCMV_custom-120
HCMV	132933	133166	233	65	INV	c("pindel", "lumpy")	30	35	NA	NA	0.133107745410769	0.155257926258362	0.144182835834565	NA	NA
HCMV	41160	228992	187832	59	INV	c("pindel", "lumpy")	3	56	NA	NA	0.0143620935201442	0.267413902229235	0.140887997874689	HCMV_custom-HCMV_custom-036	NA
HCMV	164613	164781	168	41	INV	c("pindel", "lumpy")	16	25	NA	NA	0.109827934881458	0.171500198493721	0.140664066687589	HCMV_custom-HCMV_custom-094	HCMV_custom-HCMV_custom-095
HCMV	29354	29476	122	92	INV	c("pindel", "lumpy")	6	86	NA	NA	0.0183518497197364	0.262401106559705	0.140376478139721	HCMV_custom-HCMV_custom-030	HCMV_custom-HCMV_custom-030
HCMV	40781	40856	75	60	INV	c("pindel", "lumpy")	56	4	NA	NA	0.25280620230555	0.0181000755559075	0.135453138930729	HCMV_custom-HCMV_custom-036	HCMV_custom-HCMV_custom-036
HCMV	194312	233493	39181	48	INV	c("pindel", "lumpy")	12	36	NA	NA	0.0661031608303327	0.198047650976507	0.13207540590342	NA	NA
HCMV	38072	162547	124474	59	INV	c("pindel", "lumpy")	3	56	NA	NA	0.0124860190018379	0.232559360529258	0.122522689765548	HCMV_custom-HCMV_custom-035	NA
HCMV	76263	101355	25092	63	INV	c("pindel", "lumpy")	5	58	NA	NA	0.0191594844356749	0.221799565529527	0.120479524982601	HCMV_custom-HCMV_custom-054	HCMV_custom-HCMV_custom-060
HCMV	151471	151717	246	64	INV	c("pindel", "lumpy")	25	39	NA	NA	0.0920332446435906	0.143497904808439	0.117765574726015	HCMV_custom-HCMV_custom-091	HCMV_custom-HCMV_custom-091
HCMV	149682	149768	86	48	INV	c("pindel", "lumpy")	23	25	NA	NA	0.112104420141147	0.121840753295162	0.116972586718155	HCMV_custom-HCMV_custom-090	HCMV_custom-HCMV_custom-090
HCMV	123163	123231	68	72	INV	c("pindel", "lumpy")	25	47	NA	NA	0.0797329477802347	0.149792839689791	0.114762893735013	HCMV_custom-HCMV_custom-074	HCMV_custom-HCMV_custom-074
HCMV	84697	99319	14622	59	INV	c("pindel", "lumpy")	5	54	NA	NA	0.0192412680242739	0.207414584540057	0.113327926282166	HCMV_custom-HCMV_custom-057	HCMV_custom-HCMV_custom-059
HCMV	165313	165534	221	30	DUP	c("pindel", "lumpy")	8	22	NA	NA	0.0604707319614377	0.166118719783842	0.11329472587264	HCMV_custom-HCMV_custom-095	HCMV_custom-HCMV_custom-095
HCMV	94426	94599	173	82	INV	c("pindel", "lumpy")	11	71	NA	NA	0.0301270340863623	0.194137286522057	0.11213216030421	NA	NA
HCMV	70415	70562	147	64	INV	c("pindel", "lumpy")	21	43	NA	NA	0.0729608122031419	0.149281845014763	0.111121328608952	HCMV_custom-HCMV_custom-049	HCMV_custom-HCMV_custom-049
HCMV	101034	101217	182	73	INV	c("pindel", "lumpy")	21	52	NA	NA	0.0636651031040198	0.157498901639401	0.11058200237171	HCMV_custom-HCMV_custom-060	HCMV_custom-HCMV_custom-060
HCMV	228961	229285	324	24	INV	c("pindel", "lumpy")	10	14	NA	NA	0.0910176501427157	0.127378335492699	0.109197992817708	NA	NA
HCMV	124908	125010	102	55	INV	c("pindel", "lumpy")	22	33	NA	NA	0.0873014527639809	0.130895042509118	0.10909824763655	HCMV_custom-HCMV_custom-076	HCMV_custom-HCMV_custom-076
HCMV	29836	29986	150	56	INV	c("pindel", "lumpy")	24	32	NA	NA	0.0927430602650752	0.12361919761112	0.108181128938098	HCMV_custom-HCMV_custom-030	HCMV_custom-HCMV_custom-030
HCMV	63205	63286	81	86	INV	c("pindel", "lumpy")	21	65	NA	NA	0.0525894662260797	0.162597756944114	0.107593611585097	HCMV_custom-HCMV_custom-047	HCMV_custom-HCMV_custom-047
HCMV	189017	197042	8025	32	INV	c("pindel", "lumpy")	7	25	NA	NA	0.0461112707922173	0.164488073438297	0.105299672115257	HCMV_custom-HCMV_custom-115	NA
HCMV	19436	19529	93	49	INV	c("pindel", "lumpy")	22	27	NA	NA	0.0937145115199062	0.114988772963774	0.10435164224184	HCMV_custom-HCMV_custom-019	HCMV_custom-HCMV_custom-019
HCMV	223743	223847	104	23	DEL	c("pindel", "lumpy")	11	12	NA	NA	0.0995087455694916	0.10854517589918	0.104026960734336	HCMV_custom-HCMV_custom-145	HCMV_custom-HCMV_custom-145
HCMV	132300	132537	237	54	INV	c("pindel", "lumpy")	22	32	NA	NA	0.0798749337935041	0.116139555339217	0.0980072445663606	HCMV_custom-HCMV_custom-078	HCMV_custom-HCMV_custom-078
HCMV	160251	160521	270	18	INV	c("pindel", "lumpy")	4	14	NA	NA	0.0427899353650921	0.149604734354988	0.0961973348600402	NA	NA
HCMV	178739	178826	87	23	INV	c("pindel", "lumpy")	5	18	NA	NA	0.0415900244435916	0.149562360139365	0.0955761922914783	HCMV_custom-HCMV_custom-102	HCMV_custom-HCMV_custom-102
HCMV	94855	94996	140	59	INV	c("pindel", "lumpy")	25	34	NA	NA	0.0807986088983167	0.109854154275461	0.0953263815868888	NA	NA
HCMV	115606	153390	37783	46	INV	c("pindel", "lumpy")	3	43	NA	NA	0.0124303904849454	0.177874124307909	0.095152257396427	HCMV_custom-HCMV_custom-070	HCMV_custom-HCMV_custom-092
HCMV	4722	5372	650	13	DEL	c("pindel", "fermikit")	NA	6	NA	7	0	0.095003164339908	0.095003164339908	NA	NA
HCMV	4676	5324	648	12	DEL	c("pindel", "lumpy")	7	5	NA	NA	0.110535737009131	0.078979040739312	0.0947573888742216	NA	NA
HCMV	35564	35629	65	75	DEL	c("pindel", "lumpy")	8	67	NA	NA	0.0199957054678029	0.167217440529469	0.093606572998636	NA	NA
HCMV	150816	195129	44313	26	INV	c("pindel", "lumpy")	3	23	NA	NA	0.0213117148737437	0.163158002243822	0.092234858558783	HCMV_custom-HCMV_custom-091	NA
HCMV	176198	176260	61	18	DEL	c("pindel", "lumpy")	7	11	NA	NA	0.0716963586053514	0.112619566877822	0.0921579627415865	HCMV_custom-HCMV_custom-100	HCMV_custom-HCMV_custom-100
HCMV	197641	228370	30729	31	INV	c("pindel", "lumpy")	5	26	NA	NA	0.0290881118132706	0.151073614688771	0.0900808632510207	HCMV_custom-HCMV_custom-122	HCMV_custom-HCMV_custom-150
HCMV	31547	31604	57	61	INV	c("pindel", "lumpy")	10	51	NA	NA	0.0291987265327821	0.148735447005832	0.088967086769307	HCMV_custom-HCMV_custom-031	HCMV_custom-HCMV_custom-031
HCMV	73001	167108	94107	41	INV	c("pindel", "lumpy")	3	38	NA	NA	0.012981275845314	0.164180845076158	0.0885810604607362	HCMV_custom-HCMV_custom-051	NA
HCMV	125593	125721	128	32	INV	c("pindel", "lumpy")	15	17	NA	NA	0.0824666521479899	0.0934519302106269	0.0879592911793084	HCMV_custom-HCMV_custom-076	HCMV_custom-HCMV_custom-076
HCMV	41249	110715	69465	44	INV	c("pindel", "lumpy")	3	41	NA	NA	0.0120094715689134	0.163880150334371	0.0879448109516423	HCMV_custom-HCMV_custom-036	HCMV_custom-HCMV_custom-066
HCMV	180916	181266	350	15	DEL	c("pindel", "lumpy")	5	10	NA	NA	0.0585649876145897	0.117061418224095	0.0878132029193423	NA	HCMV_custom-HCMV_custom-107
HCMV	75963	76187	224	61	DUP	c("pindel", "lumpy")	14	47	NA	NA	0.0403161709313496	0.135218645673061	0.0877674083022053	HCMV_custom-HCMV_custom-053	HCMV_custom-HCMV_custom-054
HCMV	44394	44488	94	59	INV	c("pindel", "lumpy")	24	35	NA	NA	0.0712308567072599	0.103844430112699	0.0875376434099792	HCMV_custom-HCMV_custom-037	HCMV_custom-HCMV_custom-037
HCMV	64579	129668	65089	43	INV	c("pindel", "lumpy")	6	37	NA	NA	0.0237297711842687	0.146154398097728	0.0849420846409981	HCMV_custom-HCMV_custom-048	HCMV_custom-HCMV_custom-077
HCMV	170380	170449	69	32	INV	c("pindel", "lumpy")	9	23	NA	NA	0.0474884991146787	0.121269914440686	0.0843792067776823	NA	NA
HCMV	108049	108254	205	21	DUP	c("pindel", "lumpy")	3	18	NA	NA	0.0240927594630355	0.144382627981883	0.0842376937224592	NA	HCMV_custom-HCMV_custom-065
HCMV	93944	94031	87	70	INV	c("pindel", "lumpy")	10	60	NA	NA	0.0237204821511458	0.142154294486621	0.0829373883188835	NA	NA
HCMV	75064	75230	166	42	DUP	c("pindel", "lumpy")	19	23	NA	NA	0.074364305883147	0.0900058582308143	0.0821850820569807	HCMV_custom-HCMV_custom-053	HCMV_custom-HCMV_custom-053
HCMV	89768	89853	85	49	INV	c("pindel", "lumpy")	23	26	NA	NA	0.0768688496176377	0.0868865097424802	0.081877679680059	HCMV_custom-HCMV_custom-058	HCMV_custom-HCMV_custom-058
HCMV	226008	226209	200	36	INV	c("pindel", "lumpy")	14	22	NA	NA	0.0628803840772993	0.0987765400827376	0.0808284620800184	HCMV_custom-HCMV_custom-147	HCMV_custom-HCMV_custom-147
HCMV	194336	233474	39138	29	INV	c("pindel", "lumpy")	12	17	NA	NA	0.0661333320056013	0.0936630776270628	0.0798982048163321	NA	HCMV_custom-HCMV_custom-121
HCMV	30349	69583	39233	41	DEL	c("pindel", "lumpy")	6	35	NA	NA	0.0231261624357051	0.134751993211575	0.07893907782364	HCMV_custom-HCMV_custom-030	HCMV_custom-HCMV_custom-048
HCMV	136493	136596	102	33	INV	c("pindel", "lumpy")	15	18	NA	NA	0.0714089535841802	0.0856785078758321	0.0785437307300061	HCMV_custom-HCMV_custom-081	HCMV_custom-HCMV_custom-081
HCMV	36786	36862	76	45	INV	c("pindel", "lumpy")	13	32	NA	NA	0.0451958116440846	0.111177789709738	0.0781868006769111	NA	NA
HCMV	1034	1160	126	25	INV	c("pindel", "lumpy")	8	17	NA	NA	0.0498897858029186	0.105956325774232	0.0779230557885753	HCMV_custom-HCMV_custom-001	NA
HCMV	110472	119500	9028	39	DUP	c("pindel", "lumpy")	13	26	NA	NA	0.0505438607607043	0.101036653695847	0.0757902572282758	NA	NA
HCMV	165324	165505	181	20	DUP	c("pindel", "lumpy")	8	12	NA	NA	0.0603133310688218	0.0904427220940306	0.0753780265814262	HCMV_custom-HCMV_custom-095	HCMV_custom-HCMV_custom-095
HCMV	46909	47026	116	35	INV	c("pindel", "lumpy")	11	24	NA	NA	0.0459625706037138	0.100227529232145	0.0730950499179292	HCMV_custom-HCMV_custom-038	HCMV_custom-HCMV_custom-038
HCMV	216887	217101	214	37	DUP	c("pindel", "lumpy")	16	21	NA	NA	0.0631080224055494	0.0828129476530462	0.0729604850292978	HCMV_custom-HCMV_custom-142	HCMV_custom-HCMV_custom-142
HCMV	232967	233065	98	113	INV	c("pindel", "lumpy")	23	90	NA	NA	0.0293385263942371	0.114704897512912	0.0720217119535746	HCMV_custom-HCMV_custom-121	HCMV_custom-HCMV_custom-121
HCMV	62525	62612	87	40	INV	c("pindel", "lumpy")	18	22	NA	NA	0.0647509540954978	0.0791286691015626	0.0719398115985302	HCMV_custom-HCMV_custom-047	HCMV_custom-HCMV_custom-047
HCMV	74429	74549	120	50	INV	c("pindel", "lumpy")	25	25	NA	NA	0.0717138350093429	0.0717138350093429	0.0717138350093429	HCMV_custom-HCMV_custom-053	HCMV_custom-HCMV_custom-053
HCMV	28265	28351	86	29	INV	c("pindel", "lumpy")	22	7	NA	NA	0.10817195610954	0.0344437531813811	0.0713078546454604	HCMV_custom-HCMV_custom-029	HCMV_custom-HCMV_custom-029
HCMV	197514	197637	123	35	INV	c("pindel", "lumpy")	16	19	NA	NA	0.0651182056258322	0.077318428860646	0.0712183172432391	HCMV_custom-HCMV_custom-122	HCMV_custom-HCMV_custom-122
HCMV	166335	166434	99	39	INV	c("pindel", "lumpy")	9	30	NA	NA	0.0326944593789506	0.108898455819896	0.0707964575994235	HCMV_custom-HCMV_custom-096	HCMV_custom-HCMV_custom-096
HCMV	191681	191831	150	29	INV	c("pindel", "lumpy")	14	15	NA	NA	0.0680149761641934	0.0728696485849132	0.0704423123745533	HCMV_custom-HCMV_custom-120	HCMV_custom-HCMV_custom-120
HCMV	88160	88320	160	31	INV	c("pindel", "lumpy")	8	23	NA	NA	0.0360437102746122	0.103555682083217	0.0697996961789146	HCMV_custom-HCMV_custom-058	HCMV_custom-HCMV_custom-058
HCMV	55605	55787	182	39	DUP	c("pindel", "lumpy")	12	27	NA	NA	0.0428515647943564	0.0963644037186791	0.0696079842565177	HCMV_custom-HCMV_custom-044	HCMV_custom-HCMV_custom-044
HCMV	184210	184269	59	22	INV	c("pindel", "lumpy")	10	12	NA	NA	0.0624954430406116	0.0749851591872442	0.0687403011139279	HCMV_custom-HCMV_custom-109	NA
HCMV	33989	34068	78	33	INV	c("pindel", "lumpy")	4	29	NA	NA	0.0160780024287832	0.116448501403154	0.0662632519159687	NA	NA
HCMV	104992	105055	63	23	INV	c("pindel", "lumpy")	5	18	NA	NA	0.0285485132915633	0.102698418783113	0.0656234660373381	HCMV_custom-HCMV_custom-062	HCMV_custom-HCMV_custom-062
HCMV	148578	148642	64	37	INV	c("pindel", "lumpy")	12	25	NA	NA	0.0421806988692869	0.0878363185069231	0.065008508688105	HCMV_custom-HCMV_custom-089	HCMV_custom-HCMV_custom-089
HCMV	113420	113587	167	27	DUP	c("pindel", "lumpy")	10	17	NA	NA	0.0480665928310393	0.0816857233319424	0.0648761580814908	HCMV_custom-HCMV_custom-068	HCMV_custom-HCMV_custom-068
HCMV	206523	206803	280	16	DUP	c("pindel", "lumpy")	3	13	NA	NA	0.0242184730353302	0.104862063184775	0.0645402681100528	HCMV_custom-HCMV_custom-132	HCMV_custom-HCMV_custom-132
HCMV	48885	48993	107	32	INV	c("pindel", "lumpy")	7	25	NA	NA	0.0279508782546929	0.0997528691304588	0.0638518736925759	NA	NA
HCMV	233646	233730	84	66	INV	c("pindel", "lumpy")	35	31	NA	NA	0.0673125503854237	0.05962427429791	0.0634684123416669	NA	NA
HCMV	30565	30718	153	23	INV	c("pindel", "lumpy")	7	16	NA	NA	0.0385754977599015	0.0881288569787396	0.0633521773693206	HCMV_custom-HCMV_custom-030	HCMV_custom-HCMV_custom-030
HCMV	149968	150069	101	29	INV	c("pindel", "lumpy")	8	21	NA	NA	0.0349612298812261	0.0917211198369402	0.0633411748590832	HCMV_custom-HCMV_custom-090	HCMV_custom-HCMV_custom-090
HCMV	153413	153592	178	28	INV	c("pindel", "lumpy")	12	16	NA	NA	0.0536568110366099	0.071529621210917	0.0625932161237634	HCMV_custom-HCMV_custom-092	HCMV_custom-HCMV_custom-092
HCMV	163591	163759	168	33	INV	c("pindel", "lumpy")	27	6	NA	NA	0.101907726941786	0.0226641254832611	0.0622859262125233	HCMV_custom-HCMV_custom-093	HCMV_custom-HCMV_custom-093
HCMV	148314	148384	70	28	INV	c("pindel", "lumpy")	18	10	NA	NA	0.0800658569865918	0.0444968657911856	0.0622813613888887	HCMV_custom-HCMV_custom-089	HCMV_custom-HCMV_custom-089
HCMV	50522	55687	5165	29	INV	c("pindel", "lumpy")	8	21	NA	NA	0.0342987745101314	0.0899841299766121	0.0621414522433718	HCMV_custom-HCMV_custom-039	HCMV_custom-HCMV_custom-044
HCMV	18032	98482	80450	31	INV	c("pindel", "lumpy")	12	19	NA	NA	0.0474168679694961	0.0750559472637087	0.0612364076166024	HCMV_custom-HCMV_custom-018	HCMV_custom-HCMV_custom-059
HCMV	149125	152347	3222	30	DUP	c("pindel", "lumpy")	13	17	NA	NA	0.0527879912239823	0.0690192396405417	0.060903615432262	HCMV_custom-HCMV_custom-089	HCMV_custom-HCMV_custom-092
HCMV	90559	90754	194	28	INV	c("pindel", "lumpy")	10	18	NA	NA	0.0432863815963973	0.077888514777734	0.0605874481870657	NA	NA
HCMV	70904	154766	83862	29	INV	c("pindel", "lumpy")	3	26	NA	NA	0.0122272830461617	0.105870540704897	0.0590489118755295	HCMV_custom-HCMV_custom-050	HCMV_custom-HCMV_custom-092
HCMV	125727	125891	164	28	INV	c("pindel", "lumpy")	13	15	NA	NA	0.0544938914761138	0.0628722960784707	0.0586830937772922	HCMV_custom-HCMV_custom-076	HCMV_custom-HCMV_custom-076
HCMV	93526	93722	196	52	DUP	c("pindel", "lumpy")	12	40	NA	NA	0.0269958392833998	0.0899294841003417	0.0584626616918707	NA	NA
HCMV	140972	141053	81	34	INV	c("pindel", "lumpy")	8	26	NA	NA	0.0273578756275943	0.0888583988066634	0.0581081372171288	HCMV_custom-HCMV_custom-085	HCMV_custom-HCMV_custom-085
HCMV	147807	147942	135	34	INV	c("pindel", "lumpy")	12	22	NA	NA	0.0404668967394889	0.0741643006965793	0.0573155987180341	HCMV_custom-HCMV_custom-089	HCMV_custom-HCMV_custom-089
HCMV	6553	162701	156148	26	INV	c("pindel", "lumpy")	4	22	NA	NA	0.0175827120407339	0.0966284616553064	0.0571055868480202	NA	NA
HCMV	174054	174332	278	10	DUP	c("pindel", "lumpy")	4	6	NA	NA	0.0456904789393913	0.0685200648361904	0.0571052718877909	NA	NA
HCMV	221812	221885	73	25	INV	c("pindel", "lumpy")	3	22	NA	NA	0.0136899630370998	0.100306093780036	0.0569980284085681	HCMV_custom-HCMV_custom-144	HCMV_custom-HCMV_custom-144
HCMV	140866	150337	9471	27	INV	c("pindel", "lumpy")	4	23	NA	NA	0.0168990864948306	0.0970918111068689	0.0569954488008498	HCMV_custom-HCMV_custom-085	HCMV_custom-HCMV_custom-091
HCMV	68829	68894	65	21	INV	c("pindel", "lumpy")	3	18	NA	NA	0.0160068554613289	0.0959643284112572	0.0559855919362931	HCMV_custom-HCMV_custom-048	HCMV_custom-HCMV_custom-048
HCMV	153365	153546	181	25	INV	c("pindel", "lumpy")	4	21	NA	NA	0.0177631248264557	0.0931860561281413	0.0554745904772985	HCMV_custom-HCMV_custom-092	HCMV_custom-HCMV_custom-092
HCMV	26970	36310	9340	31	INV	c("pindel", "lumpy")	3	28	NA	NA	0.0107184542433786	0.0999496308094939	0.0553340425264363	NA	NA
HCMV	220144	220378	234	26	INV	c("pindel", "lumpy")	11	15	NA	NA	0.0462966030830135	0.0631211049577733	0.0547088540203934	NA	NA
HCMV	135020	135113	93	30	INV	c("pindel", "lumpy")	10	20	NA	NA	0.0364153080657583	0.0728041042926539	0.0546097061792061	HCMV_custom-HCMV_custom-081	HCMV_custom-HCMV_custom-081
HCMV	34081	34136	55	27	INV	c("pindel", "lumpy")	13	14	NA	NA	0.0525801088292692	0.0566224424206094	0.0546012756249393	NA	NA
HCMV	55498	64455	8957	29	DUP	c("pindel", "lumpy")	13	16	NA	NA	0.0488048946782335	0.060060798232598	0.0544328464554158	HCMV_custom-HCMV_custom-044	HCMV_custom-HCMV_custom-048
HCMV	217354	217451	97	34	INV	c("pindel", "lumpy")	14	20	NA	NA	0.0447648312868323	0.0639374926194604	0.0543511619531463	HCMV_custom-HCMV_custom-142	HCMV_custom-HCMV_custom-142
HCMV	69101	69166	65	20	INV	c("pindel", "lumpy")	8	12	NA	NA	0.0434601882451714	0.0651761195356366	0.054318153890404	HCMV_custom-HCMV_custom-048	HCMV_custom-HCMV_custom-048
HCMV	2952	3061	109	14	INV	c("pindel", "lumpy")	6	8	NA	NA	0.046185659352771	0.0615714000846607	0.0538785297187158	NA	NA
HCMV	209927	217355	7428	21	DUP	c("pindel", "lumpy")	5	16	NA	NA	0.025533616671584	0.0816617007406727	0.0535976587061283	HCMV_custom-HCMV_custom-135	HCMV_custom-HCMV_custom-142
HCMV	154015	154153	138	22	INV	c("pindel", "lumpy")	9	13	NA	NA	0.0436849723345969	0.0630882666647115	0.0533866194996542	HCMV_custom-HCMV_custom-092	HCMV_custom-HCMV_custom-092
HCMV	150803	150946	143	35	INV	c("pindel", "lumpy")	8	27	NA	NA	0.0243555401454144	0.0821524274056103	0.0532539837755124	HCMV_custom-HCMV_custom-091	HCMV_custom-HCMV_custom-091
HCMV	195616	232175	36559	38	DEL	c("lumpy", "delscript")	9	NA	29	NA	0.0531903716329502	0	0.0531903716329502	NA	HCMV_custom-HCMV_custom-121
HCMV	589	44630	44041	19	DUP	c("pindel", "lumpy")	4	15	NA	NA	0.0222352566259397	0.0833312578199526	0.0527832572229461	HCMV_custom-HCMV_custom-001	HCMV_custom-HCMV_custom-037
HCMV	206098	206155	57	16	INV	c("pindel", "lumpy")	13	3	NA	NA	0.0856645879181119	0.0197817864317409	0.0527231871749264	HCMV_custom-HCMV_custom-131	HCMV_custom-HCMV_custom-131
HCMV	92360	92445	84	11	DEL	c("pindel", "lumpy")	4	7	NA	NA	0.0380228136882129	0.0665209541005417	0.0522718838943773	NA	NA
HCMV	87015	230907	143892	20	INV	c("pindel", "lumpy")	6	14	NA	NA	0.0313511542645798	0.073122127109524	0.0522366406870519	HCMV_custom-HCMV_custom-058	NA
HCMV	164011	207154	43142	14	DEL	c("pindel", "lumpy")	5	9	NA	NA	0.0371469270639391	0.0668446041420129	0.051995765602976	HCMV_custom-HCMV_custom-094	HCMV_custom-HCMV_custom-132
HCMV	50367	183356	132989	23	DUP	c("pindel", "lumpy")	3	20	NA	NA	0.0135178552159521	0.0900500553684097	0.0517839552921809	HCMV_custom-HCMV_custom-039	HCMV_custom-HCMV_custom-109
HCMV	144480	144759	278	17	INV	c("pindel", "lumpy")	10	7	NA	NA	0.060898544981514	0.0426367710390168	0.0517676580102654	HCMV_custom-HCMV_custom-086	HCMV_custom-HCMV_custom-087
HCMV	123651	123825	174	24	INV	c("pindel", "lumpy")	11	13	NA	NA	0.0474091806339038	0.0560242024554608	0.0517166915446823	HCMV_custom-HCMV_custom-075	HCMV_custom-HCMV_custom-075
HCMV	59375	76940	17565	18	DEL	c("pindel", "fermikit")	NA	15	NA	3	0	0.05152210683396	0.05152210683396	HCMV_custom-HCMV_custom-045	HCMV_custom-HCMV_custom-054
HCMV	140638	218733	78094	17	INV	c("pindel", "lumpy")	3	14	NA	NA	0.0181464569787466	0.0846271575214668	0.0513868072501067	NA	HCMV_custom-HCMV_custom-143
HCMV	58070	58198	127	21	INV	c("pindel", "lumpy")	8	13	NA	NA	0.0390160544258837	0.0633856318341768	0.0512008431300303	HCMV_custom-HCMV_custom-045	HCMV_custom-HCMV_custom-045
HCMV	75177	102728	27550	27	INV	c("pindel", "lumpy")	3	24	NA	NA	0.011356684326538	0.0907813063875461	0.051068995357042	HCMV_custom-HCMV_custom-053	HCMV_custom-HCMV_custom-060
HCMV	188806	189060	254	20	DUP	c("pindel", "lumpy")	9	11	NA	NA	0.0459182111625471	0.0561165319303067	0.0510173715464269	HCMV_custom-HCMV_custom-115	HCMV_custom-HCMV_custom-115
HCMV	44422	44543	121	33	INV	c("pindel", "lumpy")	13	20	NA	NA	0.0401128927541598	0.0616988162171798	0.0509058544856698	HCMV_custom-HCMV_custom-037	HCMV_custom-HCMV_custom-037
HCMV	121227	121322	95	23	INV	c("pindel", "lumpy")	11	12	NA	NA	0.0485812302552493	0.0529953652056906	0.0507882977304699	HCMV_custom-HCMV_custom-073	NA
HCMV	77034	189006	111972	21	INV	c("pindel", "lumpy")	7	14	NA	NA	0.0338381216906167	0.0676533507580762	0.0507457362243465	HCMV_custom-HCMV_custom-054	HCMV_custom-HCMV_custom-115
HCMV	153749	154387	638	17	INV	c("pindel", "lumpy")	8	9	NA	NA	0.0475391337648186	0.0534783475925212	0.0505087406786699	HCMV_custom-HCMV_custom-092	HCMV_custom-HCMV_custom-092
HCMV	50580	84747	34167	27	INV	c("pindel", "lumpy")	7	20	NA	NA	0.0261689213303258	0.0747320273222593	0.0504504743262925	HCMV_custom-HCMV_custom-039	HCMV_custom-HCMV_custom-057
HCMV	168937	169045	108	11	INV	c("pindel", "lumpy")	5	6	NA	NA	0.0458005131338224	0.0549555817728973	0.0503780474533599	HCMV_custom-HCMV_custom-098	HCMV_custom-HCMV_custom-098
HCMV	131059	131200	141	21	INV	c("pindel", "lumpy")	9	12	NA	NA	0.043150048045789	0.05752512335493	0.0503375857003595	HCMV_custom-HCMV_custom-077	HCMV_custom-HCMV_custom-077
HCMV	108109	166110	58000	22	INV	c("pindel", "lumpy")	4	18	NA	NA	0.0182978265605199	0.0822875206250224	0.0502926735927711	HCMV_custom-HCMV_custom-065	HCMV_custom-HCMV_custom-096
HCMV	230490	230921	431	8	DUP	c("pindel", "lumpy")	3	5	NA	NA	0.0376110920218051	0.0626694395959446	0.0501402658088749	NA	NA
HCMV	216909	217124	215	26	DUP	c("pindel", "lumpy")	12	14	NA	NA	0.0460868167522734	0.0537638232052057	0.0499253199787396	HCMV_custom-HCMV_custom-142	HCMV_custom-HCMV_custom-142
HCMV	130758	130979	221	17	INV	c("pindel", "lumpy")	8	9	NA	NA	0.0465409170919159	0.0523554858879954	0.0494482014899557	HCMV_custom-HCMV_custom-077	HCMV_custom-HCMV_custom-077
HCMV	170787	170960	173	13	INV	c("pindel", "lumpy")	3	10	NA	NA	0.02262327735878	0.0753711378789349	0.0489972076188575	NA	NA
HCMV	194015	233927	39912	18	INV	c("pindel", "lumpy")	5	13	NA	NA	0.0271110919531103	0.0704582758653533	0.0487846839092318	NA	NA
HCMV	155664	155742	78	20	INV	c("pindel", "lumpy")	12	8	NA	NA	0.0583987290268172	0.0389400661857897	0.0486693976063035	NA	NA
HCMV	133246	133381	135	20	INV	c("pindel", "lumpy")	7	13	NA	NA	0.0340465708451203	0.0632108991607395	0.0486287350029299	NA	NA
HCMV	193793	234378	40585	18	INV	c("pindel", "lumpy")	4	14	NA	NA	0.0214159450237822	0.0749156978215884	0.0481658214226853	NA	NA
HCMV	66786	66924	138	18	INV	c("pindel", "lumpy")	7	11	NA	NA	0.0373289218962325	0.0586472244788682	0.0479880731875504	HCMV_custom-HCMV_custom-048	HCMV_custom-HCMV_custom-048
HCMV	37878	37988	110	28	INV	c("pindel", "lumpy")	17	11	NA	NA	0.0574260179727916	0.0371655443443386	0.0472957811585651	HCMV_custom-HCMV_custom-035	HCMV_custom-HCMV_custom-035
HCMV	25904	26063	159	15	INV	c("pindel", "lumpy")	6	9	NA	NA	0.0378345997414636	0.0567411657157268	0.0472878827285952	HCMV_custom-HCMV_custom-027	NA
HCMV	161777	161843	66	20	INV	c("pindel", "lumpy")	4	16	NA	NA	0.0188766425496428	0.0754638350833622	0.0471702388165025	NA	NA
HCMV	60387	60493	106	31	INV	c("pindel", "lumpy")	12	19	NA	NA	0.0363170341315067	0.0574897915323447	0.0469034128319257	HCMV_custom-HCMV_custom-046	HCMV_custom-HCMV_custom-046
HCMV	197656	228354	30698	16	INV	c("pindel", "lumpy")	5	11	NA	NA	0.0290952356942501	0.0639871778630942	0.0465412067786721	HCMV_custom-HCMV_custom-122	HCMV_custom-HCMV_custom-150
HCMV	95776	95848	72	20	INV	c("pindel", "lumpy")	4	16	NA	NA	0.0186121339640212	0.0744069896702968	0.046509561817159	NA	NA
HCMV	142654	142755	101	18	INV	c("pindel", "lumpy")	8	10	NA	NA	0.040963135687877	0.0511986764640186	0.0460809060759478	HCMV_custom-HCMV_custom-085	HCMV_custom-HCMV_custom-085
HCMV	77035	189080	112044	19	INV	c("pindel", "lumpy")	7	12	NA	NA	0.033841270135465	0.0579995860917923	0.0459204281136287	HCMV_custom-HCMV_custom-054	HCMV_custom-HCMV_custom-115
HCMV	47851	47933	82	18	INV	c("pindel", "lumpy")	6	12	NA	NA	0.0305959576473306	0.0611731987686744	0.0458845782080025	NA	NA
HCMV	210952	211019	66	21	INV	c("pindel", "lumpy")	9	12	NA	NA	0.0391174539906514	0.0521498054288203	0.0456336297097359	HCMV_custom-HCMV_custom-136	HCMV_custom-HCMV_custom-136
HCMV	68306	68413	106	28	INV	c("pindel", "lumpy")	10	18	NA	NA	0.0325473941290528	0.058570059009937	0.0455587265694949	HCMV_custom-HCMV_custom-048	HCMV_custom-HCMV_custom-048
HCMV	195107	232831	37723	23	DEL	c("pindel", "lumpy", "delscript")	7	9	7	NA	0.0398553808473113	0.0512367980548292	0.0455460894510702	NA	HCMV_custom-HCMV_custom-121
HCMV	165265	165457	192	12	DUP	c("pindel", "lumpy")	6	6	NA	NA	0.0454938141377331	0.0454938141377331	0.0454938141377331	HCMV_custom-HCMV_custom-095	HCMV_custom-HCMV_custom-095
HCMV	195145	232926	37781	22	DEL	c("pindel", "lumpy", "delscript")	7	9	6	NA	0.0398032441036066	0.0511697803524711	0.0454865122280389	NA	HCMV_custom-HCMV_custom-121
HCMV	208100	208378	278	21	INV	c("pindel", "lumpy")	9	12	NA	NA	0.0389286754111231	0.0518981661252857	0.0454134207682044	HCMV_custom-HCMV_custom-133	HCMV_custom-HCMV_custom-134
HCMV	204974	205175	201	19	DUP	c("pindel", "lumpy")	8	11	NA	NA	0.0381223784967138	0.0524107778448179	0.0452665781707659	HCMV_custom-HCMV_custom-130	HCMV_custom-HCMV_custom-130
HCMV	117281	117406	124	26	INV	c("pindel", "lumpy")	11	15	NA	NA	0.0380784085533007	0.0519179136580373	0.044998161105669	HCMV_custom-HCMV_custom-070	HCMV_custom-HCMV_custom-070
HCMV	212691	212789	98	22	INV	c("pindel", "lumpy")	18	4	NA	NA	0.0718993119130946	0.0159865648263278	0.0439429383697112	HCMV_custom-HCMV_custom-138	HCMV_custom-HCMV_custom-138
HCMV	20100	20184	83	25	INV	c("pindel", "lumpy")	10	15	NA	NA	0.0350989625572526	0.0526392059282893	0.043869084242771	HCMV_custom-HCMV_custom-020	HCMV_custom-HCMV_custom-020
HCMV	37616	128921	91305	22	INV	c("pindel", "lumpy")	6	16	NA	NA	0.0238850348444891	0.0636680810130797	0.0437765579287844	HCMV_custom-HCMV_custom-035	HCMV_custom-HCMV_custom-077
HCMV	199884	199951	67	16	INV	c("pindel", "lumpy")	7	9	NA	NA	0.0382644653344845	0.0491917917225969	0.0437281285285407	NA	NA
HCMV	132207	190204	57997	15	INV	c("pindel", "lumpy")	5	10	NA	NA	0.0291574671308579	0.0582979360601711	0.0437277015955145	HCMV_custom-HCMV_custom-078	HCMV_custom-HCMV_custom-117
HCMV	80715	80792	76	33	INV	c("pindel", "lumpy")	11	22	NA	NA	0.0290991769816692	0.0581814236479007	0.0436403003147849	HCMV_custom-HCMV_custom-055	HCMV_custom-HCMV_custom-055
HCMV	187996	233138	45141	15	INV	c("pindel", "lumpy")	6	9	NA	NA	0.0348507707631166	0.0522670484100619	0.0435589095865893	HCMV_custom-HCMV_custom-114	HCMV_custom-HCMV_custom-121
HCMV	139239	139386	147	20	INV	c("pindel", "lumpy")	9	11	NA	NA	0.0390321892486831	0.0477018715073323	0.0433670303780077	HCMV_custom-HCMV_custom-083	HCMV_custom-HCMV_custom-083
HCMV	18009	96255	78246	19	DEL	c("pindel", "fermikit")	NA	11	NA	8	0	0.0433105553614195	0.0433105553614195	HCMV_custom-HCMV_custom-018	NA
HCMV	115359	115511	152	26	INV	c("pindel", "lumpy")	9	17	NA	NA	0.0298631370477264	0.056393178181629	0.0431281576146777	HCMV_custom-HCMV_custom-069	HCMV_custom-HCMV_custom-070
HCMV	130034	152371	22337	20	INV	c("pindel", "lumpy")	5	15	NA	NA	0.0215115721636312	0.064506963566857	0.0430092678652441	HCMV_custom-HCMV_custom-077	HCMV_custom-HCMV_custom-092
HCMV	215765	215857	92	23	INV	c("pindel", "lumpy")	13	10	NA	NA	0.0483553965662469	0.0372006100900055	0.0427780033281262	HCMV_custom-HCMV_custom-141	HCMV_custom-HCMV_custom-141
HCMV	233446	233663	217	45	INV	c("pindel", "lumpy")	14	31	NA	NA	0.0266009533635258	0.0588830910991473	0.0427420222313365	HCMV_custom-HCMV_custom-121	NA
HCMV	49010	49096	86	20	INV	c("pindel", "lumpy")	7	13	NA	NA	0.0296995372431709	0.0551422460299777	0.0424208916365743	NA	NA
HCMV	139731	231910	92179	14	INV	c("pindel", "lumpy")	6	8	NA	NA	0.0363413300883446	0.0484492377519872	0.0423952839201659	HCMV_custom-HCMV_custom-083	HCMV_custom-HCMV_custom-121
HCMV	140630	218731	78100	14	INV	c("pindel", "lumpy")	3	11	NA	NA	0.0181466014820671	0.066505356202368	0.0423259788422175	NA	HCMV_custom-HCMV_custom-143
HCMV	205607	205666	59	10	INV	c("pindel", "lumpy")	4	6	NA	NA	0.0338181064960355	0.0507185837117268	0.0422683451038812	HCMV_custom-HCMV_custom-131	HCMV_custom-HCMV_custom-131
HCMV	75337	203011	127674	17	INV	c("pindel", "lumpy")	4	13	NA	NA	0.0198505761118196	0.0644855706595226	0.0421680733856711	HCMV_custom-HCMV_custom-053	HCMV_custom-HCMV_custom-128
HCMV	210831	211682	851	14	DEL	c("pindel", "lumpy")	5	9	NA	NA	0.0299667095181234	0.0539271489789533	0.0419469292485383	HCMV_custom-HCMV_custom-136	HCMV_custom-HCMV_custom-137
HCMV	206062	206138	76	14	INV	c("pindel", "lumpy")	7	7	NA	NA	0.0419131037936413	0.0419131037936413	0.0419131037936413	HCMV_custom-HCMV_custom-131	HCMV_custom-HCMV_custom-131
HCMV	586	692	106	18	INV	c("pindel", "lumpy")	9	9	NA	NA	0.0418619572616803	0.0418619572616803	0.0418619572616803	HCMV_custom-HCMV_custom-001	HCMV_custom-HCMV_custom-001
HCMV	210722	210915	193	18	INV	c("pindel", "lumpy")	5	13	NA	NA	0.0232187785821369	0.0603464055962797	0.0417825920892083	HCMV_custom-HCMV_custom-136	HCMV_custom-HCMV_custom-136
HCMV	44271	44482	211	28	DUP	c("pindel", "lumpy")	11	17	NA	NA	0.0328037930862771	0.0506877015940185	0.0417457473401478	HCMV_custom-HCMV_custom-037	HCMV_custom-HCMV_custom-037
HCMV	89730	217147	127417	16	INV	c("pindel", "lumpy")	4	12	NA	NA	0.0208385432383103	0.0624895858761864	0.0416640645572483	HCMV_custom-HCMV_custom-058	HCMV_custom-HCMV_custom-142
HCMV	60573	72322	11749	24	INV	c("pindel", "lumpy")	7	17	NA	NA	0.0242374694669768	0.0588420518135978	0.0415397606402873	HCMV_custom-HCMV_custom-047	HCMV_custom-HCMV_custom-051
HCMV	31152	50540	19388	22	INV	c("pindel", "lumpy")	9	13	NA	NA	0.033918119702489	0.048985455150122	0.0414517874263055	HCMV_custom-HCMV_custom-030	HCMV_custom-HCMV_custom-039
HCMV	195598	232169	36571	37	DEL	c("lumpy", "delscript")	7	NA	30	NA	0.0413662640836557	0	0.0413662640836557	NA	HCMV_custom-HCMV_custom-121
HCMV	134909	135130	220	20	INV	c("pindel", "lumpy")	10	10	NA	NA	0.0412443839361671	0.0412443839361671	0.0412443839361671	HCMV_custom-HCMV_custom-080	HCMV_custom-HCMV_custom-081
HCMV	196283	231968	35685	14	DEL	c("pindel", "delscript")	NA	7	7	NA	0	0.0412295554537504	0.0412295554537504	NA	HCMV_custom-HCMV_custom-121
HCMV	101781	101981	199	23	DUP	c("pindel", "lumpy")	10	13	NA	NA	0.0356105040002466	0.0462887101074313	0.0409496070538389	HCMV_custom-HCMV_custom-060	HCMV_custom-HCMV_custom-060
HCMV	233741	233808	66	44	DEL	c("pindel", "lumpy")	30	14	NA	NA	0.0556767039391268	0.0259901794250601	0.0408334416820935	NA	NA
HCMV	161246	161425	179	20	DUP	c("pindel", "lumpy")	5	15	NA	NA	0.0202958274710339	0.0608627772045907	0.0405793023378123	NA	NA
HCMV	137755	137872	116	21	DEL	c("pindel", "lumpy", "fermikit")	7	8	NA	6	0.0378622410321265	0.0432687922460858	0.0405655166391061	NA	NA
HCMV	140647	140969	321	23	INV	c("pindel", "lumpy")	10	13	NA	NA	0.035209801362216	0.0457679073341028	0.0404888543481594	NA	HCMV_custom-HCMV_custom-085
HCMV	88950	139689	50739	19	INV	c("pindel", "lumpy")	7	12	NA	NA	0.0297167452021893	0.0509321807849033	0.0403244629935463	HCMV_custom-HCMV_custom-058	HCMV_custom-HCMV_custom-083
HCMV	22214	22313	99	15	INV	c("pindel", "lumpy")	5	10	NA	NA	0.0268589769415683	0.0537035296644872	0.0402812533030278	HCMV_custom-HCMV_custom-022	NA
HCMV	116806	116862	55	28	INV	c("pindel", "lumpy")	12	16	NA	NA	0.0344592715592115	0.0459404185010931	0.0401998450301523	HCMV_custom-HCMV_custom-070	HCMV_custom-HCMV_custom-070
HCMV	63295	63788	493	29	INV	c("pindel", "lumpy")	9	20	NA	NA	0.0248905273068847	0.0552954610541699	0.0400929941805273	HCMV_custom-HCMV_custom-047	HCMV_custom-HCMV_custom-048
HCMV	37402	135422	98020	20	INV	c("pindel", "lumpy")	4	16	NA	NA	0.0159960074294446	0.0639533397748333	0.0399746736021389	HCMV_custom-HCMV_custom-035	HCMV_custom-HCMV_custom-081
HCMV	138481	138589	108	22	INV	c("pindel", "lumpy")	11	11	NA	NA	0.0397060362447561	0.0397060362447561	0.0397060362447561	NA	HCMV_custom-HCMV_custom-083
HCMV	64869	74887	10018	23	INV	c("pindel", "lumpy")	9	14	NA	NA	0.0309900136553195	0.0481983897485166	0.0395942017019181	HCMV_custom-HCMV_custom-048	HCMV_custom-HCMV_custom-053
HCMV	131756	168745	36989	16	INV	c("pindel", "lumpy")	10	6	NA	NA	0.0494108198538974	0.029652352500529	0.0395315861772132	HCMV_custom-HCMV_custom-078	HCMV_custom-HCMV_custom-097
HCMV	103932	104100	168	21	INV	c("pindel", "lumpy")	11	10	NA	NA	0.0413830900991569	0.0376224063914458	0.0395027482453014	HCMV_custom-HCMV_custom-061	HCMV_custom-HCMV_custom-061
HCMV	31486	217638	186151	17	INV	c("pindel", "lumpy")	5	12	NA	NA	0.0231549478710058	0.055553866034205	0.0393544069526054	HCMV_custom-HCMV_custom-031	HCMV_custom-HCMV_custom-142
HCMV	132320	132474	153	21	INV	c("pindel", "lumpy")	10	11	NA	NA	0.0374551565118085	0.0411991290431629	0.0393271427774857	HCMV_custom-HCMV_custom-078	HCMV_custom-HCMV_custom-078
HCMV	144710	171369	26659	17	DEL	c("pindel", "lumpy", "fermikit")	6	8	NA	3	0.0336739948978803	0.0448936207053252	0.0392838078016027	HCMV_custom-HCMV_custom-087	NA
HCMV	122541	122873	332	15	DUP	c("pindel", "lumpy")	6	9	NA	NA	0.0314244179051237	0.0471292218158762	0.0392768198605	HCMV_custom-HCMV_custom-074	HCMV_custom-HCMV_custom-074
HCMV	88724	93141	4416	17	INV	c("pindel", "lumpy")	3	14	NA	NA	0.0138289812438677	0.0645025389766541	0.0391657601102609	HCMV_custom-HCMV_custom-058	NA
HCMV	1165	233986	232821	16	INV	c("pindel", "lumpy")	3	13	NA	NA	0.0146651396558978	0.0635178885520151	0.0390915141039564	NA	NA
HCMV	136227	136305	77	25	INV	c("pindel", "lumpy")	7	18	NA	NA	0.0218082725521397	0.0560592035650815	0.0389337380586106	HCMV_custom-HCMV_custom-081	HCMV_custom-HCMV_custom-081
HCMV	134385	165916	31530	16	DUP	c("pindel", "lumpy")	3	13	NA	NA	0.0145994934419026	0.0632336989158238	0.0389165961788632	HCMV_custom-HCMV_custom-080	HCMV_custom-HCMV_custom-096
HCMV	234	86638	86404	17	INV	c("pindel", "lumpy")	5	12	NA	NA	0.0227117624278859	0.0544909036445133	0.0386013330361996	HCMV_custom-HCMV_custom-001	NA
HCMV	191270	191340	69	14	INV	c("pindel", "lumpy")	3	11	NA	NA	0.0164800475368132	0.0604002969745715	0.0384401722556924	HCMV_custom-HCMV_custom-120	HCMV_custom-HCMV_custom-120
HCMV	79962	80241	278	21	INV	c("pindel", "lumpy")	7	14	NA	NA	0.0254737897447981	0.0509346045155346	0.0382041971301664	HCMV_custom-HCMV_custom-055	HCMV_custom-HCMV_custom-055
HCMV	154612	154716	103	18	INV	c("pindel", "lumpy")	8	10	NA	NA	0.0339048589295509	0.0423774816555954	0.0381411702925732	HCMV_custom-HCMV_custom-092	HCMV_custom-HCMV_custom-092
HCMV	55499	55688	189	20	DUP	c("pindel", "lumpy")	9	11	NA	NA	0.0342553635185186	0.0418644796715902	0.0380599215950544	HCMV_custom-HCMV_custom-044	HCMV_custom-HCMV_custom-044
HCMV	60095	60183	88	22	INV	c("pindel", "lumpy")	6	16	NA	NA	0.0207605273173939	0.0553422572723185	0.0380513922948562	HCMV_custom-HCMV_custom-046	HCMV_custom-HCMV_custom-046
HCMV	75125	75405	280	18	INV	c("pindel", "lumpy")	7	11	NA	NA	0.0295951201002172	0.0464987536649171	0.0380469368825671	HCMV_custom-HCMV_custom-053	HCMV_custom-HCMV_custom-053
HCMV	196736	227641	30905	13	INV	c("pindel", "lumpy")	4	9	NA	NA	0.023245287432302	0.0522867039793933	0.0377659957058476	NA	NA
HCMV	198031	212528	14496	12	INV	c("pindel", "lumpy")	6	6	NA	NA	0.03776442800048	0.03776442800048	0.03776442800048	HCMV_custom-HCMV_custom-123	HCMV_custom-HCMV_custom-138
HCMV	217107	217200	92	23	INV	c("pindel", "lumpy")	18	5	NA	NA	0.0589174647104583	0.0163729293469779	0.0376451970287181	HCMV_custom-HCMV_custom-142	HCMV_custom-HCMV_custom-142
HCMV	118652	136766	18114	18	INV	c("pindel", "lumpy")	9	9	NA	NA	0.0376384090246006	0.0376384090246006	0.0376384090246006	HCMV_custom-HCMV_custom-072	HCMV_custom-HCMV_custom-082
HCMV	228079	228136	57	14	INV	c("pindel", "lumpy")	7	7	NA	NA	0.0375948900580961	0.0375948900580961	0.0375948900580961	HCMV_custom-HCMV_custom-149	HCMV_custom-HCMV_custom-149
HCMV	130239	133292	3052	17	INV	c("pindel", "lumpy")	6	11	NA	NA	0.0264020593606301	0.048393128175799	0.0373975937682146	HCMV_custom-HCMV_custom-077	NA
HCMV	208844	208934	90	18	INV	c("pindel", "lumpy")	9	9	NA	NA	0.0372469967050734	0.0372469967050734	0.0372469967050734	HCMV_custom-HCMV_custom-134	HCMV_custom-HCMV_custom-134
HCMV	126043	196888	70845	13	INV	c("pindel", "lumpy")	3	10	NA	NA	0.0171525887697009	0.0571524219525478	0.0371525053611244	HCMV_custom-HCMV_custom-076	NA
HCMV	87470	114682	27212	17	INV	c("pindel", "lumpy")	3	14	NA	NA	0.013102613134261	0.0611161659723221	0.0371093895532916	HCMV_custom-HCMV_custom-058	HCMV_custom-HCMV_custom-069
HCMV	131700	168803	37103	15	INV	c("pindel", "lumpy")	5	10	NA	NA	0.0247263298291198	0.0494404348532488	0.0370833823411843	HCMV_custom-HCMV_custom-078	HCMV_custom-HCMV_custom-097
HCMV	94778	101895	7117	19	INV	c("pindel", "lumpy")	8	11	NA	NA	0.0311663124388451	0.0428486717218227	0.0370074920803339	NA	HCMV_custom-HCMV_custom-060
HCMV	178140	178221	80	8	INV	c("pindel", "lumpy")	3	5	NA	NA	0.0277401581640075	0.0462250483389987	0.0369826032515031	HCMV_custom-HCMV_custom-102	HCMV_custom-HCMV_custom-102
HCMV	40928	44867	3939	16	INV	c("pindel", "lumpy")	5	11	NA	NA	0.0230751157214125	0.0507512015089337	0.0369131586151731	HCMV_custom-HCMV_custom-036	HCMV_custom-HCMV_custom-037
HCMV	151476	151678	201	20	DUP	c("pindel", "lumpy")	10	10	NA	NA	0.0368537232154674	0.0368537232154674	0.0368537232154674	HCMV_custom-HCMV_custom-091	HCMV_custom-HCMV_custom-091
HCMV	35277	35476	199	30	DUP	c("pindel", "lumpy")	12	18	NA	NA	0.0294678909265663	0.0441953246748145	0.0368316078006904	NA	NA
HCMV	105009	105083	74	13	INV	c("pindel", "lumpy")	5	8	NA	NA	0.0283181724131161	0.0453013787474622	0.0368097755802891	HCMV_custom-HCMV_custom-062	HCMV_custom-HCMV_custom-062
HCMV	60349	60475	126	24	INV	c("pindel", "lumpy")	12	12	NA	NA	0.0367640407154514	0.0367640407154514	0.0367640407154514	HCMV_custom-HCMV_custom-046	HCMV_custom-HCMV_custom-046
HCMV	165573	183474	17901	7	DEL	c("lumpy", "fermikit")	4	NA	NA	3	0.0364554507015605	0	0.0364554507015605	HCMV_custom-HCMV_custom-095	HCMV_custom-HCMV_custom-109
HCMV	19215	19322	107	19	INV	c("pindel", "lumpy")	8	11	NA	NA	0.0306588893391519	0.0421511266911011	0.0364050080151265	HCMV_custom-HCMV_custom-019	HCMV_custom-HCMV_custom-019
HCMV	21680	21867	187	10	DUP	c("pindel", "lumpy")	4	6	NA	NA	0.0290834385287493	0.0436188148675195	0.0363511266981344	HCMV_custom-HCMV_custom-022	HCMV_custom-HCMV_custom-022
HCMV	226694	226884	190	9	INV	c("pindel", "lumpy")	4	5	NA	NA	0.0322294194696911	0.0402835285502654	0.0362564740099782	HCMV_custom-HCMV_custom-147	HCMV_custom-HCMV_custom-148
HCMV	193263	233870	40607	13	DUP	c("pindel", "lumpy")	6	7	NA	NA	0.0330947216687155	0.0386083790575698	0.0358515503631426	NA	NA
HCMV	181104	181262	158	6	INV	c("pindel", "lumpy")	3	3	NA	NA	0.0358443139420855	0.0358443139420855	0.0358443139420855	HCMV_custom-HCMV_custom-107	HCMV_custom-HCMV_custom-107
HCMV	47236	125495	78259	18	INV	c("pindel", "lumpy")	6	12	NA	NA	0.0238180269989774	0.0476247107314945	0.0357213688652359	HCMV_custom-HCMV_custom-038	HCMV_custom-HCMV_custom-076
HCMV	44825	47544	2719	19	INV	c("pindel", "lumpy")	5	14	NA	NA	0.01866153745162	0.0522347588081959	0.035448148129908	HCMV_custom-HCMV_custom-037	NA
HCMV	134165	190520	56355	9	DEL	c("lumpy", "fermikit")	6	NA	NA	3	0.0353710154142284	0	0.0353710154142284	HCMV_custom-HCMV_custom-079	HCMV_custom-HCMV_custom-118
HCMV	32943	64328	31385	18	INV	c("pindel", "lumpy")	4	14	NA	NA	0.0155721586474019	0.0544813454620351	0.0350267520547185	HCMV_custom-HCMV_custom-032	HCMV_custom-HCMV_custom-048
HCMV	162570	188086	25515	9	INV	c("pindel", "lumpy")	4	5	NA	NA	0.0311218436093757	0.038899277968606	0.0350105607889909	NA	HCMV_custom-HCMV_custom-114
HCMV	132190	190219	58029	12	INV	c("pindel", "lumpy")	5	7	NA	NA	0.029158467269325	0.0408170935215132	0.0349877803954191	HCMV_custom-HCMV_custom-078	HCMV_custom-HCMV_custom-117
HCMV	215169	215315	145	15	INV	c("pindel", "lumpy")	3	12	NA	NA	0.0139776756551679	0.0558872673977634	0.0349324715264656	HCMV_custom-HCMV_custom-141	HCMV_custom-HCMV_custom-141
HCMV	151476	151705	229	19	DUP	c("pindel", "lumpy")	8	11	NA	NA	0.0294061805398847	0.0404290400036562	0.0349176102717704	HCMV_custom-HCMV_custom-091	HCMV_custom-HCMV_custom-091
HCMV	40650	40773	123	17	INV	c("pindel", "lumpy")	8	9	NA	NA	0.0328214575572564	0.0369226249339545	0.0348720412456054	HCMV_custom-HCMV_custom-036	HCMV_custom-HCMV_custom-036
HCMV	197530	228106	30575	12	INV	c("pindel", "lumpy")	4	8	NA	NA	0.0232269065188683	0.0464430257595588	0.0348349661392136	HCMV_custom-HCMV_custom-122	HCMV_custom-HCMV_custom-149
HCMV	218503	218703	200	18	DUP	c("pindel", "lumpy")	8	10	NA	NA	0.0309459948126969	0.0386795010767719	0.0348127479447344	NA	HCMV_custom-HCMV_custom-143
HCMV	216198	231921	15723	12	INV	c("pindel", "lumpy")	4	8	NA	NA	0.0231980197884686	0.0463852791107101	0.0347916494495893	HCMV_custom-HCMV_custom-141	HCMV_custom-HCMV_custom-121
HCMV	206306	206550	244	9	INV	c("pindel", "lumpy")	5	4	NA	NA	0.0385668010050666	0.0308558208246564	0.0347113109148615	NA	HCMV_custom-HCMV_custom-132
HCMV	31594	31936	342	22	INV	c("pindel", "lumpy")	17	5	NA	NA	0.0534574678505725	0.0157287198445361	0.0345930938475543	HCMV_custom-HCMV_custom-031	HCMV_custom-HCMV_custom-031
HCMV	1763	52388	50625	13	INV	c("pindel", "lumpy")	4	9	NA	NA	0.0212641523894687	0.0478316291381667	0.0345478907638177	NA	NA
HCMV	111553	234609	123056	13	INV	c("pindel", "lumpy")	6	7	NA	NA	0.0317427307728012	0.0370312267811649	0.0343869787769831	HCMV_custom-HCMV_custom-067	NA
HCMV	151423	151678	254	18	INV	c("pindel", "lumpy")	12	6	NA	NA	0.0457453544341723	0.0228779100075962	0.0343116322208842	HCMV_custom-HCMV_custom-091	HCMV_custom-HCMV_custom-091
HCMV	104364	104564	200	17	INV	c("pindel", "lumpy")	4	13	NA	NA	0.0160976236784031	0.0522983346793199	0.0341979791788615	HCMV_custom-HCMV_custom-061	HCMV_custom-HCMV_custom-061
HCMV	165634	165774	140	10	INV	c("pindel", "lumpy")	5	5	NA	NA	0.0339378604995075	0.0339378604995075	0.0339378604995075	HCMV_custom-HCMV_custom-095	HCMV_custom-HCMV_custom-096
HCMV	191162	191325	163	13	INV	c("pindel", "lumpy")	4	9	NA	NA	0.0207947855807182	0.0467761088172014	0.0337854471989598	HCMV_custom-HCMV_custom-119	HCMV_custom-HCMV_custom-120
HCMV	73080	88145	15064	18	DEL	c("pindel", "lumpy")	3	15	NA	NA	0.0112342935203489	0.0561462370694525	0.0336902652949007	HCMV_custom-HCMV_custom-051	HCMV_custom-HCMV_custom-058
HCMV	191869	192179	310	10	INV	c("pindel", "lumpy")	3	7	NA	NA	0.0201719698263654	0.0470552736273888	0.0336136217268771	HCMV_custom-HCMV_custom-120	HCMV_custom-HCMV_custom-120
HCMV	34714	34905	191	21	INV	c("pindel", "lumpy")	13	8	NA	NA	0.0414044467977741	0.0254837177956982	0.0334440822967362	NA	NA
HCMV	20167	20340	173	19	DUP	c("pindel", "lumpy")	8	11	NA	NA	0.0281309528188144	0.0386759801552212	0.0334034664870178	HCMV_custom-HCMV_custom-020	HCMV_custom-HCMV_custom-020
HCMV	131756	164088	32332	14	INV	c("pindel", "lumpy")	6	8	NA	NA	0.0285762524524993	0.038098040939213	0.0333371466958561	HCMV_custom-HCMV_custom-078	HCMV_custom-HCMV_custom-094
HCMV	75726	114869	39143	16	INV	c("pindel", "lumpy")	5	11	NA	NA	0.0208026328999219	0.0457543706433155	0.0332785017716187	HCMV_custom-HCMV_custom-053	HCMV_custom-HCMV_custom-069
HCMV	165473	226676	61202	10	INV	c("pindel", "lumpy")	3	7	NA	NA	0.0199350098614524	0.0465026625962231	0.0332188362288377	HCMV_custom-HCMV_custom-095	HCMV_custom-HCMV_custom-147
HCMV	100227	115185	14958	14	DUP	c("pindel", "lumpy")	7	7	NA	NA	0.0331814568622634	0.0331814568622634	0.0331814568622634	HCMV_custom-HCMV_custom-059	HCMV_custom-HCMV_custom-069
HCMV	151322	151505	183	14	INV	c("pindel", "lumpy")	4	10	NA	NA	0.0189424355854242	0.0473426371907291	0.0331425363880766	HCMV_custom-HCMV_custom-091	HCMV_custom-HCMV_custom-091
HCMV	151722	151782	59	17	INV	c("pindel", "lumpy")	13	4	NA	NA	0.0503364224958741	0.0154935292291144	0.0329149758624942	HCMV_custom-HCMV_custom-091	HCMV_custom-HCMV_custom-091
HCMV	59318	59532	214	19	INV	c("pindel", "lumpy")	3	16	NA	NA	0.0103590228534499	0.0552233326285937	0.0327911777410218	HCMV_custom-HCMV_custom-045	HCMV_custom-HCMV_custom-045
HCMV	54329	54459	130	16	INV	c("pindel", "lumpy")	7	9	NA	NA	0.0286922049192895	0.0368869538446906	0.03278957938199	HCMV_custom-HCMV_custom-043	HCMV_custom-HCMV_custom-043
HCMV	75996	127680	51684	16	INV	c("pindel", "lumpy")	7	9	NA	NA	0.0286328594192733	0.0368106649830783	0.0327217622011758	HCMV_custom-HCMV_custom-054	HCMV_custom-HCMV_custom-076
HCMV	125544	125639	95	12	INV	c("pindel", "lumpy")	6	6	NA	NA	0.0326924626846188	0.0326924626846188	0.0326924626846188	HCMV_custom-HCMV_custom-076	HCMV_custom-HCMV_custom-076
HCMV	194057	233866	39809	12	INV	c("pindel", "lumpy")	5	7	NA	NA	0.0271861058618686	0.0380564097842755	0.032621257823072	NA	NA
HCMV	20072	20177	105	18	INV	c("pindel", "lumpy")	8	10	NA	NA	0.0289620651591821	0.036199960384949	0.0325810127720655	HCMV_custom-HCMV_custom-020	HCMV_custom-HCMV_custom-020
HCMV	148192	162388	14196	12	INV	c("pindel", "lumpy")	3	9	NA	NA	0.0162694322804315	0.0487924203417236	0.0325309263110776	HCMV_custom-HCMV_custom-089	NA
HCMV	46843	196873	150029	14	INV	c("pindel", "lumpy")	4	10	NA	NA	0.0185650120073454	0.0463996088789239	0.0324823104431347	HCMV_custom-HCMV_custom-038	NA
HCMV	60691	60784	92	20	INV	c("pindel", "lumpy")	8	12	NA	NA	0.0259734159324802	0.0389550649182013	0.0324642404253407	HCMV_custom-HCMV_custom-047	HCMV_custom-HCMV_custom-047
HCMV	126219	126498	278	18	INV	c("pindel", "lumpy")	8	10	NA	NA	0.0288561920750591	0.036067638157088	0.0324619151160735	HCMV_custom-HCMV_custom-076	HCMV_custom-HCMV_custom-076
HCMV	102187	103017	830	23	DUP	c("pindel", "lumpy")	4	19	NA	NA	0.0112921301937769	0.0536149149229538	0.0324535225583654	HCMV_custom-HCMV_custom-060	HCMV_custom-HCMV_custom-060
HCMV	148202	215812	67609	10	INV	c("pindel", "lumpy")	4	6	NA	NA	0.0259204413226278	0.0388756236173374	0.0323980324699826	HCMV_custom-HCMV_custom-089	HCMV_custom-HCMV_custom-141
HCMV	86654	86870	216	24	INV	c("pindel", "lumpy")	11	13	NA	NA	0.0296772133705855	0.0350711779564531	0.0323741956635193	NA	HCMV_custom-HCMV_custom-058
HCMV	213288	213363	75	8	INV	c("pindel", "lumpy")	3	5	NA	NA	0.02426146194462	0.0404292307594099	0.032345346352015	HCMV_custom-HCMV_custom-139	HCMV_custom-HCMV_custom-139
HCMV	74062	108716	34653	16	INV	c("pindel", "lumpy")	4	12	NA	NA	0.0160389312601281	0.048101363891005	0.0320701475755665	HCMV_custom-HCMV_custom-053	HCMV_custom-HCMV_custom-065
HCMV	197531	227796	30265	11	INV	c("pindel", "lumpy")	4	7	NA	NA	0.0233259476566999	0.0408132683380176	0.0320696079973587	HCMV_custom-HCMV_custom-122	HCMV_custom-HCMV_custom-149
HCMV	29216	29425	208	19	INV	c("pindel", "lumpy")	4	15	NA	NA	0.013476786235709	0.0505192253718776	0.0319980058037933	HCMV_custom-HCMV_custom-029	HCMV_custom-HCMV_custom-030
HCMV	143491	211447	67955	10	INV	c("pindel", "lumpy")	4	6	NA	NA	0.0255802393187658	0.0383654519909312	0.0319728456548485	HCMV_custom-HCMV_custom-086	HCMV_custom-HCMV_custom-137
HCMV	80678	80793	115	23	INV	c("pindel", "lumpy")	11	12	NA	NA	0.0301715902792622	0.0329135593460795	0.0315425748126708	HCMV_custom-HCMV_custom-055	HCMV_custom-HCMV_custom-055
HCMV	57628	166316	108688	15	INV	c("pindel", "lumpy")	3	12	NA	NA	0.0125458677424085	0.0501645902202065	0.0313552289813075	HCMV_custom-HCMV_custom-045	HCMV_custom-HCMV_custom-096
HCMV	209881	209967	85	16	INV	c("pindel", "lumpy")	7	9	NA	NA	0.0274125768362375	0.0352419814365226	0.0313272791363801	HCMV_custom-HCMV_custom-135	HCMV_custom-HCMV_custom-135
HCMV	57837	126385	68547	16	INV	c("pindel", "lumpy")	4	12	NA	NA	0.015628539182632	0.0468709670529936	0.0312497531178128	HCMV_custom-HCMV_custom-045	HCMV_custom-HCMV_custom-076
HCMV	53953	54063	110	16	INV	c("pindel", "lumpy")	6	10	NA	NA	0.0234254888312123	0.0390363850760031	0.0312309369536077	HCMV_custom-HCMV_custom-042	NA
HCMV	22768	162304	139536	15	INV	c("pindel", "lumpy")	7	8	NA	NA	0.0291181243995582	0.0332764722445546	0.0311972983220564	NA	NA
HCMV	130134	130323	189	15	INV	c("pindel", "lumpy")	7	8	NA	NA	0.0290658540465788	0.0332167396633658	0.0311412968549723	HCMV_custom-HCMV_custom-077	HCMV_custom-HCMV_custom-077
HCMV	35428	35709	281	25	INV	c("pindel", "lumpy")	9	16	NA	NA	0.0223996246606629	0.0398146184772126	0.0311071215689378	NA	NA
HCMV	72565	72879	314	25	DUP	c("pindel", "lumpy")	6	19	NA	NA	0.0148959823013662	0.047155391393688	0.0310256868475271	HCMV_custom-HCMV_custom-051	HCMV_custom-HCMV_custom-051
HCMV	188779	189031	252	12	DUP	c("pindel", "lumpy")	7	5	NA	NA	0.035820806164334	0.0255889090183811	0.0307048575913575	HCMV_custom-HCMV_custom-115	HCMV_custom-HCMV_custom-115
HCMV	36613	74649	38036	16	INV	c("pindel", "lumpy")	4	12	NA	NA	0.0152073563488364	0.0456081974442901	0.0304077768965632	HCMV_custom-HCMV_custom-033	HCMV_custom-HCMV_custom-053
HCMV	226304	226427	123	11	DEL	c("pindel", "fermikit")	NA	7	NA	4	0	0.0303722383744834	0.0303722383744834	HCMV_custom-HCMV_custom-147	HCMV_custom-HCMV_custom-147
HCMV	90310	190308	99998	10	DEL	c("lumpy", "fermikit")	6	NA	NA	4	0.0302305034700115	0	0.0302305034700115	HCMV_custom-HCMV_custom-058	NA
HCMV	77023	233895	156872	12	INV	c("pindel", "lumpy")	6	6	NA	NA	0.030187915216314	0.030187915216314	0.030187915216314	HCMV_custom-HCMV_custom-054	NA
HCMV	3432	74095	70662	13	INV	c("pindel", "lumpy")	7	6	NA	NA	0.0324136479709015	0.0277844133953368	0.0300990306831192	NA	HCMV_custom-HCMV_custom-053
HCMV	182433	182656	222	6	DUP	c("pindel", "lumpy")	3	3	NA	NA	0.0300897318789963	0.0300897318789963	0.0300897318789963	HCMV_custom-HCMV_custom-108	HCMV_custom-HCMV_custom-108
HCMV	58567	149016	90449	15	INV	c("pindel", "lumpy")	3	12	NA	NA	0.0120005330439091	0.0479848568598258	0.0299926949518675	HCMV_custom-HCMV_custom-045	HCMV_custom-HCMV_custom-089
HCMV	44896	47079	2183	16	INV	c("pindel", "lumpy")	5	11	NA	NA	0.0187297519932135	0.0411961952508284	0.029962973622021	HCMV_custom-HCMV_custom-037	HCMV_custom-HCMV_custom-038
HCMV	121851	152000	30149	14	INV	c("pindel", "lumpy")	3	11	NA	NA	0.0128279209080177	0.0470196256217022	0.0299237732648599	HCMV_custom-HCMV_custom-074	HCMV_custom-HCMV_custom-091
HCMV	196414	216738	20324	10	DEL	c("pindel", "lumpy")	3	7	NA	NA	0.0179211790307092	0.0418060948781764	0.0298636369544428	NA	HCMV_custom-HCMV_custom-142
HCMV	196383	216710	20327	10	DEL	c("lumpy", "fermikit")	5	NA	NA	5	0.0298568643592547	0	0.0298568643592547	NA	HCMV_custom-HCMV_custom-142
HCMV	54061	54499	438	15	INV	c("pindel", "lumpy")	7	8	NA	NA	0.0277369200519609	0.0316980811920356	0.0297175006219983	HCMV_custom-HCMV_custom-043	HCMV_custom-HCMV_custom-043
HCMV	130147	130234	87	14	INV	c("pindel", "lumpy")	7	7	NA	NA	0.0297166354786718	0.0297166354786718	0.0297166354786718	HCMV_custom-HCMV_custom-077	HCMV_custom-HCMV_custom-077
HCMV	143205	143375	170	18	INV	c("pindel", "lumpy")	8	10	NA	NA	0.0263498672972144	0.0329351645284811	0.0296425159128477	HCMV_custom-HCMV_custom-086	HCMV_custom-HCMV_custom-086
HCMV	63551	132762	69211	15	INV	c("pindel", "lumpy")	3	12	NA	NA	0.0118601359521519	0.0474236702733039	0.0296419031127279	HCMV_custom-HCMV_custom-048	NA
HCMV	46903	47090	187	15	DUP	c("pindel", "lumpy")	7	8	NA	NA	0.0276539606943918	0.0316032779995797	0.0296286193469858	HCMV_custom-HCMV_custom-038	HCMV_custom-HCMV_custom-038
HCMV	17836	18040	204	7	DUP	c("pindel", "lumpy")	3	4	NA	NA	0.0253889357907621	0.0338490497498473	0.0296189927703047	HCMV_custom-HCMV_custom-018	HCMV_custom-HCMV_custom-018
HCMV	66346	66538	192	11	DUP	c("pindel", "lumpy")	5	6	NA	NA	0.0269068748877718	0.0322865124070264	0.0295966936473991	HCMV_custom-HCMV_custom-048	HCMV_custom-HCMV_custom-048
HCMV	65849	66047	198	16	INV	c("pindel", "lumpy")	7	9	NA	NA	0.0258977916601674	0.0332946971084178	0.0295962443842926	HCMV_custom-HCMV_custom-048	HCMV_custom-HCMV_custom-048
HCMV	18875	196885	178010	13	DEL	c("pindel", "lumpy")	3	10	NA	NA	0.0136629101677164	0.045528519344091	0.0295957147559037	HCMV_custom-HCMV_custom-019	NA
HCMV	123681	123863	182	15	INV	c("pindel", "lumpy")	5	10	NA	NA	0.0197031563379778	0.0393985499180704	0.0295508531280241	HCMV_custom-HCMV_custom-075	HCMV_custom-HCMV_custom-075
HCMV	55270	63029	7759	15	INV	c("pindel", "lumpy")	3	12	NA	NA	0.0118121329571859	0.0472317945816215	0.0295219637694037	HCMV_custom-HCMV_custom-043	HCMV_custom-HCMV_custom-047
HCMV	25942	26083	141	9	INV	c("pindel", "lumpy")	6	3	NA	NA	0.0391785562702014	0.0195931162851452	0.0293858362776733	HCMV_custom-HCMV_custom-027	NA
HCMV	151325	151479	153	12	INV	c("pindel", "lumpy")	4	8	NA	NA	0.0195383774701079	0.0390691214677891	0.0293037494689485	HCMV_custom-HCMV_custom-091	HCMV_custom-HCMV_custom-091
HCMV	108932	132953	24021	14	DUP	c("pindel", "lumpy")	4	10	NA	NA	0.0166891152299291	0.0417123459426035	0.0292007305862663	HCMV_custom-HCMV_custom-065	NA
HCMV	80327	80488	160	14	INV	c("pindel", "lumpy")	9	5	NA	NA	0.0373253159851682	0.0207397271778506	0.0290325215815094	HCMV_custom-HCMV_custom-055	HCMV_custom-HCMV_custom-055
HCMV	37465	98864	61399	15	INV	c("pindel", "lumpy")	3	12	NA	NA	0.0115297802653788	0.0461031742774467	0.0288164772714128	HCMV_custom-HCMV_custom-035	HCMV_custom-HCMV_custom-059
HCMV	38423	38613	189	17	INV	c("pindel", "lumpy")	4	13	NA	NA	0.0135587132213249	0.0440523788639418	0.0288055460426334	HCMV_custom-HCMV_custom-035	HCMV_custom-HCMV_custom-035
HCMV	55020	55146	125	20	INV	c("pindel", "lumpy")	3	17	NA	NA	0.00863972026354548	0.0489386833884791	0.0287892018260123	HCMV_custom-HCMV_custom-043	HCMV_custom-HCMV_custom-043
HCMV	44232	44394	162	19	INV	c("pindel", "lumpy")	6	13	NA	NA	0.0181607774743966	0.0393400159996346	0.0287503967370156	HCMV_custom-HCMV_custom-037	HCMV_custom-HCMV_custom-037
HCMV	25625	25702	77	7	INV	c("pindel", "lumpy")	3	4	NA	NA	0.0246199686884501	0.0328239311707412	0.0287219499295957	NA	HCMV_custom-HCMV_custom-027
HCMV	25568	25775	207	7	INV	c("pindel", "lumpy")	3	4	NA	NA	0.024518375028978	0.0326884951426939	0.028603435085836	NA	HCMV_custom-HCMV_custom-027
HCMV	100092	189644	89552	11	INV	c("pindel", "lumpy")	4	7	NA	NA	0.0206597190574309	0.036148907153509	0.0284043131054699	HCMV_custom-HCMV_custom-059	NA
HCMV	213815	213892	76	14	INV	c("pindel", "lumpy")	8	6	NA	NA	0.0323724491781081	0.0242813019966183	0.0283268755873632	NA	HCMV_custom-HCMV_custom-140
HCMV	161777	161852	75	12	INV	c("pindel", "lumpy")	4	8	NA	NA	0.0188694353011134	0.0377317508339151	0.0283005930675143	NA	NA
HCMV	96317	96394	77	10	INV	c("pindel", "lumpy")	4	6	NA	NA	0.0225541896937474	0.0338274697847691	0.0281908297392582	NA	NA
HCMV	154633	154720	87	13	INV	c("pindel", "lumpy")	8	5	NA	NA	0.0346203174053646	0.0216405078830468	0.0281304126442057	HCMV_custom-HCMV_custom-092	HCMV_custom-HCMV_custom-092
HCMV	48249	143878	95628	14	INV	c("pindel", "lumpy")	6	8	NA	NA	0.0241073635236451	0.0321405686169551	0.0281239660703001	NA	HCMV_custom-HCMV_custom-086
HCMV	37078	139607	102529	14	INV	c("pindel", "lumpy")	4	10	NA	NA	0.0160369185098622	0.0400826542407598	0.028059786375311	NA	HCMV_custom-HCMV_custom-083
HCMV	37144	37372	228	24	DUP	c("pindel", "lumpy")	10	14	NA	NA	0.0233787524301396	0.0327271929184316	0.0280529726742856	NA	HCMV_custom-HCMV_custom-035
HCMV	163691	163870	179	13	DUP	c("pindel", "lumpy")	5	8	NA	NA	0.0215123620788686	0.034415337195021	0.0279638496369448	HCMV_custom-HCMV_custom-093	HCMV_custom-HCMV_custom-093
HCMV	161386	161551	164	13	INV	c("pindel", "lumpy")	4	9	NA	NA	0.0171871962635449	0.0386628852605125	0.0279250407620287	NA	NA
HCMV	194885	233103	38218	10	DEL	c("pindel", "delscript")	NA	5	5	NA	0	0.0278899766945491	0.0278899766945491	NA	HCMV_custom-HCMV_custom-121
HCMV	125381	125558	176	10	DUP	c("pindel", "lumpy")	5	5	NA	NA	0.0278682975570149	0.0278682975570149	0.0278682975570149	HCMV_custom-HCMV_custom-076	HCMV_custom-HCMV_custom-076
HCMV	184842	184929	86	9	INV	c("pindel", "lumpy")	4	5	NA	NA	0.0247685512578835	0.0309587720625226	0.0278636616602031	HCMV_custom-HCMV_custom-110	HCMV_custom-HCMV_custom-110
HCMV	71657	72004	346	20	INV	c("pindel", "lumpy")	3	17	NA	NA	0.00835202873097883	0.0473097233076918	0.0278308760193353	HCMV_custom-HCMV_custom-050	HCMV_custom-HCMV_custom-050
HCMV	145379	145615	236	10	INV	c("pindel", "lumpy")	5	5	NA	NA	0.0278078279622377	0.0278078279622377	0.0278078279622377	NA	HCMV_custom-HCMV_custom-088
HCMV	144201	144434	233	12	DUP	c("pindel", "lumpy")	5	7	NA	NA	0.0231309637605016	0.0323803533095864	0.027755658535044	HCMV_custom-HCMV_custom-086	HCMV_custom-HCMV_custom-086
HCMV	143714	143938	224	16	DUP	c("pindel", "lumpy")	8	8	NA	NA	0.0277552951320759	0.0277552951320759	0.0277552951320759	HCMV_custom-HCMV_custom-086	HCMV_custom-HCMV_custom-086
HCMV	99249	99447	198	18	INV	c("pindel", "lumpy")	7	11	NA	NA	0.0215246298628975	0.0338202585357141	0.0276724441993058	HCMV_custom-HCMV_custom-059	HCMV_custom-HCMV_custom-059
HCMV	85932	103777	17844	15	INV	c("pindel", "lumpy")	3	12	NA	NA	0.0110616277958239	0.0442318329011274	0.0276467303484757	HCMV_custom-HCMV_custom-057	HCMV_custom-HCMV_custom-061
HCMV	18631	59118	40486	13	INV	c("pindel", "lumpy")	4	9	NA	NA	0.0169021339850045	0.0380217683534719	0.0274619511692382	HCMV_custom-HCMV_custom-019	HCMV_custom-HCMV_custom-045
HCMV	133929	134097	167	15	INV	c("pindel", "lumpy")	6	9	NA	NA	0.0219395468120475	0.0329057105361878	0.0274226286741177	NA	HCMV_custom-HCMV_custom-079
HCMV	55499	187794	132295	12	INV	c("pindel", "lumpy")	3	9	NA	NA	0.0136847794293659	0.0410431049713252	0.0273639422003456	HCMV_custom-HCMV_custom-044	HCMV_custom-HCMV_custom-114
HCMV	217023	217135	112	15	INV	c("pindel", "lumpy")	3	12	NA	NA	0.0109250803750751	0.0436860033073784	0.0273055418412267	HCMV_custom-HCMV_custom-142	HCMV_custom-HCMV_custom-142
HCMV	93893	93991	98	24	INV	c("pindel", "lumpy")	21	3	NA	NA	0.0477153219889142	0.0068192635700475	0.0272672927794808	NA	NA
HCMV	98623	98849	226	14	DUP	c("pindel", "lumpy")	9	5	NA	NA	0.0349756719634637	0.0194339498261646	0.0272048108948141	HCMV_custom-HCMV_custom-059	HCMV_custom-HCMV_custom-059
HCMV	222	422	200	10	DUP	c("pindel", "lumpy")	4	6	NA	NA	0.0217246391183471	0.0325834193623863	0.0271540292403667	HCMV_custom-HCMV_custom-001	HCMV_custom-HCMV_custom-001
HCMV	34340	34438	98	14	INV	c("pindel", "lumpy")	3	11	NA	NA	0.0116229105176774	0.0426041336572656	0.0271135220874715	NA	NA
HCMV	232281	232888	607	8	INV	c("pindel", "lumpy")	4	4	NA	NA	0.0270792420796279	0.0270792420796279	0.0270792420796279	HCMV_custom-HCMV_custom-121	HCMV_custom-HCMV_custom-121
HCMV	141071	141324	253	19	INV	c("pindel", "lumpy")	3	16	NA	NA	0.00854374932235846	0.0455497991897202	0.0270467742560393	HCMV_custom-HCMV_custom-085	HCMV_custom-HCMV_custom-085
HCMV	31392	31492	100	13	INV	c("pindel", "lumpy")	6	7	NA	NA	0.0248888728256633	0.0290358138488101	0.0269623433372367	NA	HCMV_custom-HCMV_custom-031
HCMV	195288	215505	20217	9	INV	c("pindel", "lumpy")	5	4	NA	NA	0.0297914459390126	0.0238345768842275	0.0268130114116201	NA	HCMV_custom-HCMV_custom-141
HCMV	45469	45540	70	13	INV	c("pindel", "lumpy")	6	7	NA	NA	0.0246062571661452	0.0287061227767706	0.0266561899714579	HCMV_custom-HCMV_custom-038	HCMV_custom-HCMV_custom-038
HCMV	660	100969	100309	12	INV	c("pindel", "lumpy")	5	7	NA	NA	0.0221235634848885	0.030970248189836	0.0265469058373623	HCMV_custom-HCMV_custom-001	HCMV_custom-HCMV_custom-060
HCMV	92965	93047	82	17	DEL	c("pindel", "lumpy")	3	14	NA	NA	0.00933849688454242	0.0435647350593016	0.026451615971922	NA	NA
HCMV	89878	89945	66	18	INV	c("pindel", "lumpy")	6	12	NA	NA	0.0175802281034596	0.0351542760050095	0.0263672520542346	HCMV_custom-HCMV_custom-058	HCMV_custom-HCMV_custom-058
HCMV	183531	207089	23558	8	INV	c("pindel", "lumpy")	3	5	NA	NA	0.0197574454815254	0.0329247390776269	0.0263410922795762	HCMV_custom-HCMV_custom-109	HCMV_custom-HCMV_custom-132
HCMV	22316	22409	93	11	INV	c("pindel", "lumpy")	5	6	NA	NA	0.023856923431458	0.0286269422162126	0.0262419328238353	NA	HCMV_custom-HCMV_custom-023
HCMV	196860	196969	109	10	INV	c("pindel", "lumpy")	4	6	NA	NA	0.020931061171502	0.0313933062811822	0.0261621837263421	NA	NA
HCMV	76319	76524	205	16	DUP	c("pindel", "lumpy")	6	10	NA	NA	0.0195900419188858	0.032645806313382	0.0261179241161339	HCMV_custom-HCMV_custom-054	HCMV_custom-HCMV_custom-054
HCMV	60012	60112	99	12	INV	c("pindel", "lumpy")	6	6	NA	NA	0.0260669041938036	0.0260669041938036	0.0260669041938036	HCMV_custom-HCMV_custom-046	HCMV_custom-HCMV_custom-046
HCMV	62664	148786	86122	13	INV	c("pindel", "lumpy")	3	10	NA	NA	0.0120222276993101	0.0400628539534749	0.0260425408263925	HCMV_custom-HCMV_custom-047	HCMV_custom-HCMV_custom-089
HCMV	128363	128790	426	15	INV	c("pindel", "lumpy")	7	8	NA	NA	0.0242747847294103	0.027741649087098	0.0260082169082541	HCMV_custom-HCMV_custom-076	HCMV_custom-HCMV_custom-077
HCMV	225067	225247	180	6	DUP	c("pindel", "lumpy")	3	3	NA	NA	0.0259983759393888	0.0259983759393888	0.0259983759393888	HCMV_custom-HCMV_custom-146	NA
HCMV	40923	44592	3668	11	DUP	c("pindel", "lumpy")	3	8	NA	NA	0.0141054110047726	0.0376055886413293	0.025855499823051	HCMV_custom-HCMV_custom-036	HCMV_custom-HCMV_custom-037
HCMV	130023	152375	22352	12	INV	c("pindel", "lumpy")	5	7	NA	NA	0.0215102507050176	0.0301117601409855	0.0258110054230016	HCMV_custom-HCMV_custom-077	HCMV_custom-HCMV_custom-092
HCMV	17801	18001	199	6	DUP	c("pindel", "lumpy")	3	3	NA	NA	0.0258009195909848	0.0258009195909848	0.0258009195909848	HCMV_custom-HCMV_custom-018	HCMV_custom-HCMV_custom-018
HCMV	59379	76938	17558	15	DEL	c("pindel", "lumpy")	6	9	NA	NA	0.0206150699836134	0.0309194179455961	0.0257672439646048	HCMV_custom-HCMV_custom-045	HCMV_custom-HCMV_custom-054
HCMV	55489	60872	5383	13	INV	c("pindel", "lumpy")	6	7	NA	NA	0.0237122149242746	0.027663157487094	0.0256876862056843	HCMV_custom-HCMV_custom-044	HCMV_custom-HCMV_custom-047
HCMV	116664	126442	9778	13	INV	c("pindel", "lumpy")	5	8	NA	NA	0.0197311650452938	0.0315661270536937	0.0256486460494937	HCMV_custom-HCMV_custom-070	HCMV_custom-HCMV_custom-076
HCMV	143822	144054	231	15	INV	c("pindel", "lumpy")	5	10	NA	NA	0.0170954920434792	0.0341851399690749	0.0256403160062771	HCMV_custom-HCMV_custom-086	HCMV_custom-HCMV_custom-086
HCMV	137049	137130	81	13	INV	c("pindel", "lumpy")	3	10	NA	NA	0.0117213129204604	0.0390603601651015	0.0253908365427809	HCMV_custom-HCMV_custom-082	HCMV_custom-HCMV_custom-082
HCMV	37582	37654	72	18	INV	c("pindel", "lumpy")	15	3	NA	NA	0.0422932439729231	0.00846151171281861	0.0253773778428708	HCMV_custom-HCMV_custom-035	HCMV_custom-HCMV_custom-035
HCMV	80045	147423	67378	12	INV	c("pindel", "lumpy")	3	9	NA	NA	0.0126876553750471	0.0380533099794834	0.0253704826772653	HCMV_custom-HCMV_custom-055	HCMV_custom-HCMV_custom-089
HCMV	25684	25754	70	6	INV	c("pindel", "lumpy")	3	3	NA	NA	0.0252706810270574	0.0252706810270574	0.0252706810270574	HCMV_custom-HCMV_custom-027	HCMV_custom-HCMV_custom-027
HCMV	64160	86814	22653	14	INV	c("pindel", "lumpy")	3	11	NA	NA	0.0107953406937888	0.0395715241949466	0.0251834324443677	HCMV_custom-HCMV_custom-048	HCMV_custom-HCMV_custom-058
HCMV	87196	101472	14275	13	INV	c("pindel", "lumpy")	6	7	NA	NA	0.0232467279237206	0.0271201318204646	0.0251834298720926	HCMV_custom-HCMV_custom-058	HCMV_custom-HCMV_custom-060
HCMV	117916	118248	331	12	DUP	c("pindel", "lumpy")	4	8	NA	NA	0.0167854100006515	0.0335651859472243	0.0251752979739379	HCMV_custom-HCMV_custom-072	HCMV_custom-HCMV_custom-072
HCMV	84535	149155	64619	12	INV	c("pindel", "lumpy")	3	9	NA	NA	0.012567034214036	0.0376916292022328	0.0251293317081344	HCMV_custom-HCMV_custom-057	HCMV_custom-HCMV_custom-089
HCMV	55765	187971	132206	11	INV	c("pindel", "lumpy")	5	6	NA	NA	0.0228154506221259	0.0273772914960664	0.0250963710590962	HCMV_custom-HCMV_custom-044	HCMV_custom-HCMV_custom-114
HCMV	47055	93276	46221	13	INV	c("pindel", "lumpy")	3	10	NA	NA	0.0115818473224885	0.0385957275124169	0.0250887874174527	HCMV_custom-HCMV_custom-038	NA
HCMV	77022	101615	24593	13	INV	c("pindel", "lumpy")	5	8	NA	NA	0.0192642649939718	0.0308192617278058	0.0250417633608888	HCMV_custom-HCMV_custom-054	HCMV_custom-HCMV_custom-060
HCMV	32831	32893	61	17	INV	c("pindel", "lumpy")	7	10	NA	NA	0.0206047132931238	0.0294327056224877	0.0250187094578057	HCMV_custom-HCMV_custom-032	HCMV_custom-HCMV_custom-032
HCMV	40175	40390	215	15	DUP	c("pindel", "lumpy")	7	8	NA	NA	0.0233290563396711	0.0266608901404696	0.0249949732400703	HCMV_custom-HCMV_custom-036	HCMV_custom-HCMV_custom-036
HCMV	43953	93427	49474	13	DEL	c("pindel", "lumpy")	3	10	NA	NA	0.0115332715617758	0.0384338956062979	0.0249835835840368	NA	NA
HCMV	113491	113574	82	11	INV	c("pindel", "lumpy")	5	6	NA	NA	0.0227112838851004	0.02725230279255	0.0249817933388252	HCMV_custom-HCMV_custom-068	HCMV_custom-HCMV_custom-068
HCMV	191287	191342	54	9	INV	c("pindel", "lumpy")	3	6	NA	NA	0.0166381770896263	0.0332708185215478	0.0249544978055871	HCMV_custom-HCMV_custom-120	HCMV_custom-HCMV_custom-120
HCMV	54716	108845	54129	13	INV	c("pindel", "lumpy")	6	7	NA	NA	0.023026578855101	0.0268633110473676	0.0249449449512343	HCMV_custom-HCMV_custom-043	HCMV_custom-HCMV_custom-065
HCMV	98488	165543	67054	11	DUP	c("pindel", "lumpy")	5	6	NA	NA	0.0226472816446159	0.0271755070708142	0.024911394357715	HCMV_custom-HCMV_custom-059	HCMV_custom-HCMV_custom-095
HCMV	87045	87255	210	17	DUP	c("pindel", "lumpy")	8	9	NA	NA	0.0233959790240079	0.0263197066828771	0.0248578428534425	HCMV_custom-HCMV_custom-058	HCMV_custom-HCMV_custom-058
HCMV	162443	209957	47514	7	INV	c("pindel", "lumpy")	3	4	NA	NA	0.0212535988857135	0.0283361243655472	0.0247948616256304	NA	HCMV_custom-HCMV_custom-135
HCMV	7246	59153	51907	10	INV	c("pindel", "lumpy")	4	6	NA	NA	0.0198251982237672	0.0297348498391897	0.0247800240314785	NA	HCMV_custom-HCMV_custom-045
HCMV	86824	188051	101226	10	INV	c("pindel", "lumpy")	4	6	NA	NA	0.0197750781095977	0.029659684551503	0.0247173813305503	HCMV_custom-HCMV_custom-058	HCMV_custom-HCMV_custom-114
HCMV	80682	87824	7142	12	INV	c("pindel", "lumpy")	4	8	NA	NA	0.0164593840589944	0.0329133507831766	0.0246863674210855	HCMV_custom-HCMV_custom-055	HCMV_custom-HCMV_custom-058
HCMV	110447	114931	4484	11	DUP	c("pindel", "lumpy")	8	3	NA	NA	0.0358386282459392	0.013442496596216	0.0246405624210776	NA	HCMV_custom-HCMV_custom-069
HCMV	196949	197153	204	10	DUP	c("pindel", "lumpy")	3	7	NA	NA	0.0147750374421071	0.0344682970931816	0.0246216672676443	NA	NA
HCMV	40207	40410	203	15	DUP	c("pindel", "lumpy")	3	12	NA	NA	0.00982059600426907	0.0392708141330655	0.0245457050686673	HCMV_custom-HCMV_custom-036	HCMV_custom-HCMV_custom-036
HCMV	306	109235	108929	11	INV	c("pindel", "lumpy")	3	8	NA	NA	0.0133864686935576	0.0356892872907033	0.0245378779921304	HCMV_custom-HCMV_custom-001	HCMV_custom-HCMV_custom-065
HCMV	15286	108989	93703	12	INV	c("pindel", "lumpy")	4	8	NA	NA	0.0163222362482319	0.0326391450580981	0.024480690653165	HCMV_custom-HCMV_custom-015	HCMV_custom-HCMV_custom-065
HCMV	96466	96645	179	10	INV	c("pindel", "lumpy")	4	6	NA	NA	0.0195819791397528	0.0293700930868784	0.0244760361133156	NA	NA
HCMV	35779	48071	12291	13	DEL	c("pindel", "lumpy")	5	8	NA	NA	0.0188118406551615	0.030095548132323	0.0244536943937422	NA	NA
HCMV	129343	140973	11630	11	DEL	c("pindel", "lumpy")	4	7	NA	NA	0.017768511787189	0.0310907523545831	0.024429632070886	HCMV_custom-HCMV_custom-077	HCMV_custom-HCMV_custom-085
HCMV	125976	126075	98	12	INV	c("pindel", "lumpy")	8	4	NA	NA	0.0324715650563747	0.0162384189625761	0.0243549920094754	HCMV_custom-HCMV_custom-076	HCMV_custom-HCMV_custom-076
HCMV	44534	44610	76	14	INV	c("pindel", "lumpy")	6	8	NA	NA	0.0208663604460523	0.0278198789293321	0.0243431196876922	HCMV_custom-HCMV_custom-037	HCMV_custom-HCMV_custom-037
HCMV	134172	134503	330	12	INV	c("pindel", "lumpy")	4	8	NA	NA	0.0162011558939146	0.0323970630891331	0.0242991094915239	HCMV_custom-HCMV_custom-079	HCMV_custom-HCMV_custom-080
HCMV	75077	124135	49058	12	DEL	c("pindel", "lumpy")	5	7	NA	NA	0.0202485141468703	0.0283456239785458	0.024297069062708	HCMV_custom-HCMV_custom-053	HCMV_custom-HCMV_custom-075
HCMV	139174	139238	63	13	INV	c("pindel", "lumpy")	4	9	NA	NA	0.0149358333620561	0.0335993521355691	0.0242675927488126	HCMV_custom-HCMV_custom-083	HCMV_custom-HCMV_custom-083
HCMV	120139	120248	109	10	INV	c("pindel", "lumpy")	4	6	NA	NA	0.0193615698360823	0.0290395434983762	0.0242005566672293	HCMV_custom-HCMV_custom-073	HCMV_custom-HCMV_custom-073
HCMV	20127	20428	301	14	INV	c("pindel", "lumpy")	5	9	NA	NA	0.0172527202455416	0.0310506107819647	0.0241516655137532	HCMV_custom-HCMV_custom-020	HCMV_custom-HCMV_custom-020
HCMV	89674	89758	83	12	INV	c("pindel", "lumpy")	8	4	NA	NA	0.0320803140096618	0.0160427302839563	0.0240615221468091	HCMV_custom-HCMV_custom-058	HCMV_custom-HCMV_custom-058
HCMV	74087	108695	34607	12	INV	c("pindel", "lumpy")	4	8	NA	NA	0.0160389341476905	0.0320727241722715	0.024055829159981	HCMV_custom-HCMV_custom-053	HCMV_custom-HCMV_custom-065
HCMV	139844	140097	253	11	DUP	c("pindel", "lumpy")	5	6	NA	NA	0.021853737238579	0.0262233385303952	0.0240385378844871	HCMV_custom-HCMV_custom-083	HCMV_custom-HCMV_custom-083
HCMV	57122	148516	91394	12	INV	c("pindel", "lumpy")	4	8	NA	NA	0.0160139134739502	0.0320226988606128	0.0240183061672815	HCMV_custom-HCMV_custom-045	HCMV_custom-HCMV_custom-089
HCMV	151668	210737	59068	7	INV	c("pindel", "lumpy")	4	3	NA	NA	0.0273721773476039	0.0205305379245157	0.0239513576360598	HCMV_custom-HCMV_custom-091	HCMV_custom-HCMV_custom-136
HCMV	195513	231822	36159	49	DEL	c("lumpy", "delscript")	4	NA	45	NA	0.0239155857674852	0	0.0239155857674852	NA	HCMV_custom-HCMV_custom-121
HCMV	64563	76665	12102	14	DEL	c("pindel", "lumpy")	4	10	NA	NA	0.0136572566113011	0.0341361484361691	0.0238967025237351	HCMV_custom-HCMV_custom-048	HCMV_custom-HCMV_custom-054
HCMV	184786	232251	47317	13	DEL	c("lumpy", "delscript")	4	NA	9	NA	0.0238282447109226	0	0.0238282447109226	HCMV_custom-HCMV_custom-110	HCMV_custom-HCMV_custom-121
HCMV	123932	141756	17824	11	INV	c("pindel", "lumpy")	5	6	NA	NA	0.0216455828691468	0.0259735750166353	0.023809578942891	HCMV_custom-HCMV_custom-075	HCMV_custom-HCMV_custom-085
HCMV	196228	231780	35552	8	DEL	c("pindel", "delscript")	NA	4	4	NA	0	0.0237333567086615	0.0237333567086615	NA	HCMV_custom-HCMV_custom-121
HCMV	192900	232150	39250	8	INV	c("pindel", "lumpy")	4	4	NA	NA	0.0236627177189244	0.0236627177189244	0.0236627177189244	HCMV_custom-HCMV_custom-120	HCMV_custom-HCMV_custom-121
HCMV	150470	210379	59909	7	INV	c("pindel", "lumpy")	3	4	NA	NA	0.0202528914425344	0.0270020323592788	0.0236274619009066	HCMV_custom-HCMV_custom-091	HCMV_custom-HCMV_custom-136
HCMV	73762	183300	109538	8	DEL	c("pindel", "fermikit")	NA	5	NA	3	0	0.0236110770099822	0.0236110770099822	HCMV_custom-HCMV_custom-052	HCMV_custom-HCMV_custom-109
HCMV	55034	72040	17005	13	INV	c("pindel", "lumpy")	5	8	NA	NA	0.0181208955058236	0.0289902808302201	0.0235555881680218	HCMV_custom-HCMV_custom-043	HCMV_custom-HCMV_custom-050
HCMV	7853	44613	36759	9	DEL	c("pindel", "lumpy")	4	5	NA	NA	0.0209210749233043	0.0261499759401157	0.02353552543171	HCMV_custom-HCMV_custom-006	HCMV_custom-HCMV_custom-037
HCMV	36913	37051	137	15	INV	c("pindel", "lumpy")	5	10	NA	NA	0.0156892348597191	0.0313735474498949	0.023531391154807	NA	NA
HCMV	98731	114594	15862	10	DUP	c("pindel", "lumpy")	3	7	NA	NA	0.0140716175376693	0.032827615085973	0.0234496163118212	HCMV_custom-HCMV_custom-059	HCMV_custom-HCMV_custom-069
HCMV	389	648	259	11	DUP	c("pindel", "lumpy")	5	6	NA	NA	0.0213104098893416	0.0255714019930941	0.0234409059412178	HCMV_custom-HCMV_custom-001	HCMV_custom-HCMV_custom-001
HCMV	31118	122864	91746	12	INV	c("pindel", "lumpy")	4	8	NA	NA	0.0155707821400296	0.0311367160498376	0.0233537490949336	HCMV_custom-HCMV_custom-030	HCMV_custom-HCMV_custom-074
HCMV	36765	207249	170484	10	INV	c("pindel", "lumpy")	3	7	NA	NA	0.0140071289413588	0.0326771980134902	0.0233421634774245	NA	HCMV_custom-HCMV_custom-133
HCMV	117510	141280	23770	11	INV	c("pindel", "lumpy")	5	6	NA	NA	0.021181183512293	0.0254163435182791	0.0232987635152861	HCMV_custom-HCMV_custom-070	HCMV_custom-HCMV_custom-085
HCMV	68468	68724	256	13	INV	c("pindel", "lumpy")	8	5	NA	NA	0.0286593901181419	0.0179140440947573	0.0232867171064496	HCMV_custom-HCMV_custom-048	HCMV_custom-HCMV_custom-048
HCMV	129339	129413	74	14	INV	c("pindel", "lumpy")	4	10	NA	NA	0.0132988921579536	0.0332405994476742	0.0232697458028139	HCMV_custom-HCMV_custom-077	HCMV_custom-HCMV_custom-077
HCMV	55517	72625	17108	13	INV	c("pindel", "lumpy")	4	9	NA	NA	0.0143210288897126	0.0322165478254517	0.0232687883575822	HCMV_custom-HCMV_custom-044	HCMV_custom-HCMV_custom-051
HCMV	164097	164178	80	10	INV	c("pindel", "lumpy")	7	3	NA	NA	0.0325333750486017	0.0139454675529786	0.0232394213007901	HCMV_custom-HCMV_custom-094	HCMV_custom-HCMV_custom-094
HCMV	139157	234169	95012	8	DUP	c("pindel", "lumpy")	4	4	NA	NA	0.0231996360553279	0.0231996360553279	0.0231996360553279	HCMV_custom-HCMV_custom-083	NA
HCMV	195405	232545	37140	10	DEL	c("pindel", "delscript")	NA	4	6	NA	0	0.0231267082243586	0.0231267082243586	NA	HCMV_custom-HCMV_custom-121
HCMV	195419	232387	36817	20	DEL	c("pindel", "delscript")	NA	4	16	NA	0	0.0230911140388199	0.0230911140388199	NA	HCMV_custom-HCMV_custom-121
HCMV	195397	232471	37074	14	DEL	c("pindel", "delscript")	NA	4	10	NA	0	0.0230881399801015	0.0230881399801015	NA	HCMV_custom-HCMV_custom-121
HCMV	195345	232613	37268	13	DEL	c("pindel", "delscript")	NA	4	9	NA	0	0.0230729950002103	0.0230729950002103	NA	HCMV_custom-HCMV_custom-121
HCMV	151828	152018	190	13	DUP	c("pindel", "lumpy")	4	9	NA	NA	0.0141420513526761	0.0318139916047336	0.0229780214787049	HCMV_custom-HCMV_custom-091	HCMV_custom-HCMV_custom-091
HCMV	212468	212707	239	13	DUP	c("pindel", "lumpy")	9	4	NA	NA	0.0318072855471081	0.0141390698288893	0.0229731776879987	HCMV_custom-HCMV_custom-138	HCMV_custom-HCMV_custom-138
HCMV	195320	232392	37072	10	DEL	c("pindel", "delscript")	NA	4	6	NA	0	0.0229532062766596	0.0229532062766596	NA	HCMV_custom-HCMV_custom-121
HCMV	195236	232556	37170	38	DEL	c("pindel", "delscript")	NA	4	34	NA	0	0.0228823868034533	0.0228823868034533	NA	HCMV_custom-HCMV_custom-121
HCMV	63082	63174	92	17	INV	c("pindel", "lumpy")	9	8	NA	NA	0.02422581586296	0.0215346382050532	0.0228802270340066	HCMV_custom-HCMV_custom-047	HCMV_custom-HCMV_custom-047
HCMV	80528	80763	235	13	DUP	c("pindel", "lumpy")	6	7	NA	NA	0.0211180044559586	0.0246368047316982	0.0228774045938284	HCMV_custom-HCMV_custom-055	HCMV_custom-HCMV_custom-055
HCMV	62767	62913	145	14	INV	c("pindel", "lumpy")	6	8	NA	NA	0.0195917758078886	0.0261206619100112	0.0228562188589499	HCMV_custom-HCMV_custom-047	HCMV_custom-HCMV_custom-047
HCMV	228217	228400	183	8	DUP	c("pindel", "lumpy")	4	4	NA	NA	0.0228253008535918	0.0228253008535918	0.0228253008535918	NA	HCMV_custom-HCMV_custom-150
HCMV	183466	183529	63	8	INV	c("pindel", "lumpy")	4	4	NA	NA	0.0227373050786791	0.0227373050786791	0.0227373050786791	HCMV_custom-HCMV_custom-109	HCMV_custom-HCMV_custom-109
HCMV	150007	150184	177	10	INV	c("pindel", "lumpy")	4	6	NA	NA	0.0181899191059553	0.0272823973359301	0.0227361582209427	HCMV_custom-HCMV_custom-090	HCMV_custom-HCMV_custom-090
HCMV	234028	234163	134	23	INV	c("pindel", "lumpy")	5	18	NA	NA	0.00988405997647594	0.0355734740461862	0.0227287670113311	NA	NA
HCMV	60760	60842	82	13	INV	c("pindel", "lumpy")	3	10	NA	NA	0.0104831423492848	0.0349352624332705	0.0227092023912777	HCMV_custom-HCMV_custom-047	HCMV_custom-HCMV_custom-047
HCMV	48228	64136	15907	11	INV	c("pindel", "lumpy")	4	7	NA	NA	0.0164787661946165	0.0288342771907372	0.0226565216926769	NA	HCMV_custom-HCMV_custom-048
HCMV	139146	139255	108	12	INV	c("pindel", "lumpy")	4	8	NA	NA	0.0151039823365792	0.030203402756541	0.0226536925465601	HCMV_custom-HCMV_custom-083	HCMV_custom-HCMV_custom-083
HCMV	31328	31647	319	13	INV	c("pindel", "lumpy")	6	7	NA	NA	0.0209008892892957	0.0243835214420415	0.0226422053656686	NA	HCMV_custom-HCMV_custom-031
HCMV	195118	232977	37860	11	DEL	c("pindel", "lumpy", "delscript")	3	5	3	NA	0.0169677681885919	0.0282764150632798	0.0226220916259358	NA	HCMV_custom-HCMV_custom-121
HCMV	234300	234623	323	23	INV	c("pindel", "lumpy")	3	20	NA	NA	0.00588724650997425	0.0392352207795542	0.0225612336447642	NA	NA
HCMV	119173	119238	65	12	INV	c("pindel", "lumpy")	5	7	NA	NA	0.0187996053222252	0.0263174684190379	0.0225585368706316	HCMV_custom-HCMV_custom-072	HCMV_custom-HCMV_custom-072
HCMV	130924	138054	7130	10	INV	c("pindel", "lumpy")	4	6	NA	NA	0.0179969912770809	0.0269930579464794	0.0224950246117801	HCMV_custom-HCMV_custom-077	NA
HCMV	70766	70958	192	18	INV	c("pindel", "lumpy")	4	14	NA	NA	0.00999420801985999	0.0349709903856956	0.0224825992027778	HCMV_custom-HCMV_custom-050	HCMV_custom-HCMV_custom-050
HCMV	75440	205688	130247	9	INV	c("pindel", "lumpy")	3	6	NA	NA	0.0149401552032402	0.029875846908584	0.0224080010559121	HCMV_custom-HCMV_custom-053	HCMV_custom-HCMV_custom-131
HCMV	163691	163772	80	11	INV	c("pindel", "lumpy")	3	8	NA	NA	0.0122057411638621	0.0325420231117814	0.0223738821378217	HCMV_custom-HCMV_custom-093	HCMV_custom-HCMV_custom-093
HCMV	140951	161414	20463	9	INV	c("pindel", "lumpy")	5	4	NA	NA	0.0248554482724793	0.0198853471364177	0.0223703977044485	HCMV_custom-HCMV_custom-085	NA
HCMV	116938	117144	205	13	DUP	c("pindel", "lumpy")	6	7	NA	NA	0.0205994233156613	0.0240318354650185	0.0223156293903399	HCMV_custom-HCMV_custom-070	HCMV_custom-HCMV_custom-070
HCMV	46456	147528	101072	11	INV	c("pindel", "lumpy")	3	8	NA	NA	0.012156009255578	0.0324094585202456	0.0222827338879118	HCMV_custom-HCMV_custom-038	HCMV_custom-HCMV_custom-089
HCMV	29727	77020	47293	12	DEL	c("pindel", "lumpy")	5	7	NA	NA	0.0185572527861496	0.0259782255626146	0.0222677391743821	HCMV_custom-HCMV_custom-030	HCMV_custom-HCMV_custom-054
HCMV	132438	132502	63	13	INV	c("pindel", "lumpy")	10	3	NA	NA	0.0342481271543389	0.0102769018988026	0.0222625145265707	HCMV_custom-HCMV_custom-078	HCMV_custom-HCMV_custom-078
HCMV	18020	113112	95092	11	INV	c("pindel", "lumpy")	3	8	NA	NA	0.0121394316586853	0.0323652694902092	0.0222523505744472	HCMV_custom-HCMV_custom-018	NA
HCMV	73042	73153	111	11	INV	c("pindel", "lumpy")	3	8	NA	NA	0.0120997843285466	0.032259585975577	0.0221796851520618	HCMV_custom-HCMV_custom-051	HCMV_custom-HCMV_custom-051
HCMV	116915	225748	108833	8	DEL	c("pindel", "lumpy")	3	5	NA	NA	0.0166350678991445	0.0277220387785916	0.0221785533388681	HCMV_custom-HCMV_custom-070	HCMV_custom-HCMV_custom-147
HCMV	73019	120851	47831	11	INV	c("pindel", "lumpy")	3	8	NA	NA	0.0120933317293503	0.032242385980444	0.0221678588548971	HCMV_custom-HCMV_custom-051	HCMV_custom-HCMV_custom-073
HCMV	45992	143454	97462	11	INV	c("pindel", "lumpy")	3	8	NA	NA	0.0120763082268989	0.032197008255136	0.0221366582410174	HCMV_custom-HCMV_custom-038	HCMV_custom-HCMV_custom-086
HCMV	58981	59149	168	11	DUP	c("pindel", "lumpy")	4	7	NA	NA	0.0160355705010025	0.0280588738263836	0.0220472221636931	HCMV_custom-HCMV_custom-045	HCMV_custom-HCMV_custom-045
HCMV	78431	78531	99	14	INV	c("pindel", "lumpy")	4	10	NA	NA	0.0125935005068572	0.0314778050308389	0.0220356527688481	HCMV_custom-HCMV_custom-055	HCMV_custom-HCMV_custom-055
HCMV	28490	28702	212	10	DUP	c("pindel", "lumpy")	4	6	NA	NA	0.0175727386597569	0.0263567921845305	0.0219647654221437	HCMV_custom-HCMV_custom-029	HCMV_custom-HCMV_custom-029
HCMV	55662	55942	280	12	DUP	c("pindel", "lumpy")	5	7	NA	NA	0.0182863943499336	0.0255990796304466	0.0219427369901901	HCMV_custom-HCMV_custom-044	HCMV_custom-HCMV_custom-044
HCMV	140747	140875	128	14	INV	c("pindel", "lumpy")	4	10	NA	NA	0.0125261355633739	0.0313094561110597	0.0219177958372168	HCMV_custom-HCMV_custom-085	HCMV_custom-HCMV_custom-085
HCMV	170336	170991	655	7	DUP	c("pindel", "lumpy")	3	4	NA	NA	0.0185953060458556	0.0247922046656964	0.021693755355776	NA	NA
HCMV	126725	126885	160	7	INV	c("pindel", "lumpy")	3	4	NA	NA	0.0185720300613108	0.0247611738641965	0.0216666019627536	HCMV_custom-HCMV_custom-076	HCMV_custom-HCMV_custom-076
HCMV	161783	162105	322	11	DUP	c("pindel", "lumpy")	4	7	NA	NA	0.0157568623452699	0.0275712508311921	0.021664056588231	NA	NA
HCMV	102773	102849	75	19	INV	c("pindel", "lumpy")	9	10	NA	NA	0.0205017939809336	0.0227792521837759	0.0216405230823548	HCMV_custom-HCMV_custom-060	HCMV_custom-HCMV_custom-060
HCMV	118045	190461	72416	8	INV	c("pindel", "lumpy")	3	5	NA	NA	0.01621965230698	0.0270298310818862	0.0216247416944331	HCMV_custom-HCMV_custom-072	HCMV_custom-HCMV_custom-118
HCMV	162461	162773	312	11	DUP	c("pindel", "lumpy")	5	6	NA	NA	0.0196046303506235	0.0235246340372393	0.0215646321939314	NA	NA
HCMV	38683	232640	193957	9	INV	c("pindel", "lumpy")	3	6	NA	NA	0.0143565414665308	0.0287089613191252	0.021532751392828	HCMV_custom-HCMV_custom-035	HCMV_custom-HCMV_custom-121
HCMV	90946	91082	135	7	INV	c("pindel", "lumpy")	3	4	NA	NA	0.0184121884207494	0.0245480779482107	0.0214801331844801	NA	NA
HCMV	57746	207456	149710	9	INV	c("pindel", "lumpy")	3	6	NA	NA	0.0142947689611392	0.0285854516980017	0.0214401103295704	HCMV_custom-HCMV_custom-045	HCMV_custom-HCMV_custom-133
HCMV	105036	168781	63745	9	INV	c("pindel", "lumpy")	4	5	NA	NA	0.0190317132805846	0.023788509760488	0.0214101115205363	HCMV_custom-HCMV_custom-062	HCMV_custom-HCMV_custom-097
HCMV	29362	55516	26153	11	INV	c("pindel", "lumpy")	3	8	NA	NA	0.0115428747449452	0.0307750787718616	0.0211589767584034	HCMV_custom-HCMV_custom-030	HCMV_custom-HCMV_custom-044
HCMV	100952	101143	191	14	DUP	c("pindel", "lumpy")	6	8	NA	NA	0.0181086860702076	0.0241434574059741	0.0211260717380909	HCMV_custom-HCMV_custom-060	HCMV_custom-HCMV_custom-060
HCMV	190436	231694	41258	7	INV	c("pindel", "lumpy")	3	4	NA	NA	0.0180618704625099	0.0240810441210148	0.0210714572917624	HCMV_custom-HCMV_custom-118	HCMV_custom-HCMV_custom-121
HCMV	165624	165885	261	6	INV	c("pindel", "lumpy")	3	3	NA	NA	0.021051030268489	0.021051030268489	0.021051030268489	HCMV_custom-HCMV_custom-095	HCMV_custom-HCMV_custom-096
HCMV	225750	226046	295	9	INV	c("pindel", "lumpy")	3	6	NA	NA	0.013997036901122	0.0279901560097786	0.0209935964554503	HCMV_custom-HCMV_custom-147	HCMV_custom-HCMV_custom-147
HCMV	91029	91152	123	7	INV	c("pindel", "lumpy")	3	4	NA	NA	0.0179942940673973	0.0239909530889803	0.0209926235781888	NA	NA
HCMV	112218	115700	3482	10	INV	c("pindel", "lumpy")	5	5	NA	NA	0.0209456193629267	0.0209456193629267	0.0209456193629267	HCMV_custom-HCMV_custom-067	HCMV_custom-HCMV_custom-070
HCMV	75882	102511	26629	11	INV	c("pindel", "lumpy")	3	8	NA	NA	0.0114083351069874	0.0304164436022769	0.0209123893546322	HCMV_custom-HCMV_custom-053	HCMV_custom-HCMV_custom-060
HCMV	88073	125611	37537	10	INV	c("pindel", "lumpy")	3	7	NA	NA	0.0125403013786621	0.0292558115276299	0.020898056453146	HCMV_custom-HCMV_custom-058	HCMV_custom-HCMV_custom-076
HCMV	31570	31690	120	14	INV	c("pindel", "lumpy")	6	8	NA	NA	0.0179055622173893	0.0238726581119687	0.020889110164679	HCMV_custom-HCMV_custom-031	HCMV_custom-HCMV_custom-031
HCMV	46521	103419	56897	11	INV	c("pindel", "lumpy")	4	7	NA	NA	0.0151621065054935	0.0265306694283472	0.0208463879669204	HCMV_custom-HCMV_custom-038	HCMV_custom-HCMV_custom-060
HCMV	84700	135883	51183	10	INV	c("pindel", "lumpy")	3	7	NA	NA	0.0124872260716027	0.0291320104603991	0.0208096182660009	HCMV_custom-HCMV_custom-057	HCMV_custom-HCMV_custom-081
HCMV	100319	191404	91084	8	INV	c("pindel", "lumpy")	3	5	NA	NA	0.0155851444591773	0.0259725421931484	0.0207788433261628	HCMV_custom-HCMV_custom-059	HCMV_custom-HCMV_custom-120
HCMV	18018	159646	141628	10	INV	c("pindel", "lumpy")	5	5	NA	NA	0.0207765810247974	0.0207765810247974	0.0207765810247974	HCMV_custom-HCMV_custom-018	NA
HCMV	190170	190456	286	6	INV	c("pindel", "lumpy")	3	3	NA	NA	0.0207739289845289	0.0207739289845289	0.0207739289845289	HCMV_custom-HCMV_custom-117	HCMV_custom-HCMV_custom-118
HCMV	217114	217245	131	13	INV	c("pindel", "lumpy")	5	8	NA	NA	0.0159221647389187	0.0254730300675831	0.0206975974032509	HCMV_custom-HCMV_custom-142	HCMV_custom-HCMV_custom-142
HCMV	71783	99728	27945	11	DUP	c("pindel", "lumpy")	5	6	NA	NA	0.0187950269469748	0.0225531845609466	0.0206741057539607	HCMV_custom-HCMV_custom-050	HCMV_custom-HCMV_custom-059
HCMV	70628	70688	60	15	INV	c("pindel", "lumpy")	5	10	NA	NA	0.0137779687118141	0.0275521412982208	0.0206650550050174	HCMV_custom-HCMV_custom-050	HCMV_custom-HCMV_custom-050
HCMV	32200	165550	133350	10	DEL	c("pindel", "lumpy")	4	6	NA	NA	0.0165001194916453	0.0247481375013381	0.0206241284964917	HCMV_custom-HCMV_custom-032	HCMV_custom-HCMV_custom-095
HCMV	18556	21055	2499	10	INV	c("pindel", "lumpy")	3	7	NA	NA	0.0123145130575544	0.0287291466616042	0.0205218298595793	HCMV_custom-HCMV_custom-019	HCMV_custom-HCMV_custom-020
HCMV	50327	86748	36421	11	INV	c("pindel", "lumpy")	5	6	NA	NA	0.018648863300426	0.0223778013193957	0.0205133323099109	NA	NA
HCMV	150048	150124	76	9	INV	c("pindel", "lumpy")	4	5	NA	NA	0.0181908814072655	0.0227375677180872	0.0204642245626764	HCMV_custom-HCMV_custom-090	HCMV_custom-HCMV_custom-090
HCMV	233864	234364	499	20	INV	c("pindel", "lumpy")	8	12	NA	NA	0.016367493683834	0.0245492314787952	0.0204583625813146	NA	NA
HCMV	102039	102275	236	12	DUP	c("pindel", "lumpy")	6	6	NA	NA	0.0204377824747309	0.0204377824747309	0.0204377824747309	HCMV_custom-HCMV_custom-060	HCMV_custom-HCMV_custom-060
HCMV	233909	234111	201	22	DUP	c("pindel", "lumpy")	10	12	NA	NA	0.0184918131824037	0.0221893551760633	0.0203405841792335	NA	NA
HCMV	54508	54611	103	13	INV	c("pindel", "lumpy")	4	9	NA	NA	0.0125119254289244	0.0281474299832679	0.0203296777060962	HCMV_custom-HCMV_custom-043	HCMV_custom-HCMV_custom-043
HCMV	55524	55778	253	11	DUP	c("pindel", "lumpy")	5	6	NA	NA	0.018479158046079	0.0221741701353059	0.0203266640906925	HCMV_custom-HCMV_custom-044	HCMV_custom-HCMV_custom-044
HCMV	125925	213850	87925	7	INV	c("pindel", "lumpy")	3	4	NA	NA	0.0173556445605919	0.0231395207431315	0.0202475826518617	HCMV_custom-HCMV_custom-076	NA
HCMV	161424	161648	224	9	DUP	c("pindel", "lumpy")	3	6	NA	NA	0.0134799553064593	0.0269562769188376	0.0202181161126485	NA	NA
HCMV	90254	190272	100018	7	DEL	c("lumpy", "fermikit")	4	NA	NA	3	0.0201502274308921	0	0.0201502274308921	HCMV_custom-HCMV_custom-058	HCMV_custom-HCMV_custom-117
HCMV	97688	98508	819	9	DUP	c("pindel", "lumpy")	4	5	NA	NA	0.0178192803745478	0.0222731082412834	0.0200461943079156	NA	HCMV_custom-HCMV_custom-059
HCMV	35517	35663	146	16	INV	c("pindel", "lumpy")	7	9	NA	NA	0.0174550029023819	0.0224410274224945	0.0199480151624382	NA	NA
HCMV	44437	44521	84	13	INV	c("pindel", "lumpy")	6	7	NA	NA	0.0183906122775728	0.0214550567044528	0.0199228344910128	HCMV_custom-HCMV_custom-037	HCMV_custom-HCMV_custom-037
HCMV	88776	162757	73981	9	INV	c("pindel", "lumpy")	4	5	NA	NA	0.0177020853857918	0.0221266275136159	0.0199143564497039	HCMV_custom-HCMV_custom-058	NA
HCMV	211847	212056	209	9	DUP	c("pindel", "lumpy")	3	6	NA	NA	0.0132682333431546	0.0265329462330902	0.0199005897881224	HCMV_custom-HCMV_custom-137	HCMV_custom-HCMV_custom-137
HCMV	33934	34009	74	9	INV	c("pindel", "lumpy")	4	5	NA	NA	0.0176399591495683	0.022048976579345	0.0198444678644566	NA	NA
HCMV	196938	197161	223	8	DUP	c("pindel", "lumpy")	3	5	NA	NA	0.0148169772572629	0.0246925229717628	0.0197547501145128	NA	NA
HCMV	39022	108693	69671	10	INV	c("pindel", "lumpy")	5	5	NA	NA	0.0196871147914505	0.0196871147914505	0.0196871147914505	NA	HCMV_custom-HCMV_custom-065
HCMV	144908	204684	59776	6	DEL	c("pindel", "lumpy")	3	3	NA	NA	0.0196636115076773	0.0196636115076773	0.0196636115076773	HCMV_custom-HCMV_custom-087	HCMV_custom-HCMV_custom-130
HCMV	255	233344	233089	8	DUP	c("pindel", "lumpy")	3	5	NA	NA	0.0147392258902453	0.0245629628900183	0.0196510943901318	HCMV_custom-HCMV_custom-001	HCMV_custom-HCMV_custom-121
HCMV	54540	115063	60522	10	INV	c("pindel", "lumpy")	4	6	NA	NA	0.015688099228871	0.0235303031146557	0.0196092011717634	HCMV_custom-HCMV_custom-043	HCMV_custom-HCMV_custom-069
HCMV	209880	209971	91	10	INV	c("pindel", "lumpy")	7	3	NA	NA	0.0274322712557506	0.0117585308993742	0.0195954010775624	HCMV_custom-HCMV_custom-135	HCMV_custom-HCMV_custom-135
HCMV	20070	101349	81278	10	INV	c("pindel", "lumpy")	5	5	NA	NA	0.0195483291778976	0.0195483291778976	0.0195483291778976	HCMV_custom-HCMV_custom-020	HCMV_custom-HCMV_custom-060
HCMV	52963	80820	27857	11	DUP	c("pindel", "lumpy")	4	7	NA	NA	0.0142101115857327	0.024865045262024	0.0195375784238783	HCMV_custom-HCMV_custom-040	HCMV_custom-HCMV_custom-055
HCMV	57535	110876	53340	10	INV	c("pindel", "lumpy")	5	5	NA	NA	0.0194957358872522	0.0194957358872522	0.0194957358872522	HCMV_custom-HCMV_custom-045	HCMV_custom-HCMV_custom-066
HCMV	27774	27846	72	10	INV	c("pindel", "lumpy")	4	6	NA	NA	0.0155245077215818	0.0232849541451206	0.0194047309333512	HCMV_custom-HCMV_custom-028	HCMV_custom-HCMV_custom-028
HCMV	99961	128843	28881	9	INV	c("pindel", "lumpy")	4	5	NA	NA	0.017235939416762	0.0215439959434303	0.0193899676800962	HCMV_custom-HCMV_custom-059	HCMV_custom-HCMV_custom-077
HCMV	163482	163553	71	11	INV	c("pindel", "lumpy")	5	6	NA	NA	0.0176268484321163	0.0211514724509416	0.0193891604415289	HCMV_custom-HCMV_custom-093	HCMV_custom-HCMV_custom-093
HCMV	44400	44628	228	12	DUP	c("pindel", "lumpy")	3	9	NA	NA	0.00969170913078912	0.0290694927310048	0.019380600930897	HCMV_custom-HCMV_custom-037	HCMV_custom-HCMV_custom-037
HCMV	99995	129121	29126	9	INV	c("pindel", "lumpy")	4	5	NA	NA	0.0171862484563697	0.0214818875878186	0.0193340680220941	HCMV_custom-HCMV_custom-059	HCMV_custom-HCMV_custom-077
HCMV	113379	113621	242	8	DUP	c("pindel", "lumpy")	4	4	NA	NA	0.0193250699440289	0.0193250699440289	0.0193250699440289	HCMV_custom-HCMV_custom-068	HCMV_custom-HCMV_custom-068
HCMV	7640	100834	93194	9	DUP	c("pindel", "lumpy")	3	6	NA	NA	0.0128414273075247	0.0256795569934052	0.019260492150465	HCMV_custom-HCMV_custom-006	HCMV_custom-HCMV_custom-060
HCMV	220021	234324	14303	8	DUP	c("pindel", "lumpy")	4	4	NA	NA	0.0192456754774463	0.0192456754774463	0.0192456754774463	NA	NA
HCMV	28049	69856	41807	10	INV	c("pindel", "lumpy")	4	6	NA	NA	0.0153876230694699	0.0230796588987463	0.0192336409841081	NA	HCMV_custom-HCMV_custom-048
HCMV	131761	165265	33504	8	DEL	c("pindel", "lumpy")	4	4	NA	NA	0.0192192762853453	0.0192192762853453	0.0192192762853453	HCMV_custom-HCMV_custom-078	HCMV_custom-HCMV_custom-095
HCMV	116383	116442	59	14	INV	c("pindel", "lumpy")	9	5	NA	NA	0.0246469326892268	0.0136942404763405	0.0191705865827836	HCMV_custom-HCMV_custom-070	HCMV_custom-HCMV_custom-070
HCMV	74378	74554	175	13	INV	c("pindel", "lumpy")	5	8	NA	NA	0.0147436381201512	0.0235877343781234	0.0191656862491373	HCMV_custom-HCMV_custom-053	HCMV_custom-HCMV_custom-053
HCMV	116637	233528	116891	7	DUP	c("pindel", "lumpy")	3	4	NA	NA	0.0163931610815047	0.0218563537929116	0.0191247574372082	HCMV_custom-HCMV_custom-070	NA
HCMV	100011	100197	186	10	INV	c("pindel", "lumpy")	3	7	NA	NA	0.0114559092479614	0.0267263725799259	0.0190911409139437	HCMV_custom-HCMV_custom-059	HCMV_custom-HCMV_custom-059
HCMV	57672	207690	150018	8	INV	c("pindel", "lumpy")	3	5	NA	NA	0.0142968594953816	0.0238258282621759	0.0190613438787787	HCMV_custom-HCMV_custom-045	HCMV_custom-HCMV_custom-133
HCMV	77471	77536	64	14	INV	c("pindel", "lumpy")	6	8	NA	NA	0.0163200846666211	0.0217589291969389	0.01903950693178	HCMV_custom-HCMV_custom-055	HCMV_custom-HCMV_custom-055
HCMV	48442	48523	81	8	INV	c("pindel", "lumpy")	4	4	NA	NA	0.0190279391639657	0.0190279391639657	0.0190279391639657	NA	NA
HCMV	64165	64240	75	12	INV	c("pindel", "lumpy")	5	7	NA	NA	0.015803431923182	0.0221234061894803	0.0189634190563312	HCMV_custom-HCMV_custom-048	HCMV_custom-HCMV_custom-048
HCMV	62648	167175	104526	9	INV	c("pindel", "lumpy")	3	6	NA	NA	0.0125944385844673	0.0251857051707649	0.0188900718776161	HCMV_custom-HCMV_custom-047	NA
HCMV	226232	226407	174	9	INV	c("pindel", "lumpy")	4	5	NA	NA	0.016690410197651	0.0208621422527842	0.0187762762252176	HCMV_custom-HCMV_custom-147	HCMV_custom-HCMV_custom-147
HCMV	76700	148572	71871	9	INV	c("pindel", "lumpy")	4	5	NA	NA	0.0166719206714696	0.0208390322726047	0.0187554764720371	HCMV_custom-HCMV_custom-054	HCMV_custom-HCMV_custom-089
HCMV	73363	73589	226	9	DUP	c("pindel", "lumpy")	3	6	NA	NA	0.012497144099779	0.0249911650176535	0.0187441545587162	HCMV_custom-HCMV_custom-051	HCMV_custom-HCMV_custom-052
HCMV	124403	124520	117	9	INV	c("pindel", "lumpy")	4	5	NA	NA	0.0166500636371076	0.0208117132555093	0.0187308884463085	HCMV_custom-HCMV_custom-076	HCMV_custom-HCMV_custom-076
HCMV	36752	211121	174369	8	INV	c("pindel", "lumpy")	4	4	NA	NA	0.0187156338121961	0.0187156338121961	0.0187156338121961	NA	NA
HCMV	76668	139827	63159	9	INV	c("pindel", "lumpy")	3	6	NA	NA	0.0124752359932222	0.0249473597444422	0.0187112978688322	HCMV_custom-HCMV_custom-054	HCMV_custom-HCMV_custom-083
HCMV	77392	135769	58376	9	INV	c("pindel", "lumpy")	4	5	NA	NA	0.0166260514526666	0.0207817005217779	0.0187038759872222	HCMV_custom-HCMV_custom-055	HCMV_custom-HCMV_custom-081
HCMV	27303	76485	49182	10	DUP	c("pindel", "lumpy")	3	7	NA	NA	0.0111964966224369	0.0261212592311426	0.0186588779267897	HCMV_custom-HCMV_custom-028	HCMV_custom-HCMV_custom-054
HCMV	80708	80787	79	14	INV	c("pindel", "lumpy")	11	3	NA	NA	0.0292442261761745	0.00797739472248804	0.0186108104493313	HCMV_custom-HCMV_custom-055	HCMV_custom-HCMV_custom-055
HCMV	66364	66560	196	7	DUP	c("pindel", "lumpy")	4	3	NA	NA	0.0212675686850705	0.0159515246391676	0.018609546662119	HCMV_custom-HCMV_custom-048	HCMV_custom-HCMV_custom-048
HCMV	1771	52369	50598	7	INV	c("pindel", "lumpy")	4	3	NA	NA	0.0212616209897408	0.01594706339335	0.0186043421915454	NA	NA
HCMV	98510	203224	104714	7	INV	c("pindel", "lumpy")	3	4	NA	NA	0.015902263214687	0.0212018937592652	0.0185520784869761	HCMV_custom-HCMV_custom-059	HCMV_custom-HCMV_custom-128
HCMV	103780	103883	103	9	INV	c("pindel", "lumpy")	3	6	NA	NA	0.012363476704753	0.0247238966763	0.0185436866905265	HCMV_custom-HCMV_custom-061	HCMV_custom-HCMV_custom-061
HCMV	50444	50604	160	11	INV	c("pindel", "lumpy")	5	6	NA	NA	0.0168349393795792	0.020201247081955	0.0185180932307671	HCMV_custom-HCMV_custom-039	HCMV_custom-HCMV_custom-039
HCMV	195224	195294	69	23	INV	c("pindel", "lumpy")	10	13	NA	NA	0.0160919024413682	0.0209184633201658	0.018505182880767	NA	NA
HCMV	50446	73989	23543	10	INV	c("pindel", "lumpy")	3	7	NA	NA	0.0110962282344212	0.0258873691848914	0.0184917987096563	HCMV_custom-HCMV_custom-039	HCMV_custom-HCMV_custom-053
HCMV	68116	68183	67	10	INV	c("pindel", "lumpy")	4	6	NA	NA	0.0147849630403102	0.0221758052181626	0.0184803841292364	HCMV_custom-HCMV_custom-048	HCMV_custom-HCMV_custom-048
HCMV	69103	69286	183	7	INV	c("pindel", "lumpy")	3	4	NA	NA	0.0157943077543756	0.0210579683523914	0.0184261380533835	HCMV_custom-HCMV_custom-048	HCMV_custom-HCMV_custom-048
HCMV	47562	55606	8043	8	INV	c("pindel", "lumpy")	4	4	NA	NA	0.0184258681232104	0.0184258681232104	0.0184258681232104	NA	HCMV_custom-HCMV_custom-044
HCMV	160154	234228	74074	6	INV	c("pindel", "lumpy")	3	3	NA	NA	0.018420084658535	0.018420084658535	0.018420084658535	NA	NA
HCMV	148438	148616	178	10	DUP	c("pindel", "lumpy")	5	5	NA	NA	0.0183071098473637	0.0183071098473637	0.0183071098473637	HCMV_custom-HCMV_custom-089	HCMV_custom-HCMV_custom-089
HCMV	151490	151684	194	10	INV	c("pindel", "lumpy")	5	5	NA	NA	0.0183021705247955	0.0183021705247955	0.0183021705247955	HCMV_custom-HCMV_custom-091	HCMV_custom-HCMV_custom-091
HCMV	46889	69268	22379	9	DUP	c("pindel", "lumpy")	5	4	NA	NA	0.0202811763806551	0.0162255992530047	0.0182533878168299	HCMV_custom-HCMV_custom-038	HCMV_custom-HCMV_custom-048
HCMV	39225	148417	109191	9	DEL	c("pindel", "lumpy")	4	5	NA	NA	0.0162016896806756	0.0202512918379796	0.0182264907593276	HCMV_custom-HCMV_custom-036	HCMV_custom-HCMV_custom-089
HCMV	51935	155160	103225	9	INV	c("pindel", "lumpy")	3	6	NA	NA	0.0121251446342877	0.0242473492424097	0.0181862469383487	NA	NA
HCMV	122038	122102	64	11	INV	c("pindel", "lumpy")	3	8	NA	NA	0.00991697710195415	0.0264409020415427	0.0181789395717484	HCMV_custom-HCMV_custom-074	HCMV_custom-HCMV_custom-074
HCMV	92259	105174	12915	10	INV	c("pindel", "lumpy")	5	5	NA	NA	0.0181359353223907	0.0181359353223907	0.0181359353223907	NA	HCMV_custom-HCMV_custom-062
HCMV	57227	57310	82	11	INV	c("pindel", "lumpy")	5	6	NA	NA	0.0164684053643086	0.0197614355585076	0.0181149204614081	HCMV_custom-HCMV_custom-045	HCMV_custom-HCMV_custom-045
HCMV	14197	45133	30936	8	INV	c("pindel", "lumpy")	3	5	NA	NA	0.0135762325953816	0.0226250065766244	0.018100619586003	HCMV_custom-HCMV_custom-014	HCMV_custom-HCMV_custom-037
HCMV	21150	21233	83	11	INV	c("pindel", "lumpy")	5	6	NA	NA	0.0164235010915763	0.0197075539758231	0.0180655275336997	HCMV_custom-HCMV_custom-021	HCMV_custom-HCMV_custom-021
HCMV	140532	140893	361	9	DUP	c("pindel", "lumpy")	6	3	NA	NA	0.0240238459898925	0.012013366031223	0.0180186060105578	HCMV_custom-HCMV_custom-084	HCMV_custom-HCMV_custom-085
HCMV	65399	65633	233	7	DUP	c("pindel", "lumpy")	3	4	NA	NA	0.0153827523344145	0.0205092848150564	0.0179460185747355	HCMV_custom-HCMV_custom-048	HCMV_custom-HCMV_custom-048
HCMV	144357	144515	158	8	DUP	c("pindel", "lumpy")	4	4	NA	NA	0.0179340534400955	0.0179340534400955	0.0179340534400955	HCMV_custom-HCMV_custom-086	HCMV_custom-HCMV_custom-086
HCMV	954	165553	164598	8	INV	c("pindel", "lumpy")	4	4	NA	NA	0.0179237190527928	0.0179237190527928	0.0179237190527928	HCMV_custom-HCMV_custom-001	HCMV_custom-HCMV_custom-095
HCMV	134225	134287	61	8	INV	c("pindel", "lumpy")	4	4	NA	NA	0.017889201949923	0.017889201949923	0.017889201949923	HCMV_custom-HCMV_custom-079	HCMV_custom-HCMV_custom-079
HCMV	47214	50473	3259	7	DEL	c("pindel", "lumpy")	3	4	NA	NA	0.015314332307795	0.0204180674468268	0.0178661998773109	HCMV_custom-HCMV_custom-038	HCMV_custom-HCMV_custom-039
HCMV	75085	75250	165	9	DUP	c("pindel", "lumpy")	3	6	NA	NA	0.0119057978844975	0.0238087611460142	0.0178572795152558	HCMV_custom-HCMV_custom-053	HCMV_custom-HCMV_custom-053
HCMV	28640	28763	123	8	INV	c("pindel", "lumpy")	3	5	NA	NA	0.0133545330562387	0.0222555736751024	0.0178050533656706	HCMV_custom-HCMV_custom-029	HCMV_custom-HCMV_custom-029
HCMV	39029	108687	69658	9	INV	c("pindel", "lumpy")	5	4	NA	NA	0.0196864500253824	0.015749780134825	0.0177181150801037	NA	HCMV_custom-HCMV_custom-065
HCMV	3632	3778	145	6	INV	c("pindel", "lumpy")	3	3	NA	NA	0.0176423429031375	0.0176423429031375	0.0176423429031375	NA	NA
HCMV	216228	216349	121	7	INV	c("pindel", "lumpy")	3	4	NA	NA	0.0151066380053294	0.0201411697892359	0.0176239038972826	HCMV_custom-HCMV_custom-141	HCMV_custom-HCMV_custom-141
HCMV	19853	101385	81532	9	INV	c("pindel", "lumpy")	5	4	NA	NA	0.0195593381416675	0.0156480826456134	0.0176037103936405	HCMV_custom-HCMV_custom-019	HCMV_custom-HCMV_custom-060
HCMV	217100	217253	153	11	INV	c("pindel", "lumpy")	5	6	NA	NA	0.0159907428136148	0.0191882777067101	0.0175895102601624	HCMV_custom-HCMV_custom-142	HCMV_custom-HCMV_custom-142
HCMV	52823	53113	289	7	INV	c("pindel", "lumpy")	3	4	NA	NA	0.0150614751446842	0.0200809586967113	0.0175712169206977	HCMV_custom-HCMV_custom-040	HCMV_custom-HCMV_custom-040
HCMV	116175	116391	216	13	DUP	c("pindel", "lumpy")	6	7	NA	NA	0.0161687912524604	0.0188630814724926	0.0175159363624765	HCMV_custom-HCMV_custom-070	HCMV_custom-HCMV_custom-070
HCMV	207718	207858	139	7	INV	c("pindel", "lumpy")	3	4	NA	NA	0.0149576835463359	0.019942583745592	0.017450133645964	HCMV_custom-HCMV_custom-133	HCMV_custom-HCMV_custom-133
HCMV	195483	232394	36911	11	DEL	c("pindel", "delscript")	NA	3	8	NA	0	0.0173983327625304	0.0173983327625304	NA	HCMV_custom-HCMV_custom-121
HCMV	149531	149798	266	7	INV	c("pindel", "lumpy")	3	4	NA	NA	0.0148969028708963	0.0198615509092125	0.0173792268900544	HCMV_custom-HCMV_custom-090	HCMV_custom-HCMV_custom-090
HCMV	68601	232102	163501	7	INV	c("pindel", "lumpy")	3	4	NA	NA	0.0148771163221618	0.019835171462372	0.0173561438922669	HCMV_custom-HCMV_custom-048	HCMV_custom-HCMV_custom-121
HCMV	51523	51792	269	10	DUP	c("pindel", "lumpy")	4	6	NA	NA	0.0138650832399259	0.0207961831558362	0.017330633197881	NA	NA
HCMV	27866	69653	41787	9	INV	c("pindel", "lumpy")	3	6	NA	NA	0.0115471241985003	0.0230915819833496	0.017319353090925	HCMV_custom-HCMV_custom-028	HCMV_custom-HCMV_custom-048
HCMV	111831	111909	78	7	INV	c("pindel", "lumpy")	3	4	NA	NA	0.0148375290568277	0.019782393669634	0.0173099613632309	HCMV_custom-HCMV_custom-067	HCMV_custom-HCMV_custom-067
HCMV	60602	60671	69	12	INV	c("pindel", "lumpy")	6	6	NA	NA	0.0172963427706847	0.0172963427706847	0.0172963427706847	HCMV_custom-HCMV_custom-047	HCMV_custom-HCMV_custom-047
HCMV	46911	47117	206	9	DUP	c("pindel", "lumpy")	4	5	NA	NA	0.0153714973453535	0.0192136333259078	0.0172925653356307	HCMV_custom-HCMV_custom-038	HCMV_custom-HCMV_custom-038
HCMV	75520	75600	79	13	DEL	c("pindel", "lumpy")	10	3	NA	NA	0.026514519154285	0.00795583236177233	0.0172351757580287	HCMV_custom-HCMV_custom-053	HCMV_custom-HCMV_custom-053
HCMV	184332	184451	119	8	INV	c("pindel", "lumpy")	3	5	NA	NA	0.0129228277444496	0.0215361908508518	0.0172295092976507	NA	NA
HCMV	147148	147624	476	9	INV	c("pindel", "lumpy")	4	5	NA	NA	0.0152520387411377	0.0190643215019968	0.0171581801215672	HCMV_custom-HCMV_custom-089	HCMV_custom-HCMV_custom-089
HCMV	68262	215448	147186	7	INV	c("pindel", "lumpy")	3	4	NA	NA	0.0146680115276544	0.0195563925255692	0.0171122020266118	HCMV_custom-HCMV_custom-048	HCMV_custom-HCMV_custom-141
HCMV	148945	150555	1609	8	INV	c("pindel", "lumpy")	4	4	NA	NA	0.0171029824878358	0.0171029824878358	0.0171029824878358	HCMV_custom-HCMV_custom-089	HCMV_custom-HCMV_custom-091
HCMV	101004	115177	14172	7	DEL	c("pindel", "lumpy")	3	4	NA	NA	0.0146527615972463	0.0195360612721671	0.0170944114347067	HCMV_custom-HCMV_custom-060	HCMV_custom-HCMV_custom-069
HCMV	195375	233081	37706	8	DEL	c("pindel", "delscript")	NA	3	5	NA	0	0.0170891677789962	0.0170891677789962	NA	HCMV_custom-HCMV_custom-121
HCMV	195114	232847	37733	26	DEL	c("lumpy", "delscript")	3	NA	23	NA	0.0170877096003393	0	0.0170877096003393	NA	HCMV_custom-HCMV_custom-121
HCMV	162791	162853	62	9	INV	c("pindel", "lumpy")	3	6	NA	NA	0.0113594496496902	0.0227163188505783	0.0170378842501343	NA	NA
HCMV	61123	233131	172008	7	INV	c("pindel", "lumpy")	3	4	NA	NA	0.0145873892799183	0.0194489066773152	0.0170181479786168	HCMV_custom-HCMV_custom-047	HCMV_custom-HCMV_custom-121
HCMV	217233	217430	197	11	DUP	c("pindel", "lumpy")	5	6	NA	NA	0.0153414923211957	0.0184092259354382	0.0168753591283169	HCMV_custom-HCMV_custom-142	HCMV_custom-HCMV_custom-142
HCMV	70197	163736	93539	8	DUP	c("pindel", "lumpy")	3	5	NA	NA	0.012642023466977	0.0210682634750867	0.0168551434710318	HCMV_custom-HCMV_custom-048	HCMV_custom-HCMV_custom-093
HCMV	34829	34911	82	11	INV	c("pindel", "lumpy")	7	4	NA	NA	0.0213841783580337	0.0122206504698877	0.0168024144139607	NA	NA
HCMV	187818	233893	46075	6	DUP	c("pindel", "lumpy")	3	3	NA	NA	0.0167809514800218	0.0167809514800218	0.0167809514800218	HCMV_custom-HCMV_custom-114	NA
HCMV	50588	86830	36242	9	INV	c("pindel", "lumpy")	5	4	NA	NA	0.0186337649694716	0.014907567543797	0.0167706662566343	HCMV_custom-HCMV_custom-039	HCMV_custom-HCMV_custom-058
HCMV	89929	90020	91	11	INV	c("pindel", "lumpy")	5	6	NA	NA	0.0152203677637905	0.0182638853504449	0.0167421265571177	HCMV_custom-HCMV_custom-058	HCMV_custom-HCMV_custom-058
HCMV	100178	112950	12771	7	DUP	c("pindel", "lumpy")	3	4	NA	NA	0.0143200746597622	0.0190925215252373	0.0167062980924998	HCMV_custom-HCMV_custom-059	HCMV_custom-HCMV_custom-067
HCMV	55684	101136	45452	9	INV	c("pindel", "lumpy")	3	6	NA	NA	0.0111178276875348	0.0222331835280355	0.0166755056077851	HCMV_custom-HCMV_custom-044	HCMV_custom-HCMV_custom-060
HCMV	44792	47164	2372	9	INV	c("pindel", "lumpy")	5	4	NA	NA	0.0185229004011391	0.0148188692977914	0.0166708848494652	HCMV_custom-HCMV_custom-037	HCMV_custom-HCMV_custom-038
HCMV	53881	214978	161096	7	INV	c("pindel", "lumpy")	3	4	NA	NA	0.0142795650650726	0.0190385138811045	0.0166590394730886	HCMV_custom-HCMV_custom-042	HCMV_custom-HCMV_custom-141
HCMV	94260	94340	80	13	INV	c("pindel", "lumpy")	3	10	NA	NA	0.00767712356188204	0.0255858286096945	0.0166314760857883	NA	NA
HCMV	76974	141328	64354	8	INV	c("pindel", "lumpy")	4	4	NA	NA	0.0166204333198126	0.0166204333198126	0.0166204333198126	HCMV_custom-HCMV_custom-054	HCMV_custom-HCMV_custom-085
HCMV	69376	69441	65	7	INV	c("pindel", "lumpy")	3	4	NA	NA	0.014196896615761	0.0189282997439661	0.0165625981798635	HCMV_custom-HCMV_custom-048	HCMV_custom-HCMV_custom-048
HCMV	77470	84840	7369	8	DEL	c("pindel", "lumpy")	3	5	NA	NA	0.0123354501407582	0.0205573930032875	0.0164464215720229	HCMV_custom-HCMV_custom-055	HCMV_custom-HCMV_custom-057
HCMV	128848	129067	219	10	DUP	c("pindel", "lumpy")	6	4	NA	NA	0.0197252187369853	0.0131510105131868	0.016438114625086	HCMV_custom-HCMV_custom-077	HCMV_custom-HCMV_custom-077
HCMV	73538	112296	38758	8	INV	c("pindel", "lumpy")	3	5	NA	NA	0.0123052990832748	0.0205071494947389	0.0164062242890069	HCMV_custom-HCMV_custom-052	HCMV_custom-HCMV_custom-067
HCMV	37268	37321	52	14	DEL	c("pindel", "lumpy")	7	7	NA	NA	0.016386272118758	0.016386272118758	0.016386272118758	HCMV_custom-HCMV_custom-035	HCMV_custom-HCMV_custom-035
HCMV	76985	108526	31541	8	INV	c("pindel", "lumpy")	3	5	NA	NA	0.0121779852661178	0.0202949944292422	0.01623648984768	HCMV_custom-HCMV_custom-054	HCMV_custom-HCMV_custom-065
HCMV	101587	233053	131466	6	INV	c("pindel", "lumpy")	3	3	NA	NA	0.0162242435274762	0.0162242435274762	0.0162242435274762	HCMV_custom-HCMV_custom-060	HCMV_custom-HCMV_custom-121
HCMV	69438	149775	80337	8	INV	c("pindel", "lumpy")	3	5	NA	NA	0.0121472897392103	0.0202438435131332	0.0161955666261718	HCMV_custom-HCMV_custom-048	HCMV_custom-HCMV_custom-090
HCMV	64931	151186	86254	8	DEL	c("pindel", "lumpy")	3	5	NA	NA	0.0121332967673945	0.020220525668066	0.0161769112177302	HCMV_custom-HCMV_custom-048	HCMV_custom-HCMV_custom-091
HCMV	47714	47792	77	7	INV	c("pindel", "lumpy")	3	4	NA	NA	0.0138266833987038	0.0184347282277692	0.0161307058132365	NA	NA
