# Supplementary material for: Wide spectrum and high frequency of genomic structural variation, including transposable elements, in large double-stranded DNA viruses
Source: Virus Evol. 2020 Jan 27;6(1):vez060. doi: 10.1093/ve/vez060 (PMC6983493; doi:10.1093/ve/vez060)
Supplement: vez060_Supplementary_Data [file vez060_supplementary_data.zip › vez060-Suppl_data/Suppplementary_Table_S5.xlsx]

## Sheet: Feuil1
Supplementary Table 5. Characteristics of IIV6 structural variants
Virus	SV Start	SV End	SV Length	SV Read support	SV type	SV callers	Read support Lumpy	Read support Pindel	Read support Delscript	Read support Fermikit	SV frequency Pindel	SV frequency Lumpy	Mean SV frequency	Gene at start coordinate	Gene at end coordinate
IIV6	200099	201460	1362	68586	DEL	c("pindel", "delscript")	NA	68466	120	0	15.0232459766713	0	15.0232459766713	444	444
IIV6	199960	200915	955	58590	DEL	c("pindel", "delscript")	NA	58371	219	0	13.2035307103419	0	13.2035307103419	444	444
IIV6	199995	201720	1726	54366	DEL	c("pindel", "delscript")	NA	54292	74	0	12.6292906353478	0	12.6292906353478	444	444
IIV6	200162	201572	1411	15161	DEL	c("pindel", "delscript")	NA	14817	344	0	3.94380768885541	0	3.94380768885541	444	444
IIV6	200078	200869	791	11165	DEL	c("pindel", "delscript")	NA	10809	356	0	3.1090633536293	0	3.1090633536293	444	444
IIV6	200942	201731	789	22273	DEL	c("pindel", "lumpy", "fermikit")	12	22245	0	16	5.89193379610215	0.00337726529668992	2.94765553069942	444	444
IIV6	200866	201721	855	18668	DUP	c("pindel", "lumpy")	2302	16366	0	0	4.03375204468742	0.587750970335746	2.31075150751158	444	444
IIV6	199914	201039	1125	21302	DUP	c("pindel", "lumpy")	6224	15078	0	0	3.22623288889444	1.35746344538775	2.29184816714109	444	444
IIV6	199877	201002	1125	13229	DUP	c("pindel", "lumpy")	6224	7005	0	0	1.56037660910036	1.38882355040968	1.47460007975502	444	444
IIV6	43004	43101	97	7397	DEL	c("pindel", "lumpy")	7079	318	0	0	0.128865009560672	2.79216505626816	1.46051503291441	97	97
IIV6	43002	43101	98	7099	DEL	c("pindel", "lumpy")	7079	20	0	0	0.00810601697481015	2.78932169323135	1.39871385510308	97	97
IIV6	43004	43100	96	7096	DEL	c("pindel", "lumpy", "fermikit")	7079	10	0	7	0.00405865365420463	2.79298834699383	1.39852350032402	97	97
IIV6	42978	43101	123	7101	DEL	c("pindel", "lumpy")	7079	22	0	0	0.00883267920350214	2.76380876371292	1.38632072145821	97	97
IIV6	200195	200882	687	7315	DEL	c("pindel", "lumpy")	563	6752	0	0	2.33025508393918	0.198543763629176	1.26439942378418	444	444
IIV6	97698	98427	728	4225	DUP	c("pindel", "lumpy")	1899	2326	0	0	0.85587743400447	0.699857671828318	0.777867552916394	210	210
IIV6	200318	201036	718	3079	DEL	c("pindel", "delscript")	NA	2740	339	0	0.676904267328113	0	0.676904267328113	444	444
IIV6	201077	201756	679	2478	DUP	c("pindel", "lumpy")	20	2458	0	0	0.99737468312973	0.00819641893514765	0.502785551032439	444	NA
IIV6	201495	201722	227	1844	DUP	c("pindel", "lumpy")	28	1816	0	0	0.870048649623549	0.0135307560507055	0.441789702837127	444	444
IIV6	200228	201735	1507	2376	DEL	c("pindel", "lumpy")	122	2254	0	0	0.666254389953243	0.036290383276657	0.35127238661495	444	444
IIV6	200892	201722	830	2311	DUP	c("pindel", "lumpy")	2302	9	0	0	0.00234587174124571	0.596456980767641	0.299401426254443	444	444
IIV6	200892	201721	829	2310	DUP	c("pindel", "lumpy")	2302	8	0	0	0.00208314558748431	0.595865786210563	0.298974465899023	444	444
IIV6	200832	201687	855	2411	DUP	c("pindel", "lumpy")	2302	109	0	0	0.0270465690413765	0.568112264135092	0.297579416588234	444	444
IIV6	200865	201720	855	2309	DUP	c("pindel", "lumpy")	2302	7	0	0	0.001795348892814	0.586958364977782	0.294376856935298	444	444
IIV6	200412	200914	502	1250	DEL	c("pindel", "delscript")	NA	893	357	0	0.292951231239891	0	0.292951231239891	444	444
IIV6	199583	199881	299	980	DEL	c("pindel", "delscript")	NA	800	180	0	0.276313382948759	0	0.276313382948759	444	444
IIV6	199992	201762	1770	1965	DEL	c("pindel", "lumpy", "delscript")	9	1944	12	0	0.522932483094504	0.00243365115213167	0.262683067123318	444	NA
IIV6	200200	200876	676	783	DEL	c("lumpy", "delscript")	563	NA	220	0	0	0.201247433019563	0.201247433019563	444	444
IIV6	199510	200758	1249	702	DEL	c("pindel", "delscript")	NA	386	316	0	0.107205315759863	0	0.107205315759863	444	444
IIV6	199882	201078	1196	547	DEL	c("pindel", "delscript")	NA	408	139	0	0.0883115841928904	0	0.0883115841928904	444	444
IIV6	44972	45762	790	189	DEL	c("lumpy", "delscript")	185	NA	4	0	0	0.0693008369339917	0.0693008369339917	99	NA
IIV6	148882	149249	367	284	DEL	c("pindel", "lumpy")	278	6	0	0	0.00247017454423378	0.114323399781947	0.0583967871630904	330	330
IIV6	24479	24712	233	332	DEL	c("pindel", "lumpy", "fermikit")	113	175	0	44	0.0688665102160819	0.0444789416131383	0.0566727259146101	50	NA
IIV6	200193	201008	815	500	DEL	c("lumpy", "delscript")	201	NA	299	0	0	0.0534534569982702	0.0534534569982702	444	444
IIV6	11085	11461	375	247	DEL	c("pindel", "lumpy")	242	5	0	0	0.00208715175070289	0.100918305252532	0.0515027285016172	NA	NA
IIV6	175386	175694	308	219	DEL	c("pindel", "lumpy")	212	7	0	0	0.00312349190972996	0.0945107310970891	0.0488171115034095	394	394
IIV6	202119	202559	440	251	DEL	c("pindel", "lumpy")	246	5	0	0	0.00192309580852852	0.0945286920929964	0.0482258939507624	NA	451
IIV6	156573	156635	62	224	DEL	c("pindel", "lumpy")	221	3	0	0	0.00125461777339333	0.0923393245679839	0.0467969711706886	349	NA
IIV6	41510	41710	200	251	DEL	c("pindel", "lumpy")	247	4	0	0	0.00149171787659304	0.0920301794183467	0.0467609486474699	86	NA
IIV6	129060	129171	111	264	DEL	c("pindel", "lumpy")	257	7	0	0	0.00247262482623818	0.0907005584588165	0.0465865916425274	NA	274
IIV6	197675	198441	765	228	DEL	c("pindel", "lumpy")	201	27	0	0	0.010873747599226	0.0808923243968426	0.0458830359980343	444	444
IIV6	83040	83188	148	207	DEL	c("pindel", "lumpy")	200	7	0	0	0.00300423992441874	0.0857643867528328	0.0443843133386258	180	180
IIV6	13718	13955	237	205	DEL	c("pindel", "lumpy")	199	6	0	0	0.00254273223558763	0.0842650310831606	0.0434038816593741	35	35
IIV6	160199	160591	392	213	DEL	c("pindel", "lumpy")	209	4	0	0	0.00162631735714822	0.0849043152132114	0.0432653162851798	360	360
IIV6	76693	76757	63	217	DEL	c("pindel", "lumpy")	214	3	0	0	0.00118119615676327	0.0841887173319331	0.0426849567443482	NA	NA
IIV6	195634	195978	344	222	DEL	c("pindel", "lumpy")	215	7	0	0	0.00267584083035053	0.0821212446137514	0.042398542722051	440	NA
IIV6	104593	104801	207	227	DEL	c("pindel", "lumpy")	222	5	0	0	0.00184616838175709	0.0819042514269518	0.0418752099043545	NA	NA
IIV6	96537	96839	302	210	DEL	c("pindel", "lumpy")	204	6	0	0	0.00235502834758503	0.0800087842427585	0.0411819062951717	NA	210
IIV6	96624	96969	345	209	DEL	c("pindel", "lumpy")	204	5	0	0	0.00196937023672092	0.0802873756621442	0.0411283729494326	209	210
IIV6	200366	201065	700	521	DEL	c("pindel", "delscript")	NA	174	347	0	0.0408664580244974	0	0.0408664580244974	444	444
IIV6	113536	114172	635	221	DEL	c("pindel", "lumpy")	218	3	0	0	0.00110098608484947	0.0799419114643762	0.0405214487746128	235	236
IIV6	207516	207774	258	223	DEL	c("pindel", "lumpy")	219	4	0	0	0.00144952648055418	0.079299790719071	0.0403746585998126	461	462
IIV6	24001	24349	348	192	DEL	c("pindel", "lumpy")	186	6	0	0	0.00249032794800509	0.0771425333261413	0.0398164306370732	TOP2	50
IIV6	126529	126856	326	228	DEL	c("pindel", "lumpy")	223	5	0	0	0.00174425323068403	0.0777345773770593	0.0397394153038717	262	269
IIV6	23955	24234	278	191	DEL	c("pindel", "lumpy")	186	5	0	0	0.00207765869709934	0.0772308172730282	0.0396542379850638	TOP2	50
IIV6	37036	37373	337	201	DEL	c("pindel", "lumpy")	191	10	0	0	0.00392563454456193	0.0749263816209827	0.0394260080827723	78	82
IIV6	142607	142679	72	191	DEL	c("pindel", "lumpy")	184	7	0	0	0.00285517241302242	0.074996102793348	0.0389256376031852	306	306
IIV6	20163	20441	278	184	DEL	c("pindel", "lumpy")	176	8	0	0	0.00333887683623828	0.0734038222696499	0.0383713495529441	NA	NA
IIV6	143411	143658	247	183	DEL	c("pindel", "lumpy")	177	6	0	0	0.00250916600195408	0.0739675019863938	0.0382383339941739	308	308
IIV6	142712	142784	72	189	DEL	c("pindel", "lumpy")	184	5	0	0	0.00197559774145336	0.0726506137224418	0.0373131057319476	306	307
IIV6	185257	185464	206	165	DEL	c("pindel", "lumpy")	157	8	0	0	0.00353989108367809	0.0694245905573373	0.0364822408205077	416	NA
IIV6	39382	39839	457	183	DEL	c("pindel", "lumpy")	177	6	0	0	0.00233960797518551	0.0689724452503245	0.035656026612755	86	86
IIV6	178961	179030	69	171	DEL	c("pindel", "lumpy")	168	3	0	0	0.00124765077755676	0.0698205321405105	0.0355340914590336	397	397
IIV6	33541	45919	12378	101	DEL	c("lumpy", "delscript")	91	NA	10	0	0	0.0350521414407889	0.0350521414407889	NA	NA
IIV6	185013	185307	294	162	DEL	c("pindel", "lumpy")	157	5	0	0	0.00209713148100179	0.0658079740793168	0.0339525527801593	416	416
IIV6	189092	189295	203	170	DEL	c("pindel", "lumpy")	157	13	0	0	0.00501121457669352	0.0604864776235726	0.0327488461001331	429	429
IIV6	110397	110668	271	176	DEL	c("pindel", "lumpy")	172	4	0	0	0.00147513708640115	0.0633916199568321	0.0324333785216166	230	230
IIV6	172859	172991	132	148	DEL	c("pindel", "lumpy")	145	3	0	0	0.00129763237704006	0.0626803991290203	0.0319890157530302	390	390
IIV6	201498	201722	224	132	DUP	c("pindel", "lumpy")	28	104	0	0	0.0503578007827324	0.0135628605648807	0.0319603306738065	444	444
IIV6	1339	1412	72	156	DEL	c("pindel", "lumpy")	151	5	0	0	0.00202604108942748	0.0611502641599473	0.0315881526246874	4	4
IIV6	189199	189406	207	163	DEL	c("pindel", "lumpy")	157	6	0	0	0.00231320434685943	0.0604936303204538	0.0314034173336566	429	429
IIV6	200056	200770	714	111	DEL	c("pindel", "delscript")	NA	108	3	0	0.0313940322432811	0	0.0313940322432811	444	444
IIV6	189032	189472	440	160	DEL	c("pindel", "lumpy")	157	3	0	0	0.00116018249468947	0.0606800785734144	0.0309201305340519	429	429
IIV6	69328	69400	72	143	DEL	c("pindel", "lumpy")	137	6	0	0	0.00259412452117525	0.059198980553422	0.0308965525372986	160	160
IIV6	95183	95470	287	149	DEL	c("pindel", "lumpy")	143	6	0	0	0.00246563834042506	0.0587313154549737	0.0305984768976994	206	206
IIV6	92641	92942	301	154	DEL	c("pindel", "lumpy")	147	7	0	0	0.00277733787933883	0.0582917163077648	0.0305345270935518	NA	203
IIV6	29368	29508	140	155	DEL	c("pindel", "lumpy")	151	4	0	0	0.00157239520815348	0.0593236386324139	0.0304480169202837	61	61
IIV6	30732	30998	266	157	DEL	c("pindel", "lumpy")	151	6	0	0	0.00230645611764953	0.0580134759561863	0.0301599660369179	NA	66
IIV6	30754	31068	314	156	DEL	c("pindel", "lumpy")	151	5	0	0	0.00191253660458451	0.0577263675514827	0.0298194520780336	NA	66
IIV6	49024	49155	131	159	DEL	c("pindel", "lumpy")	150	9	0	0	0.00333686344273976	0.0555853320751958	0.0294610977589678	111	112
IIV6	197890	199892	2002	143	DEL	c("pindel", "delscript")	NA	75	68	0	0.0289742024290247	0	0.0289742024290247	444	444
IIV6	197280	197358	78	144	DEL	c("pindel", "lumpy")	134	10	0	0	0.0040236988733032	0.053890676760198	0.0289571878167506	444	444
IIV6	187595	187866	271	136	DEL	c("pindel", "lumpy")	130	6	0	0	0.00236359442405482	0.0511862092771617	0.0267749018506083	423	424
IIV6	112880	113167	286	155	DEL	c("pindel", "lumpy")	151	4	0	0	0.00138089956976348	0.0521025177420287	0.0267417086558961	233	233
IIV6	52727	52849	121	136	DEL	c("pindel", "lumpy")	130	6	0	0	0.00230476731437707	0.0499128507267392	0.0261088090205581	119	119
IIV6	52729	52938	209	137	DEL	c("pindel", "lumpy")	130	7	0	0	0.00264333041074495	0.049067631426168	0.0258554809184565	119	119
IIV6	52847	52969	122	138	DEL	c("pindel", "lumpy")	130	8	0	0	0.00297005792246803	0.0482415909913792	0.0256058244569236	119	119
IIV6	52896	53023	127	133	DEL	c("pindel", "lumpy")	130	3	0	0	0.00114235280769199	0.0494780276226551	0.0253101902151735	119	119
IIV6	199455	200190	735	287	DEL	c("pindel", "delscript")	NA	107	180	0	0.0251998927929388	0	0.0251998927929388	444	444
IIV6	52842	52958	116	135	DEL	c("pindel", "lumpy")	130	5	0	0	0.00184963322879691	0.0480682367967125	0.0249589350127547	119	119
IIV6	178410	178658	248	106	DEL	c("pindel", "lumpy")	101	5	0	0	0.00218095848763615	0.0440369212523926	0.0231089398700144	397	397
IIV6	109685	130250	20565	128	DUP	c("pindel", "lumpy")	8	120	0	0	0.0428649392637357	0.00285880634814686	0.0228618728059413	229	275
IIV6	153924	155528	1604	107	INV	c("pindel", "lumpy")	40	67	0	0	0.0282750337073977	0.0168825408057717	0.0225787872565847	343	NA
IIV6	153863	155527	1663	105	INV	c("pindel", "lumpy")	40	65	0	0	0.0274663383622243	0.0169041478192293	0.0221852430907268	342	NA
IIV6	3627	3739	112	111	DEL	c("pindel", "lumpy")	105	6	0	0	0.00229020319979895	0.0400634166912399	0.0211768099455194	11	EXO2
IIV6	170937	171005	67	87	DEL	c("pindel", "lumpy")	79	8	0	0	0.00368299624020795	0.0363577037778929	0.0200203500090504	NA	NA
IIV6	204881	205094	212	109	DEL	c("pindel", "lumpy")	103	6	0	0	0.00219991445005583	0.0377517715346779	0.0199758429923668	458	NA
IIV6	52323	52393	70	103	DEL	c("pindel", "lumpy")	100	3	0	0	0.0011609670452146	0.0386843801898706	0.0199226736175426	119	119
IIV6	52305	52392	87	103	DEL	c("pindel", "lumpy")	100	3	0	0	0.00115878964772444	0.0386118546818278	0.0198853221647761	119	119
IIV6	200214	201735	1521	131	DEL	c("pindel", "lumpy")	122	9	0	0	0.00267911083202218	0.0363046236735333	0.0194918672527778	444	444
IIV6	55849	55919	70	100	DEL	c("pindel", "lumpy")	91	9	0	0	0.00347516011025231	0.0351266080168477	0.01930088406355	127	127
IIV6	93644	93716	72	98	DEL	c("pindel", "lumpy")	89	9	0	0	0.0035317822233198	0.0349144410792878	0.0192231116513038	204	205
IIV6	183475	183541	66	92	DEL	c("pindel", "lumpy")	89	3	0	0	0.00123995543563151	0.0367722737425985	0.019006114589115	414	414
IIV6	114341	114395	53	105	DEL	c("pindel", "lumpy")	101	4	0	0	0.00142491762518824	0.0359667419971895	0.0186958298111889	236	236
IIV6	12142	12684	542	93	DEL	c("pindel", "lumpy")	87	6	0	0	0.00240816377275798	0.0349070263570918	0.0186575950649249	HELI	HELI
IIV6	200208	201743	1534	125	DEL	c("pindel", "lumpy")	122	3	0	0	0.000895167480318476	0.0363905558615462	0.0186428616709323	444	NA
IIV6	56005	56159	154	94	DEL	c("pindel", "lumpy")	91	3	0	0	0.00117330925820487	0.035578135879724	0.0183757225689644	127	NA
IIV6	12288	12351	63	92	DEL	c("pindel", "lumpy")	87	5	0	0	0.00198879858914628	0.0345938122306523	0.0182913054098993	HELI	HELI
IIV6	200084	201653	1569	132	DUP	c("pindel", "lumpy")	48	84	0	0	0.0225323025236621	0.0128768449205154	0.0177045737220887	444	444
IIV6	127827	128052	225	98	DEL	c("pindel", "lumpy")	93	5	0	0	0.00180691963552224	0.0335980204502892	0.0177024700429057	269	269
IIV6	187921	187993	71	86	DEL	c("pindel", "lumpy")	82	4	0	0	0.00164038087396796	0.0336170546855019	0.017628717779735	424	424
IIV6	71900	71960	59	87	DEL	c("pindel", "lumpy")	16	71	0	0	0.0281138398247244	0.00633689326925193	0.0172253665469882	165	166
IIV6	40086	40142	56	85	DEL	c("pindel", "lumpy")	80	5	0	0	0.00202066237170744	0.0323208015331968	0.0171707319524521	86	86
IIV6	10745	171501	160756	87	DUP	c("pindel", "lumpy")	11	76	0	0	0.0297855497361844	0.00431216491091585	0.0170488573235501	NA	213
IIV6	83868	83957	89	80	DEL	c("pindel", "lumpy")	73	7	0	0	0.00295264381132887	0.0307832870646941	0.0168679654380115	NA	185
IIV6	83767	83824	56	76	DEL	c("pindel", "lumpy")	73	3	0	0	0.00130820605327992	0.0318232999619609	0.0165657530076204	180	NA
IIV6	83808	83864	56	76	DEL	c("pindel", "lumpy")	73	3	0	0	0.00130337422244391	0.0317057970251413	0.0165045856237926	NA	NA
IIV6	186990	187224	234	83	DEL	c("pindel", "lumpy")	79	4	0	0	0.00158206336002184	0.0312364854668403	0.0164092744134311	421	423
IIV6	32812	92879	60086	82	INV	c("pindel", "lumpy")	29	53	0	0	0.0210180428977042	0.0115015332370938	0.016259788067399	NA	203
IIV6	29833	29925	92	84	DEL	c("pindel", "lumpy")	80	4	0	0	0.00153524742369387	0.0306959945440345	0.0161156209838642	62	62
IIV6	125980	126082	102	87	DEL	c("pindel", "lumpy")	82	5	0	0	0.00181701757980385	0.0297907522394209	0.0158038849096124	262	262
IIV6	119795	119863	68	86	DEL	c("pindel", "lumpy")	81	5	0	0	0.00180719313153464	0.0292684888714282	0.0155378410014814	254	254
IIV6	126017	126098	81	86	DEL	c("pindel", "lumpy")	82	4	0	0	0.00143563530451313	0.0294222870060959	0.0154289611553045	262	262
IIV6	126004	126075	71	85	DEL	c("pindel", "lumpy")	82	3	0	0	0.00108337715744404	0.0296038633041612	0.0153436202308026	262	262
IIV6	32853	92838	59990	77	INV	c("pindel", "lumpy")	29	48	0	0	0.0190356500272619	0.0115015718618953	0.0152686109445786	NA	203
IIV6	63224	63291	67	69	DEL	c("pindel", "lumpy")	62	7	0	0	0.00308114366615575	0.0272835245498979	0.0151823341080268	NA	NA
IIV6	119794	119863	69	84	DEL	c("pindel", "lumpy")	81	3	0	0	0.00108398498897587	0.0292593483618016	0.0151716666753887	254	254
IIV6	34414	91954	57569	76	INV	c("pindel", "lumpy")	22	54	0	0	0.0213846942586164	0.00871338704235696	0.0150490406504867	NA	NA
IIV6	109347	109424	77	86	DEL	c("pindel", "lumpy")	78	8	0	0	0.00279963986940218	0.0272898035847337	0.0150447217270679	229	229
IIV6	181040	181241	201	71	DEL	c("pindel", "lumpy")	68	3	0	0	0.00125584910164824	0.0284581694846007	0.0148570092931245	404	405
IIV6	93301	93378	77	71	DEL	c("pindel", "lumpy")	62	9	0	0	0.00367827019441073	0.0253337071574323	0.0145059886759215	204	204
IIV6	200210	200933	723	48	DEL	c("pindel", "delscript")	NA	45	3	0	0.0144911905481783	0	0.0144911905481783	444	444
IIV6	43220	43581	361	76	DEL	c("pindel", "lumpy")	72	4	0	0	0.00152413070999703	0.0274272463195175	0.0144756885147572	NA	99
IIV6	199920	200424	504	280	DEL	c("lumpy", "delscript")	68	NA	212	0	0	0.0143190780712038	0.0143190780712038	444	444
IIV6	194739	194819	80	72	DEL	c("pindel", "lumpy")	66	6	0	0	0.00234867172223893	0.0258293224846958	0.0140889971034674	440	440
IIV6	32835	92856	60036	70	INV	c("pindel", "lumpy")	29	41	0	0	0.0162599706207975	0.0115015021876499	0.0138807364042237	NA	203
IIV6	165688	165753	65	64	DEL	c("pindel", "lumpy")	57	7	0	0	0.00298616590775824	0.0243107369707503	0.0136484514392543	374	374
IIV6	194702	194792	90	70	DEL	c("pindel", "lumpy")	66	4	0	0	0.00155370876685294	0.0256300223065689	0.0135918655367109	440	440
IIV6	199159	200335	1177	109	DEL	c("pindel", "delscript")	NA	49	60	0	0.0131968974932171	0	0.0131968974932171	444	444
IIV6	63273	63464	191	65	DEL	c("pindel", "lumpy")	62	3	0	0	0.00121269657948403	0.025056420095131	0.0131345583373075	NA	149
IIV6	63317	63424	107	65	DEL	c("pindel", "lumpy")	62	3	0	0	0.00120944527485969	0.0249892584627882	0.0130993518688239	149	149
IIV6	67904	68046	142	62	DEL	c("pindel", "lumpy")	52	10	0	0	0.00405138160470466	0.0210636002038036	0.0125574909042542	158	158
IIV6	168007	168087	79	63	DEL	c("pindel", "lumpy")	56	7	0	0	0.00278966556337936	0.022312967306879	0.0125513164351292	379	379
IIV6	146476	146769	292	61	DEL	c("pindel", "lumpy")	53	8	0	0	0.00327138709650319	0.0216689520907563	0.0124701695936297	317	318
IIV6	167920	167999	79	60	DEL	c("pindel", "lumpy")	56	4	0	0	0.00165161230651426	0.0231176087186823	0.0123846105125983	379	379
IIV6	101719	101953	234	64	DEL	c("pindel", "lumpy")	58	6	0	0	0.0022757550834316	0.0219946277597247	0.0121351914215781	214	214
IIV6	133779	134032	253	63	DEL	c("pindel", "lumpy")	55	8	0	0	0.00305626533340501	0.021008052054013	0.012032158693709	288	288
IIV6	22909	22987	77	59	DEL	c("pindel", "lumpy")	53	6	0	0	0.00241109948120159	0.0212940236265507	0.0118525615538762	TOP2	TOP2
IIV6	176073	176159	86	54	DEL	c("pindel", "lumpy")	49	5	0	0	0.00216022009812167	0.0211661332930169	0.0116631766955693	NA	396
IIV6	22906	22973	67	58	DEL	c("pindel", "lumpy")	53	5	0	0	0.00199606294197016	0.0211542135712732	0.0115751382566217	TOP2	TOP2
IIV6	32790	92901	60130	58	INV	c("pindel", "lumpy")	29	29	0	0	0.0115016077067303	0.0115016077067303	0.0115016077067303	NA	203
IIV6	183193	183259	66	57	DEL	c("pindel", "lumpy")	52	5	0	0	0.0019980959040704	0.0207762951774844	0.0113871955407774	414	414
IIV6	22840	22899	59	56	DEL	c("pindel", "lumpy")	53	3	0	0	0.00119212119157017	0.0210566240431155	0.0111243726173428	TOP2	TOP2
IIV6	32723	92968	60245	50	INV	c("pindel", "lumpy")	29	21	0	0	0.00832891189394655	0.0115014657785162	0.00991518883623137	NA	NA
IIV6	200020	200285	266	315	DEL	c("pindel", "delscript")	NA	55	260	0	0.00991119226230036	0	0.00991119226230036	444	444
IIV6	200112	200170	58	116	DEL	c("lumpy", "delscript")	69	NA	47	0	0	0.00981562987277849	0.00981562987277849	444	444
IIV6	200040	200124	84	152	DEL	c("lumpy", "delscript")	68	NA	84	0	0	0.00976211103455492	0.00976211103455492	444	444
IIV6	16464	16772	308	47	DEL	c("pindel", "lumpy")	43	4	0	0	0.00161866131052163	0.0173978633663966	0.00950826233845912	DPOL	DPOL
IIV6	198972	199531	558	49	DUP	c("pindel", "lumpy")	44	5	0	0	0.00192450645069819	0.0169331149108117	0.00942881068075494	444	444
IIV6	48097	48187	89	48	DEL	c("pindel", "lumpy")	20	28	0	0	0.0109860075430066	0.00784739456367861	0.00941670105334259	105	105
IIV6	200065	201371	1306	179	DEL	c("pindel", "delscript")	NA	38	141	0	0.0093721162369989	0	0.0093721162369989	444	444
IIV6	138244	138323	79	46	DEL	c("pindel", "lumpy")	43	3	0	0	0.00117747525167798	0.0168744960338557	0.00902598564276685	296	296
IIV6	138208	138363	155	46	DEL	c("pindel", "lumpy")	43	3	0	0	0.00117690351003173	0.0168663036421938	0.00902160357611276	296	296
IIV6	115968	116100	132	52	DEL	c("pindel", "lumpy")	40	12	0	0	0.00411508595927256	0.0137156362403925	0.00891536109983254	245	245
IIV6	199897	200910	1013	49	DEL	c("lumpy", "delscript")	35	NA	14	0	0	0.00887946058695546	0.00887946058695546	444	444
IIV6	128947	129061	114	28	DEL	c("pindel", "fermikit")	NA	25	0	3	0.00883561391028653	0	0.00883561391028653	273	NA
IIV6	201533	201589	55	45	DEL	c("pindel", "lumpy")	41	4	0	0	0.00155656793156017	0.0159525244136082	0.00875454617258418	444	444
IIV6	150200	150290	90	42	DEL	c("pindel", "lumpy")	36	6	0	0	0.00248408728263781	0.014902672718838	0.00869338000073789	333	333
IIV6	179491	179609	118	42	DEL	c("pindel", "lumpy")	38	4	0	0	0.0016383781969586	0.0155624256143071	0.00860040190563287	397	397
IIV6	201531	201584	53	44	DEL	c("pindel", "lumpy")	41	3	0	0	0.00116496928723871	0.0159188978888263	0.00854193358803249	444	444
IIV6	150229	150292	63	41	DEL	c("pindel", "lumpy")	36	5	0	0	0.00207368260887935	0.0149285954394696	0.00850113902417448	333	333
IIV6	125828	199755	73927	40	DUP	c("pindel", "lumpy")	36	4	0	0	0.00161723327027927	0.014553216556833	0.00808522491355613	262	444
IIV6	125854	201334	75480	40	DUP	c("pindel", "lumpy")	20	20	0	0	0.00796676377904136	0.00796676377904136	0.00796676377904136	262	444
IIV6	201495	201703	208	34	DUP	c("pindel", "lumpy")	28	6	0	0	0.00274985671799206	0.0128313709214735	0.0077906138197328	444	444
IIV6	34076	34134	58	34	DEL	c("pindel", "lumpy")	4	30	0	0	0.0135863610129469	0.00181172812992732	0.0076990445714371	NA	NA
IIV6	33915	46528	12613	40	DUP	c("pindel", "lumpy")	9	31	0	0	0.0119011894670252	0.00345547588849488	0.00767833267776003	NA	NA
IIV6	170764	170830	65	34	DEL	c("pindel", "lumpy")	30	4	0	0	0.00177185689611001	0.0132873964021036	0.0075296266491068	386	386
IIV6	34047	91958	57919	38	INV	c("pindel", "lumpy")	22	16	0	0	0.00634051456804569	0.00871800024378451	0.0075292574059151	NA	NA
IIV6	200938	201022	84	196	DEL	c("lumpy", "delscript")	73	NA	123	0	0	0.00748847035037617	0.00748847035037617	444	444
IIV6	145167	145226	58	38	DEL	c("pindel", "lumpy")	28	10	0	0	0.00393170755041842	0.0110080020967623	0.00746985482359036	314	314
IIV6	72081	72158	77	35	DEL	c("pindel", "lumpy")	32	3	0	0	0.00127182477124411	0.0135644632366364	0.00741814400394023	166	166
IIV6	72029	72106	77	37	DEL	c("pindel", "lumpy")	32	5	0	0	0.0019873510709682	0.0127176820312502	0.00735251655110922	166	166
IIV6	44476	44533	57	35	DEL	c("pindel", "lumpy")	26	9	0	0	0.00363998333417592	0.0105147844633043	0.0070773838987401	99	99
IIV6	44476	44530	54	34	DEL	c("pindel", "lumpy")	26	8	0	0	0.00323241821614593	0.0105045952094638	0.00686850671280488	99	99
IIV6	4971	5246	275	33	DEL	c("pindel", "lumpy")	26	7	0	0	0.00283487808021352	0.0105287370036086	0.00668180754191106	EXO2	EXO2
IIV6	321	569	248	33	DEL	c("pindel", "lumpy")	27	6	0	0	0.00240710073449118	0.0108310408059905	0.00661907077024086	NA	NA
IIV6	34705	185668	150972	33	INV	c("pindel", "lumpy")	5	28	0	0	0.0110096297180405	0.00196618312100965	0.00648790641952507	NA	NA
IIV6	4148	4606	457	33	DUP	c("pindel", "lumpy")	5	28	0	0	0.0109826813062766	0.00196137003517313	0.00647202567072488	EXO2	EXO2
IIV6	200162	201722	1560	44	DUP	c("pindel", "lumpy")	20	24	0	0	0.00698239499734285	0.00581873021224025	0.00640056260479155	444	444
IIV6	200099	201888	1789	97	DEL	c("pindel", "delscript")	NA	22	75	0	0.00639914625704088	0	0.00639914625704088	444	NA
IIV6	32725	92966	60241	32	INV	c("pindel", "lumpy")	29	3	0	0	0.00118993190567428	0.0115014889691652	0.00634571043741973	NA	NA
IIV6	129851	130085	234	34	DEL	c("pindel", "lumpy")	31	3	0	0	0.0011133893566642	0.0115038279165042	0.00630860863658421	275	275
IIV6	48106	48188	82	32	DEL	c("pindel", "lumpy")	20	12	0	0	0.00470621566819214	0.00784344669397541	0.00627483118108377	105	105
IIV6	76211	150499	74307	32	INV	c("pindel", "lumpy")	5	27	0	0	0.0103335841828179	0.00191378784064431	0.00612368601173108	176	333
IIV6	34920	53535	18623	32	INV	c("pindel", "lumpy")	12	20	0	0	0.00762864199412456	0.00457732487156568	0.00610298343284512	72	NA
IIV6	205521	205896	375	34	DEL	c("pindel", "lumpy")	29	5	0	0	0.00179156580373549	0.0103901881557877	0.00609087697976161	459	459
IIV6	199961	201550	1589	29	DEL	c("pindel", "delscript")	NA	24	5	0	0.00600766224421595	0	0.00600766224421595	444	444
IIV6	899	28232	27333	30	DEL	c("pindel", "lumpy")	3	27	0	0	0.0106901623403657	0.00118790869503437	0.00593903551770004	NA	57
IIV6	200056	200110	54	82	DEL	c("pindel", "lumpy")	68	14	0	0	0.00197831987510584	0.00960824907746679	0.00579328447628632	444	444
IIV6	200881	201095	214	93	DUP	c("pindel", "lumpy")	28	65	0	0	0.00808665000267048	0.00348364035903833	0.0057851451808544	444	444
IIV6	200149	200865	716	37	DEL	c("pindel", "delscript")	NA	17	20	0	0.00574495388235797	0	0.00574495388235797	444	444
IIV6	54201	54266	64	29	DEL	c("pindel", "lumpy")	21	8	0	0	0.00314537212998941	0.00825617984890476	0.00570077598944709	122	NA
IIV6	45434	92743	47318	28	INV	c("pindel", "lumpy")	11	17	0	0	0.00678986250650922	0.00439354573328753	0.00559170411989838	NA	203
IIV6	200056	200110	53	77	DEL	c("pindel", "lumpy")	68	9	0	0	0.00127178604828096	0.00960824907746679	0.00544001756287387	444	444
IIV6	200042	200114	73	159	DEL	c("pindel", "lumpy", "delscript")	68	7	84	0	0.00101211658038092	0.00983112254545745	0.00542161956291919	444	444
IIV6	200165	200227	61	49	DEL	c("pindel", "lumpy")	5	44	0	0	0.00959743337210392	0.0010907102133585	0.00534407179273121	444	444
IIV6	200129	201468	1339	143	DEL	c("pindel", "delscript")	NA	20	123	0	0.00528866251124218	0	0.00528866251124218	444	444
IIV6	200044	201648	1604	45	DEL	c("pindel", "delscript")	NA	20	25	0	0.00525985915496535	0	0.00525985915496535	444	444
IIV6	200218	201024	806	198	DEL	c("pindel", "delscript")	NA	20	178	0	0.00521416762225011	0	0.00521416762225011	444	444
IIV6	194048	194123	74	28	DEL	c("pindel", "lumpy")	23	5	0	0	0.00186107605948489	0.00856037633921774	0.00521072619935132	439	439
IIV6	68703	69139	436	24	DUP	c("pindel", "lumpy")	20	4	0	0	0.00172798106290923	0.00863930817210941	0.00518364461750932	160	160
IIV6	207799	208350	551	34	DEL	c("pindel", "lumpy", "fermikit")	7	20	0	7	0.00763783278708531	0.002673374197583	0.00515560349233415	462	464
IIV6	34042	91963	57931	26	INV	c("pindel", "lumpy")	22	4	0	0	0.00158524141393109	0.00871820585587701	0.00515172363490405	NA	NA
IIV6	187016	187778	762	32	DEL	c("pindel", "lumpy", "fermikit")	8	18	0	6	0.00709936171858437	0.00315539632659243	0.0051273790225884	421	424
IIV6	183589	184212	623	32	DEL	c("pindel", "lumpy", "fermikit")	10	15	0	7	0.00613185488721707	0.00408798681461781	0.00510992085091744	414	415
IIV6	89419	89592	172	25	DEL	c("pindel", "lumpy")	21	4	0	0	0.0016343450281287	0.00857971545352566	0.00510703024082718	198	198
IIV6	200109	200162	53	74	DEL	c("pindel", "lumpy")	69	5	0	0	0.000689953940974747	0.00952052358893691	0.00510523876495583	444	444
IIV6	54182	54250	68	26	DEL	c("pindel", "lumpy")	21	5	0	0	0.0019570580618284	0.0082191291296657	0.00508809359574705	122	NA
IIV6	200056	200109	53	71	DEL	c("pindel", "lumpy")	68	3	0	0	0.000424527111519892	0.00962172951269268	0.00502312831210628	444	444
IIV6	200056	200111	55	71	DEL	c("pindel", "lumpy")	68	3	0	0	0.000423374901272375	0.00959561754438723	0.0050094962228298	444	444
IIV6	201066	201838	772	16	DEL	c("pindel", "delscript")	NA	12	4	0	0.00491348370104865	0	0.00491348370104865	444	NA
IIV6	199214	200143	929	78	DEL	c("lumpy", "delscript")	18	NA	60	0	0	0.00482016688719266	0.00482016688719266	444	444
IIV6	197608	199329	1721	24	DUP	c("pindel", "lumpy")	18	6	0	0	0.00240483566366262	0.00721416001360217	0.00480949783863239	444	444
IIV6	201583	201635	52	23	DEL	c("pindel", "lumpy")	19	4	0	0	0.00167121033545842	0.00793775163145626	0.00480448098345734	444	444
IIV6	71779	71868	89	24	DEL	c("pindel", "lumpy")	16	8	0	0	0.00317934162723473	0.0063584810966331	0.00476891136193392	164	165
IIV6	60488	182178	121705	24	INV	c("pindel", "lumpy")	7	17	0	0	0.00671485567746417	0.00276504979019279	0.00473995273382848	142	410
IIV6	199984	201753	1770	47	DEL	c("pindel", "lumpy", "delscript")	9	26	12	0	0.00698797234967152	0.00241902403228701	0.00470349819097927	444	NA
IIV6	200059	200230	171	56	DUP	c("pindel", "lumpy")	7	49	0	0	0.00794976368129522	0.00113575791738825	0.00454276079934174	444	444
IIV6	106878	106962	84	24	DEL	c("pindel", "lumpy")	20	4	0	0	0.00151421552212534	0.00757061906867046	0.0045424172953979	225	225
IIV6	43000	43096	96	15	DEL	c("pindel", "fermikit")	NA	11	0	4	0.00446120609187517	0	0.00446120609187517	97	97
IIV6	199962	200917	955	236	DEL	c("pindel", "delscript")	NA	17	219	0	0.00442498206230929	0	0.00442498206230929	444	444
IIV6	197577	199298	1721	22	DUP	c("pindel", "lumpy")	18	4	0	0	0.00160619057561244	0.00722745128701097	0.0044168209313117	444	444
IIV6	148339	165718	17396	21	INV	c("pindel", "lumpy")	3	18	0	0	0.00756196639694716	0.00126040715912939	0.00441118677803828	326	374
IIV6	33878	186369	152491	22	INV	c("pindel", "lumpy")	6	16	0	0	0.00629290221520758	0.00235993114830254	0.00432641668175506	NA	421
IIV6	45414	92763	47349	21	INV	c("pindel", "lumpy")	11	10	0	0	0.00399407070882371	0.00439346023191526	0.00419376547036948	NA	203
IIV6	178072	200635	22562	21	INV	c("pindel", "lumpy")	14	7	0	0	0.00273319295843401	0.00546623651407653	0.00409971473625527	397	444
IIV6	140671	202602	61931	13	DEL	c("pindel", "delscript")	NA	10	3	0	0.00404854906185054	0	0.00404854906185054	302	451
IIV6	69773	79964	10190	20	DEL	c("pindel", "lumpy")	4	16	0	0	0.00647148720210347	0.00161795032961226	0.00404471876585786	161	177
IIV6	125204	125390	186	21	DEL	c("pindel", "lumpy")	18	3	0	0	0.00115480170356512	0.0069284101743971	0.00404160593898111	262	262
IIV6	98741	99462	721	21	DEL	c("pindel", "lumpy")	13	8	0	0	0.00305811341499636	0.00496933931934886	0.00401372636717261	210	210
IIV6	200940	200995	54	80	DEL	c("pindel", "lumpy")	73	7	0	0	0.000694257117521312	0.0072396360439448	0.00396694658073306	444	444
IIV6	200940	200998	58	79	DEL	c("pindel", "lumpy")	73	6	0	0	0.000595377338973093	0.00724327606363481	0.00391932670130395	444	444
IIV6	199892	201530	1638	21	DEL	c("pindel", "delscript")	NA	16	5	0	0.0039138485928239	0	0.0039138485928239	444	444
IIV6	178090	200617	22535	20	INV	c("pindel", "lumpy")	14	6	0	0	0.00234254426256041	0.0054657658953271	0.00390415507894375	397	444
IIV6	25070	25529	459	20	DEL	c("pindel", "lumpy")	8	12	0	0	0.00463838803377899	0.00309230650024422	0.00386534726701161	51	51
IIV6	177836	178024	188	18	DEL	c("pindel", "lumpy")	12	6	0	0	0.00256243043136957	0.00512472954510975	0.00384357998823966	397	397
IIV6	200012	200727	715	312	DEL	c("pindel", "delscript")	NA	14	298	0	0.00384345724408411	0	0.00384345724408411	444	444
IIV6	176033	176265	232	18	DUP	c("pindel", "lumpy")	5	13	0	0	0.00554999710956737	0.00213468718065011	0.00384234214510874	NA	396
IIV6	45466	92711	47244	19	INV	c("pindel", "lumpy")	11	8	0	0	0.00319551839927597	0.00439378514742466	0.00379465177335032	NA	203
IIV6	45441	92736	47303	19	INV	c("pindel", "lumpy")	11	8	0	0	0.00319537441313119	0.00439358717122027	0.00379448079217573	NA	203
IIV6	85904	86370	465	17	DEL	c("pindel", "lumpy")	10	7	0	0	0.00309581412122134	0.00442253292457386	0.0037591735228976	185	185
IIV6	12656	13052	395	27	DEL	c("pindel", "lumpy", "fermikit")	7	12	0	8	0.00470626425604646	0.00274537465127123	0.00372581945365885	HELI	HELI
IIV6	200024	200216	192	47	DUP	c("pindel", "lumpy")	32	15	0	0	0.00236263886930225	0.00504016129626028	0.00370140008278126	444	444
IIV6	178186	197219	19041	18	INV	c("pindel", "lumpy")	9	9	0	0	0.00359896518311593	0.00359896518311593	0.00359896518311593	397	444
IIV6	69448	105609	36160	18	DUP	c("pindel", "lumpy")	4	14	0	0	0.00558323536759716	0.00159527372494692	0.00358925454627204	160	NA
IIV6	125379	201787	76407	18	DEL	c("pindel", "lumpy")	3	15	0	0	0.00597991864602777	0.00119604094702604	0.00358797979652691	262	NA
IIV6	146196	146361	165	13	DEL	c("pindel", "fermikit")	NA	9	0	4	0.00358005255104984	0	0.00358005255104984	314	NA
IIV6	2028	64369	62352	18	INV	c("pindel", "lumpy")	8	10	0	0	0.00390590396904416	0.00312474758516332	0.00351532577710374	7	149
IIV6	44632	161195	116577	18	INV	c("pindel", "lumpy")	3	15	0	0	0.00581859103543279	0.00116377237921082	0.00349118170732181	99	NA
IIV6	42032	42250	217	18	DEL	c("pindel", "lumpy")	8	10	0	0	0.0038747306310266	0.00309980852666738	0.00348726957884699	95	96
IIV6	178181	197337	19166	17	INV	c("pindel", "lumpy")	9	8	0	0	0.00319900497502676	0.00359886620591648	0.00339893559047162	397	444
IIV6	154134	166292	12158	16	INV	c("pindel", "lumpy")	7	9	0	0	0.00379610956524155	0.00295255456901152	0.00337433206712654	344	375
IIV6	201530	201723	193	13	DUP	c("pindel", "lumpy")	4	9	0	0	0.00453856658654251	0.00201719156712026	0.00327787907683138	444	444
IIV6	36072	36180	108	17	INV	c("pindel", "lumpy")	4	13	0	0	0.00499260762874674	0.00153624006161027	0.00326442384517851	NA	NA
IIV6	177688	202703	25014	17	DEL	c("pindel", "lumpy")	3	14	0	0	0.00537592524496578	0.00115203264224624	0.00326397894360601	397	452
IIV6	201005	202167	1162	33	DEL	c("lumpy", "delscript")	9	NA	24	0	0	0.00323611716249184	0.00323611716249184	444	NA
IIV6	200021	200215	193	41	DUP	c("pindel", "lumpy")	32	9	0	0	0.00141718711887861	0.00503870504698903	0.00322794608293382	444	444
IIV6	178172	197346	19173	16	INV	c("pindel", "lumpy")	9	7	0	0	0.00279918208819062	0.00359891961615558	0.0031990508521731	397	444
IIV6	45394	92783	47391	16	INV	c("pindel", "lumpy")	11	5	0	0	0.00199705259142045	0.00439341041466514	0.0031952315030428	NA	203
IIV6	45202	93036	47834	16	INV	c("pindel", "lumpy")	11	5	0	0	0.00199689697897434	0.00439306808369093	0.00319498253133264	NA	NA
IIV6	147888	148061	172	16	DEL	c("pindel", "lumpy")	13	3	0	0	0.0011907544622554	0.00515973120400822	0.00317524283313181	323	323
IIV6	3950	4387	437	16	DEL	c("pindel", "lumpy")	9	7	0	0	0.00275910102657186	0.00354738764101844	0.00315324433379515	EXO2	EXO2
IIV6	78010	78605	595	15	DEL	c("pindel", "lumpy")	7	8	0	0	0.00335889065422419	0.00293904166234563	0.00314896615828491	177	177
IIV6	50791	66175	15400	16	INV	c("pindel", "lumpy")	4	12	0	0	0.00468374521098754	0.00156129715511633	0.00312252118305194	117	150
IIV6	92074	100142	8082	16	INV	c("pindel", "lumpy")	4	12	0	0	0.00465724461209302	0.00155246307203286	0.00310485384206294	NA	212
IIV6	34429	73837	39424	16	INV	c("pindel", "lumpy")	4	12	0	0	0.00465290861543585	0.0015510176501012	0.00310196313276852	NA	171
IIV6	171425	171518	93	20	DEL	c("pindel", "lumpy", "fermikit")	5	10	0	5	0.00411838228541826	0.00205923354626392	0.00308880791584109	213	213
IIV6	11974	12266	291	18	DEL	c("pindel", "lumpy", "fermikit")	9	6	0	3	0.00246081154121173	0.00369117189542559	0.00307599171831866	HELI	HELI
IIV6	49270	129635	80381	16	INV	c("pindel", "lumpy")	4	12	0	0	0.00460576172528711	0.00153530104996779	0.00307053138762745	112	NA
IIV6	177051	177113	61	14	DEL	c("pindel", "lumpy")	11	3	0	0	0.00131189133708173	0.00481009996054052	0.00306099564881113	397	397
IIV6	177058	177113	55	14	DEL	c("pindel", "lumpy")	11	3	0	0	0.00131144387785212	0.00480845939146761	0.00305995163465986	397	397
IIV6	200021	200212	191	39	DUP	c("pindel", "lumpy")	32	7	0	0	0.00109622104710154	0.00501110002698849	0.00305366053704501	444	444
IIV6	197661	201081	3420	61	DEL	c("pindel", "delscript")	NA	10	51	0	0.00304519604665938	0	0.00304519604665938	444	444
IIV6	119040	187577	68551	15	INV	c("pindel", "lumpy")	4	11	0	0	0.00441890788233492	0.00160692078070754	0.00301291433152123	252	423
IIV6	199942	201565	1623	16	DEL	c("pindel", "delscript")	NA	12	4	0	0.00299705259531567	0	0.00299705259531567	444	444
IIV6	18611	27363	8769	15	INV	c("pindel", "lumpy")	7	8	0	0	0.00319104156186264	0.00279217250405294	0.00299160703295779	43	51
IIV6	200024	200215	190	38	DUP	c("pindel", "lumpy")	32	6	0	0	0.000943262112513123	0.0050305256455526	0.00298689387903286	444	444
IIV6	200894	201083	189	50	DUP	c("pindel", "lumpy")	28	22	0	0	0.00262566757519581	0.00334173480219998	0.0029837011886979	444	444
IIV6	123514	123831	317	16	DEL	c("pindel", "lumpy")	10	6	0	0	0.00223409477325097	0.00372343583202808	0.00297876530263953	262	262
IIV6	156464	156826	362	19	DEL	c("pindel", "lumpy", "fermikit")	6	8	0	5	0.00336454559564066	0.00252343042222228	0.00294398800893147	349	350
IIV6	80337	80708	371	10	DEL	c("pindel", "delscript")	NA	7	3	0	0.00293744133225193	0	0.00293744133225193	180	180
IIV6	57317	61375	4058	15	DUP	c("pindel", "lumpy")	7	8	0	0	0.00310402987207005	0.00271603667638501	0.00291003327422753	131	143
IIV6	32474	161389	128918	15	INV	c("pindel", "lumpy")	3	12	0	0	0.00465410065702791	0.00116356577939892	0.00290883321821342	68	362
IIV6	78101	160870	82784	15	INV	c("pindel", "lumpy")	4	11	0	0	0.00424914265634049	0.0015451845659125	0.00289716361112649	177	360
IIV6	200894	201076	181	49	DUP	c("pindel", "lumpy")	28	21	0	0	0.00247251865960228	0.00329666437592242	0.00288459151776235	444	444
IIV6	141009	154112	13117	14	INV	c("pindel", "lumpy")	6	8	0	0	0.00329475903696402	0.00247108963183526	0.00288292433439964	303	344
IIV6	39798	143590	103803	15	INV	c("pindel", "lumpy")	3	12	0	0	0.00460014817648877	0.00115007672304724	0.00287511244976801	86	308
IIV6	124734	125041	307	15	DUP	c("pindel", "lumpy")	6	9	0	0	0.00343629895726549	0.0022908922121454	0.00286359558470545	262	262
IIV6	34916	53539	18623	15	INV	c("pindel", "lumpy")	12	3	0	0	0.00114436525817048	0.00457730388945549	0.00286083457381298	72	121
IIV6	34334	34854	520	14	DUP	c("pindel", "lumpy")	7	7	0	0	0.00285667587920486	0.00285667587920486	0.00285667587920486	NA	72
IIV6	6363	10678	4315	14	DUP	c("pindel", "lumpy")	11	3	0	0	0.00121255883937554	0.00444590531979579	0.00282923207958566	NA	NA
IIV6	33987	34132	144	13	DEL	c("pindel", "lumpy")	4	9	0	0	0.00391492259447224	0.00174000344186982	0.00282746301817103	NA	NA
IIV6	123728	125400	1671	15	DEL	c("pindel", "lumpy")	3	12	0	0	0.00449438206271791	0.00112363339096266	0.00280900772684029	262	262
IIV6	15670	15849	179	14	INV	c("pindel", "lumpy")	4	10	0	0	0.00400221651644495	0.00160092505007004	0.0028015707832575	DPOL	DPOL
IIV6	90978	113859	22894	15	INV	c("pindel", "lumpy")	4	11	0	0	0.00410266850560576	0.00149191840742631	0.00279729345651604	199	235
IIV6	45215	93022	47807	14	INV	c("pindel", "lumpy")	11	3	0	0	0.00119816729965896	0.00439313973297963	0.00279565351631929	NA	NA
IIV6	45182	93056	47875	14	INV	c("pindel", "lumpy")	11	3	0	0	0.00119812463820671	0.00439298331765	0.00279555397792836	NA	NA
IIV6	123488	123881	393	15	DEL	c("pindel", "lumpy")	10	5	0	0	0.00184987824843198	0.00369968805713933	0.00277478315278566	262	262
IIV6	19670	32646	12979	14	INV	c("pindel", "lumpy")	5	9	0	0	0.00353663940206359	0.00196483055180043	0.00275073497693201	45	NA
IIV6	1881	64527	62657	14	INV	c("pindel", "lumpy")	8	6	0	0	0.00234332251062673	0.00312440560920232	0.00273386405991453	7	NA
IIV6	6454	150002	143562	14	INV	c("pindel", "lumpy")	4	10	0	0	0.00387866368711283	0.0015515015813622	0.00271508263423751	NA	333
IIV6	137522	183904	46382	13	INV	c("pindel", "lumpy")	4	9	0	0	0.00375699578195565	0.00166981075571343	0.00271340326883454	296	415
IIV6	76197	150513	74322	14	INV	c("pindel", "lumpy")	5	9	0	0	0.0034448756547868	0.00191384911031359	0.00267936238255019	176	333
IIV6	198014	201070	3056	48	DEL	c("pindel", "delscript")	NA	9	39	0	0.00267246571944696	0	0.00267246571944696	444	444
IIV6	200896	201086	189	44	DUP	c("pindel", "lumpy")	28	16	0	0	0.00191650668392994	0.00335383848947329	0.00263517258670162	444	444
IIV6	45103	45950	847	11	DEL	c("lumpy", "delscript")	7	NA	4	0	0	0.00261325900172855	0.00261325900172855	NA	NA
IIV6	178134	199532	21398	13	INV	c("pindel", "lumpy")	6	7	0	0	0.00279866618073049	0.00239886631723476	0.00259876624898263	397	444
IIV6	20290	21073	783	13	DEL	c("pindel", "lumpy")	6	7	0	0	0.00279038091633272	0.00239176460533421	0.00259107276083346	NA	TOP2
IIV6	179093	197409	18316	13	INV	c("pindel", "lumpy")	7	6	0	0	0.00239071648595585	0.00278915812013799	0.00258993730304692	397	444
IIV6	93045	93549	504	13	DEL	c("pindel", "lumpy")	6	7	0	0	0.00278553575533001	0.00238761157710775	0.00258657366621888	NA	204
IIV6	66288	110880	44592	13	INV	c("pindel", "lumpy")	9	4	0	0	0.00157780826157262	0.00354999857332492	0.00256390341744877	150	230
IIV6	80412	80792	381	9	DEL	c("pindel", "delscript")	NA	6	3	0	0.00255780396395166	0	0.00255780396395166	180	180
IIV6	72794	208670	135888	13	INV	c("pindel", "lumpy")	5	8	0	0	0.00312584297839514	0.00195367476229898	0.00253975887034706	170	466
IIV6	199407	199473	66	13	DEL	c("pindel", "lumpy")	9	4	0	0	0.00154790446657075	0.00348271766335635	0.00251531106496355	444	444
IIV6	70542	70801	258	13	DEL	c("pindel", "lumpy")	6	7	0	0	0.00269573626207995	0.00231063998017708	0.00250318812112852	162	162
IIV6	31417	47669	16266	13	INV	c("pindel", "lumpy")	5	8	0	0	0.00307239818467997	0.00192027098981412	0.00249633458724704	68	NA
IIV6	102281	160566	58284	13	INV	c("pindel", "lumpy")	4	9	0	0	0.00341675855583801	0.00151858818397895	0.00246767336990848	214	360
IIV6	201047	201655	608	14	DUP	c("pindel", "lumpy")	6	8	0	0	0.00281460171695904	0.0021109661415416	0.00246278392925032	444	444
IIV6	34322	34842	520	12	DUP	c("pindel", "lumpy")	7	5	0	0	0.00204239076508201	0.00285932371168944	0.00245085723838573	NA	72
IIV6	200159	200937	778	63	DEL	c("lumpy", "delscript")	8	NA	55	0	0	0.00244380252190225	0.00244380252190225	444	444
IIV6	127526	195594	68084	12	INV	c("pindel", "lumpy")	5	7	0	0	0.00284224589957655	0.00203019212914112	0.00243621901435884	269	440
IIV6	132316	162942	30626	12	DUP	c("pindel", "lumpy")	3	9	0	0	0.0036489429183479	0.00121634389524559	0.00243264340679675	283	NA
IIV6	135942	155375	19445	12	INV	c("pindel", "lumpy")	3	9	0	0	0.00364756028365607	0.0012158829945955	0.00243172163912578	294	344
IIV6	197575	198047	472	12	DEL	c("pindel", "lumpy")	6	6	0	0	0.0024270263805966	0.0024270263805966	0.0024270263805966	444	444
IIV6	199977	201769	1793	21	DEL	c("lumpy", "delscript")	9	NA	12	0	0	0.00242652829964832	0.00242652829964832	444	NA
IIV6	197614	198246	632	12	DEL	c("pindel", "lumpy")	6	6	0	0	0.0024224943255558	0.0024224943255558	0.0024224943255558	444	444
IIV6	120632	187235	66603	12	INV	c("pindel", "lumpy")	7	5	0	0	0.00201637388402001	0.00282290066953526	0.00241963727677763	255	423
IIV6	199908	199970	62	28	DEL	c("pindel", "lumpy")	6	22	0	0	0.00378511089760464	0.00103233139017432	0.00240872114388948	444	444
IIV6	200075	200840	765	11	DEL	c("lumpy", "delscript")	8	NA	3	0	0	0.00240352892643533	0.00240352892643533	444	444
IIV6	179090	197411	18333	12	INV	c("pindel", "lumpy")	7	5	0	0	0.00199229217800548	0.00278918682170733	0.00239073949985641	397	444
IIV6	56314	104354	48054	12	INV	c("pindel", "lumpy")	3	9	0	0	0.00358538460420376	0.00119515676871244	0.0023902706864581	NA	219
IIV6	200154	200945	790	63	DEL	c("pindel", "lumpy", "delscript")	8	8	47	0	0.00238277191821011	0.00238277191821011	0.00238277191821011	444	444
IIV6	66325	110851	44526	12	INV	c("pindel", "lumpy")	9	3	0	0	0.00118342922411453	0.00355020364404871	0.00236681643408162	150	230
IIV6	140862	141631	768	16	DEL	c("pindel", "lumpy", "fermikit")	4	8	0	4	0.00315443144386833	0.00157724059842086	0.00236583602114459	NA	303
IIV6	79619	192715	113111	12	INV	c("pindel", "lumpy")	3	9	0	0	0.00354787949440193	0.00118265447090429	0.00236526698265311	177	437
IIV6	200894	201075	181	40	DUP	c("pindel", "lumpy")	28	12	0	0	0.0014102166216706	0.00329044358072166	0.00235033010119613	444	444
IIV6	44627	111105	66478	12	INV	c("pindel", "lumpy")	3	9	0	0	0.00352488616293825	0.00117498966567818	0.00234993791430821	99	230
IIV6	200897	201087	189	39	DUP	c("pindel", "lumpy")	28	11	0	0	0.00131884343921024	0.00335698760453669	0.00233791552187347	444	444
IIV6	199869	200061	192	27	DUP	c("pindel", "lumpy")	21	6	0	0	0.0010388713077713	0.00363595514496265	0.00233741322636698	444	444
IIV6	154118	166308	12189	11	INV	c("pindel", "lumpy")	7	4	0	0	0.00168707868579551	0.00295235034378711	0.00231971451479131	344	375
IIV6	33513	45999	12486	10	DEL	c("pindel", "delscript")	NA	6	4	0	0.00231163902287702	0	0.00231163902287702	NA	NA
IIV6	200898	201082	183	39	DUP	c("pindel", "lumpy")	28	11	0	0	0.00130399418609546	0.00331919103778948	0.00231159261194247	444	444
IIV6	23446	55615	32181	12	INV	c("pindel", "lumpy")	9	3	0	0	0.00115527997214832	0.00346575983798637	0.00231051990506734	TOP2	127
IIV6	34319	126264	91957	12	INV	c("pindel", "lumpy")	4	8	0	0	0.00307644574830932	0.00153824653581473	0.00230734614206203	NA	262
IIV6	118695	153870	35191	12	INV	c("pindel", "lumpy")	5	7	0	0	0.00269019119341068	0.00192157990791433	0.00230588555066251	251	342
IIV6	25060	25825	765	12	DEL	c("pindel", "lumpy")	8	4	0	0	0.00153666755085234	0.00307328787548715	0.00230497771316974	51	51
IIV6	80450	120302	39865	12	INV	c("pindel", "lumpy")	4	8	0	0	0.00304054054434235	0.00152029338473955	0.00228041696454095	180	255
IIV6	80562	128175	47621	12	INV	c("pindel", "lumpy")	4	8	0	0	0.00301667195491317	0.00150835872857396	0.00226251534174357	180	269
IIV6	200894	201081	187	38	DUP	c("pindel", "lumpy")	28	10	0	0	0.0011887806499189	0.00332851459604552	0.00225864762298221	444	444
IIV6	199282	199346	64	12	DEL	c("pindel", "lumpy")	8	4	0	0	0.0015010828003046	0.00300212053629419	0.0022516016682994	444	444
IIV6	159646	160523	876	11	DEL	c("pindel", "lumpy")	5	6	0	0	0.00244711004572119	0.00203926668861766	0.00224318836716943	359	360
IIV6	161313	161833	520	10	DEL	c("pindel", "lumpy")	5	5	0	0	0.00223573746259367	0.00223573746259367	0.00223573746259367	362	362
IIV6	200997	201343	346	13	DEL	c("pindel", "delscript")	NA	9	4	0	0.00223017931348654	0	0.00223017931348654	444	444
IIV6	207127	207311	184	17	DEL	c("pindel", "lumpy", "fermikit")	4	8	0	5	0.00296963140553758	0.00148483774987286	0.00222723457770522	461	461
IIV6	120627	187240	66618	11	INV	c("pindel", "lumpy")	7	4	0	0	0.00161307498275349	0.00282284706883871	0.0022179610257961	255	423
IIV6	6832	9884	3052	11	DEL	c("pindel", "lumpy")	4	7	0	0	0.00281387664974924	0.00160794890515619	0.00221091277745272	NTP1	NTP1
IIV6	6898	31222	24324	11	DEL	c("pindel", "lumpy")	4	7	0	0	0.00281326349383483	0.00160759852189805	0.00221043100786644	NTP1	67
IIV6	130827	131310	483	12	DEL	c("pindel", "lumpy")	4	8	0	0	0.00294525664705518	0.00147265001018875	0.00220895332862196	275	283
IIV6	200898	201082	184	37	DUP	c("pindel", "lumpy")	28	9	0	0	0.00106690686360601	0.00331919103778948	0.00219304895069775	444	444
IIV6	10024	10226	202	14	DEL	c("pindel", "lumpy", "fermikit")	3	7	0	4	0.00306549189366156	0.00131380525419413	0.00218964857392785	NTP1	NA
IIV6	120526	128974	8449	9	DEL	c("pindel", "delscript")	NA	6	3	0	0.00217645079314462	0	0.00217645079314462	255	NA
IIV6	200997	201058	61	166	DEL	c("lumpy", "delscript")	18	NA	148	0	0	0.00217229423234859	0.00217229423234859	444	444
IIV6	80807	186197	105404	11	INV	c("pindel", "lumpy")	4	7	0	0	0.00275860586260703	0.00157636484392959	0.00216748535326831	180	421
IIV6	6895	180522	173627	11	INV	c("pindel", "lumpy")	6	5	0	0	0.00196989570856103	0.00236386553713608	0.00216688062284856	NTP1	402
IIV6	20551	85499	64947	11	INV	c("pindel", "lumpy")	4	7	0	0	0.00275646964546925	0.00157514411956937	0.00216580688251931	NA	185
IIV6	99197	125504	26319	12	INV	c("pindel", "lumpy")	3	9	0	0	0.0032417208524075	0.00108059697076072	0.00216115891158411	210	262
IIV6	25770	179263	153493	11	INV	c("pindel", "lumpy")	4	7	0	0	0.00274597706341107	0.00156914821699924	0.00215756264020516	51	397
IIV6	27275	176440	149179	11	INV	c("pindel", "lumpy")	4	7	0	0	0.00274184165320297	0.0015667850698727	0.00215431336153784	51	396
IIV6	403	206795	206392	11	INV	c("pindel", "lumpy")	8	3	0	0	0.00117313987039943	0.00312831182194305	0.00215072584617124	NA	459
IIV6	79829	111161	31332	11	INV	c("pindel", "lumpy")	6	5	0	0	0.00195148627346435	0.00234177438827607	0.00214663033087021	177	230
IIV6	389	121135	120746	11	INV	c("pindel", "lumpy")	3	8	0	0	0.00310446291062842	0.0011641961802598	0.00213432954544411	NA	255
IIV6	107167	107234	67	12	DEL	c("pindel", "lumpy")	7	5	0	0	0.00177447646290058	0.00248424941509235	0.00212936293899646	225	225
IIV6	50442	120269	69827	11	INV	c("pindel", "lumpy")	5	6	0	0	0.00232201224330237	0.00193501769130992	0.00212851496730614	116	NA
IIV6	177999	178180	181	10	DUP	c("pindel", "lumpy")	4	6	0	0	0.00255252891802553	0.00170170042414883	0.00212711467108718	397	397
IIV6	50528	58193	7673	11	INV	c("pindel", "lumpy")	3	8	0	0	0.00309305373171259	0.00115991757243832	0.00212648565207545	116	133
IIV6	34786	156737	121951	11	DEL	c("pindel", "lumpy")	3	8	0	0	0.00309264165349488	0.00115976303713231	0.0021262023453136	NA	NA
IIV6	94262	170936	76674	11	INV	c("pindel", "lumpy")	4	7	0	0	0.00270254236808853	0.00154432781152776	0.00212343508980814	206	NA
IIV6	170332	170450	118	9	DEL	c("pindel", "lumpy")	6	3	0	0	0.0014102007284457	0.00282036168413039	0.00211528120628805	386	386
IIV6	154975	166656	11682	10	INV	c("pindel", "lumpy")	7	3	0	0	0.0012683120899768	0.00295934483164148	0.00211382846080914	344	377
IIV6	29428	55285	25857	11	INV	c("pindel", "lumpy")	4	7	0	0	0.00268825200639492	0.00153616170189614	0.00211220685414553	61	126
IIV6	154127	166299	12177	10	INV	c("pindel", "lumpy")	7	3	0	0	0.00126535215686572	0.00295243855436012	0.00210889535561292	344	375
IIV6	81741	85198	3456	10	INV	c("pindel", "lumpy")	7	3	0	0	0.00125720168638421	0.00293342142953159	0.0020953115579579	180	185
IIV6	179507	180537	1030	8	DEL	c("lumpy", "delscript")	5	NA	3	0	0	0.002087676973754	0.002087676973754	397	402
IIV6	178317	185776	7471	10	INV	c("pindel", "lumpy")	3	7	0	0	0.00290327357410954	0.001244280745975	0.00207377716004227	397	NA
IIV6	76468	79167	2708	10	INV	c("pindel", "lumpy")	3	7	0	0	0.00288312373331427	0.00123564481437406	0.00205938427384417	176	177
IIV6	201540	201723	183	8	DUP	c("pindel", "lumpy")	4	4	0	0	0.00205056766733997	0.00205056766733997	0.00205056766733997	444	444
IIV6	126873	181827	54965	10	INV	c("pindel", "lumpy")	4	6	0	0	0.00244896043301474	0.00163265361635685	0.0020408070246858	269	NA
IIV6	200899	201085	185	34	DUP	c("pindel", "lumpy")	28	6	0	0	0.000714890649765513	0.00333606891834158	0.00202547978405355	444	444
IIV6	155252	155881	630	8	DEL	c("lumpy", "delscript")	5	NA	3	0	0	0.00201363928018801	0.00201363928018801	344	NA
IIV6	72161	75764	3603	10	INV	c("pindel", "lumpy")	7	3	0	0	0.00120398573129027	0.00280925494230575	0.00200662033679801	166	173
IIV6	69957	77306	7349	10	INV	c("pindel", "lumpy")	5	5	0	0	0.00200594217275035	0.00200594217275035	0.00200594217275035	162	177
IIV6	56163	102052	45889	10	INV	c("pindel", "lumpy")	7	3	0	0	0.00120117645750765	0.00280270018035154	0.00200193831892959	NA	214
IIV6	178199	199741	21541	10	INV	c("pindel", "lumpy")	6	4	0	0	0.00159882552709565	0.00239821911897374	0.0019985223230347	397	444
IIV6	178220	199720	21503	10	INV	c("pindel", "lumpy")	6	4	0	0	0.00159880092533178	0.00239818221691794	0.00199849157112486	397	444
IIV6	8403	40614	32223	10	INV	c("pindel", "lumpy")	4	6	0	0	0.00239329825253153	0.0015955448970704	0.00199442157480097	NTP1	86
IIV6	20649	95434	74785	10	INV	c("pindel", "lumpy")	3	7	0	0	0.00277070218005772	0.00118746259205441	0.00197908238605606	TOP2	206
IIV6	735	91432	90709	10	INV	c("pindel", "lumpy")	3	7	0	0	0.00276889915019342	0.00118668984050856	0.00197779449535099	NA	199
IIV6	59735	188437	128702	10	INV	c("pindel", "lumpy")	4	6	0	0	0.00237181070518666	0.00158121963796999	0.00197651517157833	139	429
IIV6	355	101582	101227	10	INV	c("pindel", "lumpy")	4	6	0	0	0.00236794260503358	0.00157864086379225	0.00197329173441291	NA	214
IIV6	64952	179053	114101	10	INV	c("pindel", "lumpy")	5	5	0	0	0.00197250463503427	0.00197250463503427	0.00197250463503427	150	397
IIV6	76087	181684	105597	10	DUP	c("pindel", "lumpy")	3	7	0	0	0.00276081960552839	0.00118322706909211	0.00197202333731025	NA	405
IIV6	200798	200867	68	15	DEL	c("pindel", "lumpy")	4	11	0	0	0.00289152778977887	0.00105148399879815	0.00197150589428851	444	444
IIV6	200890	201080	189	33	DUP	c("pindel", "lumpy")	28	5	0	0	0.000596584597532536	0.0033407820654625	0.00196868333149752	444	444
IIV6	200898	201085	187	33	DUP	c("pindel", "lumpy")	28	5	0	0	0.000596378253237027	0.00333962660081613	0.00196800242702658	444	444
IIV6	25223	191655	166432	10	INV	c("pindel", "lumpy")	6	4	0	0	0.00157214170862252	0.00235819402585786	0.00196516786724019	51	429
IIV6	9472	112896	103435	10	INV	c("pindel", "lumpy")	5	5	0	0	0.00196101633577043	0.00196101633577043	0.00196101633577043	NTP1	233
IIV6	10737	171392	160655	8	DEL	c("pindel", "fermikit")	NA	5	0	3	0.0019600787390041	0	0.0019600787390041	NA	213
IIV6	200897	201082	185	33	DUP	c("pindel", "lumpy")	28	5	0	0	0.000593401376691194	0.00332295700449667	0.00195817919059393	444	444
IIV6	24610	108760	84164	10	INV	c("pindel", "lumpy")	4	6	0	0	0.00234829869286527	0.00156554471646555	0.00195692170466541	NA	228
IIV6	553	208541	207988	23	DEL	c("lumpy", "delscript")	5	NA	18	0	0	0.00195434064020006	0.00195434064020006	NA	464
IIV6	21447	204016	182579	10	INV	c("pindel", "lumpy")	4	6	0	0	0.00234485294083031	0.00156324751250529	0.0019540502266678	TOP2	455
IIV6	109238	206732	97494	10	INV	c("pindel", "lumpy")	3	7	0	0	0.00272534993775833	0.0011680253063404	0.00194668762204937	229	459
IIV6	86114	204223	118108	10	INV	c("pindel", "lumpy")	7	3	0	0	0.00116730730139999	0.00272367464506264	0.00194549097323131	185	458
IIV6	54839	60498	5658	10	DUP	c("pindel", "lumpy")	4	6	0	0	0.00233000814116234	0.00155335082517512	0.00194167948316873	124	142
IIV6	55317	55978	661	10	DEL	c("pindel", "lumpy")	5	5	0	0	0.00193726440216495	0.00193726440216495	0.00193726440216495	126	127
IIV6	62735	119968	57232	10	INV	c("pindel", "lumpy")	7	3	0	0	0.00116090595741381	0.00270873863942124	0.00193482229841753	146	254
IIV6	120961	152940	31979	10	INV	c("pindel", "lumpy")	5	5	0	0	0.00193111050045642	0.00193111050045642	0.00193111050045642	255	338
IIV6	133317	141116	7809	10	INV	c("pindel", "lumpy")	5	5	0	0	0.00192972545146823	0.00192972545146823	0.00192972545146823	NA	303
IIV6	39867	123343	83476	10	DUP	c("pindel", "lumpy")	4	6	0	0	0.00230855333751645	0.00153904740158769	0.00192380036955207	86	262
IIV6	200893	201084	191	32	DUP	c("pindel", "lumpy")	28	4	0	0	0.000478968702550994	0.0033526845679983	0.00191582663527465	444	444
IIV6	98893	99095	203	10	INV	c("pindel", "lumpy")	4	6	0	0	0.00229692470069827	0.00153129485802879	0.00191410977936353	210	210
IIV6	15098	15430	332	9	DUP	c("pindel", "lumpy")	5	4	0	0	0.00169885358630607	0.00212355796384743	0.00191120577507675	DPOL	DPOL
IIV6	148031	175085	27065	9	INV	c("pindel", "lumpy")	4	5	0	0	0.00211605661558992	0.00169285245681521	0.00190445453620257	323	394
IIV6	200896	201082	186	32	DUP	c("pindel", "lumpy")	28	4	0	0	0.000475277083680498	0.00332684471538024	0.00190106089953037	444	444
IIV6	142147	142331	184	10	DUP	c("pindel", "lumpy")	4	6	0	0	0.00227714546645263	0.00151810850081472	0.00189762698363368	306	306
IIV6	28270	28445	175	10	DUP	c("pindel", "lumpy")	6	4	0	0	0.00150719127199236	0.00226076987092545	0.00188398057145891	57	57
IIV6	53607	53768	161	10	INV	c("pindel", "lumpy")	6	4	0	0	0.00149114305895342	0.0022366979122473	0.00186392048560036	121	121
IIV6	45643	46668	1026	8	DEL	c("lumpy", "delscript")	5	NA	3	0	0	0.00185807181129541	0.00185807181129541	NA	NA
IIV6	68541	91168	22632	9	INV	c("pindel", "lumpy")	4	5	0	0	0.00205670320483106	0.00164536933193761	0.00185103626838434	160	199
IIV6	128357	191670	63313	9	INV	c("pindel", "lumpy")	6	3	0	0	0.00122465186304457	0.00244927373101277	0.00183696279702867	269	429
IIV6	128352	191729	63376	9	INV	c("pindel", "lumpy")	6	3	0	0	0.00122453174191562	0.00244903349463872	0.00183678261827717	269	429
IIV6	128178	191922	63744	9	INV	c("pindel", "lumpy")	6	3	0	0	0.00122353563887593	0.002447041337329	0.00183528848810247	269	429
IIV6	91851	131292	39440	10	DEL	c("pindel", "lumpy")	4	6	0	0	0.00219806294927034	0.00146538603621607	0.0018317244927432	NA	283
IIV6	197654	201074	3420	57	DEL	c("pindel", "delscript")	NA	6	51	0	0.00183070192659821	0	0.00183070192659821	444	444
IIV6	121946	184218	62285	9	INV	c("pindel", "lumpy")	3	6	0	0	0.00242940706205838	0.00121471828625511	0.00182206267415674	260	415
IIV6	128882	165747	36865	9	INV	c("pindel", "lumpy")	6	3	0	0	0.00120967505432254	0.00241932084272437	0.00181449794852345	273	374
IIV6	128882	165389	36507	9	INV	c("pindel", "lumpy")	6	3	0	0	0.00120875697345742	0.00241748472539964	0.00181312084942853	273	374
IIV6	64798	64935	137	10	INV	c("pindel", "lumpy")	7	3	0	0	0.00108619950730095	0.00253442881176454	0.00181031415953274	150	150
IIV6	150466	207440	56974	9	INV	c("pindel", "lumpy")	3	6	0	0	0.00240774985350707	0.00120388942007641	0.00180581963679174	333	461
IIV6	51275	85084	33820	9	INV	c("pindel", "lumpy")	3	6	0	0	0.00239946877365255	0.00119974878062495	0.00179960877713875	118	185
IIV6	178196	199744	21548	9	INV	c("pindel", "lumpy")	6	3	0	0	0.00119912682910853	0.00239822490045886	0.0017986758647837	397	444
IIV6	181511	192641	11132	9	INV	c("pindel", "lumpy")	4	5	0	0	0.00199020650045077	0.00159217153786091	0.00179118901915584	405	437
IIV6	201539	201723	184	7	DUP	c("pindel", "lumpy")	4	3	0	0	0.00153529281325838	0.00204704660829135	0.00179116971077487	444	444
IIV6	200075	201480	1405	117	DEL	c("pindel", "delscript")	NA	7	110	0	0.00179047146162589	0	0.00179047146162589	444	444
IIV6	122653	201076	78423	9	INV	c("pindel", "lumpy")	6	3	0	0	0.00119331639543069	0.00238660431112083	0.00178996035327576	262	444
IIV6	112746	186399	73653	9	INV	c("pindel", "lumpy")	6	3	0	0	0.00119177088639613	0.00238351336677388	0.00178764212658501	233	421
IIV6	10350	103383	93033	9	DEL	c("pindel", "lumpy")	5	4	0	0	0.00158201081816719	0.00197750570162045	0.00177975825989382	NA	NA
IIV6	65100	197366	132275	9	INV	c("pindel", "lumpy")	5	4	0	0	0.00158025458109964	0.00197531042264119	0.00177778250187041	150	444
IIV6	200099	201679	1580	13	DUP	c("pindel", "lumpy")	6	7	0	0	0.00191392933036187	0.00164051534006793	0.0017772223352149	444	444
IIV6	3617	107491	103874	9	INV	c("pindel", "lumpy")	4	5	0	0	0.00197263654164735	0.00157811545941433	0.00177537600053084	11	226
IIV6	1619	39654	38045	9	INV	c("pindel", "lumpy")	4	5	0	0	0.00197187146690723	0.00157750339479365	0.00177468743085044	6	86
IIV6	44873	106310	61437	9	DUP	c("pindel", "lumpy")	5	4	0	0	0.0015773611779435	0.00197169369724665	0.00177452743759508	99	225
IIV6	70304	178513	108208	9	INV	c("pindel", "lumpy")	5	4	0	0	0.00157611984516916	0.00197014204351152	0.00177313094434034	162	397
IIV6	42329	190622	148292	9	INV	c("pindel", "lumpy")	4	5	0	0	0.00196906150420149	0.00157525540691076	0.00177215845555612	96	429
IIV6	10887	181445	170558	9	INV	c("pindel", "lumpy")	4	5	0	0	0.00196905206420162	0.00157524785485138	0.0017721499595265	NA	405
IIV6	46648	180139	133491	9	DUP	c("pindel", "lumpy")	5	4	0	0	0.00157419650963408	0.00196773789302729	0.00177096720133069	NA	402
IIV6	38628	191018	152401	9	INV	c("pindel", "lumpy")	4	5	0	0	0.00196770072129765	0.0015741667720163	0.00177093374665698	85	429
IIV6	202799	203017	218	10	DUP	c("pindel", "lumpy")	6	4	0	0	0.00141623510162303	0.0021243376096271	0.00177028635562507	452	NA
IIV6	25594	191895	166300	9	INV	c("pindel", "lumpy")	6	3	0	0	0.00117908882242645	0.00235814984017171	0.00176861933129908	51	429
IIV6	202799	203009	210	10	DUP	c("pindel", "lumpy")	6	4	0	0	0.00141464825357818	0.00212195737125082	0.0017683028124145	452	452
IIV6	200215	201049	834	140	DEL	c("pindel", "delscript")	NA	7	133	0	0.00176810020591304	0	0.00176810020591304	444	444
IIV6	42192	80918	38726	9	DUP	c("pindel", "lumpy")	3	6	0	0	0.0023564893216356	0.00117825854358618	0.00176737393261089	NA	180
IIV6	20448	82731	62284	9	INV	c("pindel", "lumpy")	6	3	0	0	0.00117794942985127	0.00235587110873226	0.00176691026929177	NA	180
IIV6	201537	201720	183	7	DUP	c("pindel", "lumpy")	4	3	0	0	0.00151378444713178	0.00201836907825664	0.00176607676269421	444	444
IIV6	131750	148288	16538	9	INV	c("pindel", "lumpy")	6	3	0	0	0.00117722359939599	0.00235441948201021	0.0017658215407031	283	326
IIV6	186208	192616	6408	9	INV	c("pindel", "lumpy")	4	5	0	0	0.00195901527544561	0.0015672183607659	0.00176311681810575	421	437
IIV6	25710	176622	150912	9	DEL	c("pindel", "lumpy")	3	6	0	0	0.00234973116833521	0.00117487938742118	0.0017623052778782	51	NA
IIV6	65426	169011	103597	9	INV	c("pindel", "lumpy")	3	6	0	0	0.0023474003305688	0.00117371394116687	0.00176055713586783	150	381
IIV6	857	72633	71775	9	INV	c("pindel", "lumpy")	3	6	0	0	0.00234699801774572	0.0011735127800337	0.00176025539888971	NA	166
IIV6	34018	79594	45576	9	DUP	c("pindel", "lumpy")	6	3	0	0	0.00117270249993285	0.00234537749556518	0.00175903999774901	NA	177
IIV6	15870	207664	191800	9	INV	c("pindel", "lumpy")	4	5	0	0	0.0019542487536913	0.00156340511351803	0.00175882693360466	DPOL	461
IIV6	73411	168602	95190	9	INV	c("pindel", "lumpy")	6	3	0	0	0.001171491372259	0.00234295529699884	0.00175722333462892	171	381
IIV6	54639	115336	60697	9	INV	c("pindel", "lumpy")	6	3	0	0	0.00117146497194053	0.00234290249759897	0.00175718373476975	123	242
IIV6	112759	167755	54998	9	INV	c("pindel", "lumpy")	5	4	0	0	0.00155868226218164	0.00194834523559915	0.00175351374889039	233	379
IIV6	22415	116054	93644	9	INV	c("pindel", "lumpy")	5	4	0	0	0.0015535458896545	0.00194192481989482	0.00174773535477466	TOP2	245
IIV6	29042	162138	133108	9	INV	c("pindel", "lumpy")	3	6	0	0	0.00232853809570451	0.00116428260323423	0.00174641034946937	61	362
IIV6	1898	11557	9671	9	INV	c("pindel", "lumpy")	4	5	0	0	0.00193540358448629	0.00154832886087148	0.00174186622267889	7	HELI
IIV6	206337	206544	207	10	DUP	c("pindel", "lumpy")	3	7	0	0	0.0024372823719016	0.001044564135945	0.0017409232539233	459	459
IIV6	66448	119687	53252	9	INV	c("pindel", "lumpy")	3	6	0	0	0.00231840131428307	0.00115921409475894	0.001738807704521	150	254
IIV6	66883	153832	86949	9	DEL	c("pindel", "lumpy")	5	4	0	0	0.00154427642098524	0.00193033807379262	0.00173730724738893	NA	342
IIV6	48794	121277	72496	9	INV	c("pindel", "lumpy")	3	6	0	0	0.00231585465920703	0.00115794073771578	0.0017368976984614	109	255
IIV6	29689	145880	116190	9	INV	c("pindel", "lumpy")	6	3	0	0	0.00115315039537267	0.00230627419593533	0.001729712295654	NA	314
IIV6	39149	144855	105706	9	INV	c("pindel", "lumpy")	6	3	0	0	0.00115117894151509	0.00230233137907618	0.00172675516029564	86	313
IIV6	194102	194314	212	9	DUP	c("pindel", "lumpy")	3	6	0	0	0.002297266005392	0.00114864619642529	0.00172295610090865	439	440
IIV6	92113	162020	69919	9	INV	c("pindel", "lumpy")	4	5	0	0	0.00190626771700856	0.00152501998779959	0.00171564385240407	NA	362
IIV6	63923	64116	193	9	INV	c("pindel", "lumpy")	4	5	0	0	0.00190424640273131	0.00152340292405412	0.00171382466339272	149	149
IIV6	148589	182717	34138	8	INV	c("pindel", "lumpy")	5	3	0	0	0.00127093247805864	0.00211820284947909	0.00169456766376886	326	410
IIV6	149827	153831	4004	8	INV	c("pindel", "lumpy")	5	3	0	0	0.00126549611046532	0.00210914239003225	0.00168731925024879	330	342
IIV6	103158	152638	49494	9	INV	c("pindel", "lumpy")	3	6	0	0	0.00224691290135643	0.00112346907236398	0.0016851909868602	217	338
IIV6	182809	209932	27122	9	INV	c("pindel", "lumpy")	6	3	0	0	0.00112318253964194	0.00224633984878692	0.00168476119421443	410	468
IIV6	151356	152328	972	8	DEL	c("pindel", "lumpy")	4	4	0	0	0.0016791101441032	0.0016791101441032	0.0016791101441032	336	338
IIV6	139162	171141	31978	8	DUP	c("pindel", "lumpy")	4	4	0	0	0.00166946708306839	0.00166946708306839	0.00166946708306839	296	213
IIV6	142920	163413	20493	8	INV	c("pindel", "lumpy")	4	4	0	0	0.00166907384730827	0.00166907384730827	0.00166907384730827	307	368
IIV6	153481	160467	6986	8	INV	c("pindel", "lumpy")	3	5	0	0	0.00208162273271645	0.00124898403928415	0.0016653033860003	341	360
IIV6	196198	196517	319	9	INV	c("pindel", "lumpy")	6	3	0	0	0.00110968955255722	0.00221935447716967	0.00166452201486345	442	NA
IIV6	206837	207115	278	9	DEL	c("pindel", "lumpy")	4	5	0	0	0.00184885728227973	0.00147909129508121	0.00166397428868047	459	461
IIV6	83824	84828	1004	8	DEL	c("pindel", "lumpy")	4	4	0	0	0.00166260086310822	0.00166260086310822	0.00166260086310822	NA	185
IIV6	89611	131639	42028	9	INV	c("pindel", "lumpy")	6	3	0	0	0.00110532348034119	0.00221062252615253	0.00165797300324686	198	283
IIV6	155013	196703	41689	8	INV	c("pindel", "lumpy")	4	4	0	0	0.00165536614108151	0.00165536614108151	0.00165536614108151	344	443
IIV6	141935	199489	57553	8	INV	c("pindel", "lumpy")	3	5	0	0	0.0020659412311881	0.00123957498226912	0.00165275810672861	303	444
IIV6	71932	83518	11586	8	INV	c("pindel", "lumpy")	5	3	0	0	0.00123440662798	0.00205732744944241	0.0016458670387112	166	180
IIV6	67321	89806	22484	8	DEL	c("pindel", "lumpy")	4	4	0	0	0.00164283939278493	0.00164283939278493	0.00164283939278493	NA	198
IIV6	140657	154025	13380	8	INV	c("pindel", "lumpy")	3	5	0	0	0.00205239981995684	0.00123145000168515	0.00164192491082099	302	343
IIV6	66365	93679	27327	8	INV	c("pindel", "lumpy")	4	4	0	0	0.00163846738603488	0.00163846738603488	0.00163846738603488	150	205
IIV6	73600	79074	5474	8	INV	c("pindel", "lumpy")	5	3	0	0	0.0012278676354114	0.00204642930739023	0.00163714847140081	171	177
IIV6	144149	144219	69	8	DEL	c("pindel", "lumpy")	5	3	0	0	0.00122663391957221	0.00204437314797069	0.00163550353377145	310	310
IIV6	93369	122216	28847	9	INV	c("pindel", "lumpy")	6	3	0	0	0.00109015691918779	0.00218029006979252	0.00163522349449015	204	260
IIV6	127849	186904	59054	8	DUP	c("pindel", "lumpy")	4	4	0	0	0.0016342170746164	0.0016342170746164	0.0016342170746164	269	421
IIV6	68446	82213	13766	8	INV	c("pindel", "lumpy")	5	3	0	0	0.0012256115097146	0.00204266915939879	0.00163414033455669	160	180
IIV6	95897	118323	22425	9	INV	c("pindel", "lumpy")	3	6	0	0	0.0021782392320803	0.00108913147798472	0.00163368535503251	207	251
IIV6	128396	176631	48245	8	INV	c("pindel", "lumpy")	5	3	0	0	0.00122495770288975	0.00204157949915937	0.00163326860102456	269	NA
IIV6	5821	22312	16505	8	INV	c("pindel", "lumpy")	4	4	0	0	0.00162950188098423	0.00162950188098423	0.00162950188098423	21	TOP2
IIV6	64634	85275	20641	8	INV	c("pindel", "lumpy")	3	5	0	0	0.00203565034749417	0.00122140015387109	0.00162852525068263	150	185
IIV6	119429	128523	9094	9	INV	c("pindel", "lumpy")	6	3	0	0	0.00108441863385635	0.00216881374869228	0.00162661619127432	252	269
IIV6	127674	195277	67603	8	INV	c("pindel", "lumpy")	5	3	0	0	0.00121886451765951	0.00203142435589207	0.00162514443677579	269	440
IIV6	59649	85300	25665	8	INV	c("pindel", "lumpy")	3	5	0	0	0.00202534748559622	0.00121521833631534	0.00162028291095578	139	185
IIV6	7630	28677	21046	8	INV	c("pindel", "lumpy")	4	4	0	0	0.00161740500188425	0.00161740500188425	0.00161740500188425	NTP1	57
IIV6	130316	200812	70496	8	INV	c("pindel", "lumpy")	4	4	0	0	0.00161656832773416	0.00161656832773416	0.00161656832773416	275	444
IIV6	10158	28154	17996	8	INV	c("pindel", "lumpy")	4	4	0	0	0.00161539805794399	0.00161539805794399	0.00161539805794399	NA	57
IIV6	53982	93821	39839	7	DEL	c("lumpy", "delscript")	4	NA	3	0	0	0.00161524380470021	0.00161524380470021	122	NA
IIV6	107726	133318	25592	9	INV	c("pindel", "lumpy")	6	3	0	0	0.00107538789088486	0.00215075265283612	0.00161307027186049	226	NA
IIV6	85993	98407	12424	8	INV	c("pindel", "lumpy")	4	4	0	0	0.00161148563482748	0.00161148563482748	0.00161148563482748	185	210
IIV6	59199	82385	23186	8	INV	c("pindel", "lumpy")	4	4	0	0	0.00161123960612432	0.00161123960612432	0.00161123960612432	137	180
IIV6	138225	149615	11402	8	INV	c("pindel", "lumpy")	4	4	0	0	0.00161089858436397	0.00161089858436397	0.00161089858436397	296	330
IIV6	57305	83023	25718	8	DUP	c("pindel", "lumpy")	4	4	0	0	0.00160740149621574	0.00160740149621574	0.00160740149621574	131	180
IIV6	200801	200862	61	12	DEL	c("pindel", "lumpy")	4	8	0	0	0.00214195689786774	0.00107098991900509	0.00160647340843641	444	444
IIV6	200113	200839	727	50	DEL	c("pindel", "delscript")	NA	5	45	0	0.00160614720920213	0	0.00160614720920213	444	444
IIV6	110695	129535	18840	9	INV	c("pindel", "lumpy")	4	5	0	0	0.00178117095229655	0.00142494183796726	0.00160305639513191	230	274
IIV6	12686	30935	18249	8	DUP	c("pindel", "lumpy")	4	4	0	0	0.00160183215859531	0.00160183215859531	0.00160183215859531	HELI	NA
IIV6	52259	100355	48096	8	INV	c("pindel", "lumpy")	5	3	0	0	0.00120027998334263	0.00200045063156538	0.00160036530745401	119	212
IIV6	106289	113256	6966	9	INV	c("pindel", "lumpy")	6	3	0	0	0.00106605450849407	0.00213208628778614	0.0015990703981401	225	233
IIV6	65822	75276	9464	8	INV	c("pindel", "lumpy")	3	5	0	0	0.0019980210129108	0.00119882218883418	0.00159842160087249	150	173
IIV6	126760	127549	789	9	DEL	c("pindel", "lumpy")	4	5	0	0	0.0017747824761447	0.00141983102069819	0.00159730674842144	269	269
IIV6	44783	93567	48784	8	INV	c("pindel", "lumpy")	5	3	0	0	0.0011973323012225	0.00199553790655754	0.00159643510389002	99	204
IIV6	200255	200758	503	149	DEL	c("pindel", "delscript")	NA	4	145	0	0.00159592658737698	0	0.00159592658737698	444	444
IIV6	133009	152561	19560	8	INV	c("pindel", "lumpy")	3	5	0	0	0.00199216703802608	0.00119530974784237	0.00159373839293422	286	338
IIV6	55806	79394	23587	8	INV	c("pindel", "lumpy")	5	3	0	0	0.00119457285351912	0.00199093890038812	0.00159275587695362	127	177
IIV6	55457	79474	24017	8	INV	c("pindel", "lumpy")	5	3	0	0	0.00119426147327867	0.00199041994158543	0.00159234070743205	127	177
IIV6	20352	20990	638	8	DUP	c("pindel", "lumpy")	3	5	0	0	0.00198681210711684	0.00119209673815904	0.00158945442263794	NA	TOP2
IIV6	39559	93963	54404	8	INV	c("pindel", "lumpy")	5	3	0	0	0.00119201163428771	0.00198667026958568	0.00158934095193669	86	206
IIV6	178148	199960	21812	9	DEL	c("lumpy", "delscript")	4	NA	5	0	0	0.00158825674346027	0.00158825674346027	397	444
IIV6	10880	101095	90215	8	INV	c("pindel", "lumpy")	4	4	0	0	0.00158430096449545	0.00158430096449545	0.00158430096449545	NA	NA
IIV6	1764	97194	95430	8	INV	c("pindel", "lumpy")	5	3	0	0	0.00118815237071384	0.00198023826569113	0.00158419531820248	NA	210
IIV6	15606	36964	21357	8	INV	c("pindel", "lumpy")	5	3	0	0	0.00118813557860868	0.00198021027929257	0.00158417292895063	DPOL	78
IIV6	202845	203039	194	9	DUP	c("pindel", "lumpy")	3	6	0	0	0.00211097835402796	0.0010555003177056	0.00158323933586678	452	NA
IIV6	18257	89204	70947	8	INV	c("pindel", "lumpy")	5	3	0	0	0.00118630030960656	0.00197715154604099	0.00158172592782377	42	198
IIV6	17497	32202	14705	8	INV	c("pindel", "lumpy")	5	3	0	0	0.00118587607116491	0.00197644449315332	0.00158116028215911	DPOL	68
IIV6	2306	87184	84878	8	INV	c("pindel", "lumpy")	4	4	0	0	0.00158109208760086	0.00158109208760086	0.00158109208760086	7	194
IIV6	66396	194596	128200	8	DEL	c("pindel", "lumpy")	4	4	0	0	0.00158014644995456	0.00158014644995456	0.00158014644995456	150	440
IIV6	56985	194905	137929	8	INV	c("pindel", "lumpy")	3	5	0	0	0.00197461047209367	0.00118477564113775	0.00157969305661571	128	440
IIV6	9395	46611	37227	8	INV	c("pindel", "lumpy")	5	3	0	0	0.00118460468865269	0.00197432555578575	0.00157946512221922	NTP1	NA
IIV6	22695	100236	77541	8	INV	c("pindel", "lumpy")	5	3	0	0	0.00118371231365634	0.00197283828760741	0.00157827530063187	TOP2	212
IIV6	24068	100140	76072	8	INV	c("pindel", "lumpy")	5	3	0	0	0.00118340482097711	0.00197232580789606	0.00157786531443659	NA	212
IIV6	54739	74375	19649	8	INV	c("pindel", "lumpy")	4	4	0	0	0.00157770682975684	0.00157770682975684	0.00157770682975684	NA	173
IIV6	47102	190320	143218	8	INV	c("pindel", "lumpy")	4	4	0	0	0.00157762354176143	0.00157762354176143	0.00157762354176143	101	429
IIV6	40554	84658	44104	8	INV	c("pindel", "lumpy")	4	4	0	0	0.0015776161850731	0.0015776161850731	0.0015776161850731	86	185
IIV6	107783	190543	82759	8	INV	c("pindel", "lumpy")	4	4	0	0	0.00157743301964596	0.00157743301964596	0.00157743301964596	226	429
IIV6	35741	36318	577	8	DUP	c("pindel", "lumpy")	4	4	0	0	0.00157732682740596	0.00157732682740596	0.00157732682740596	76	78
IIV6	27703	101850	74147	8	INV	c("pindel", "lumpy")	5	3	0	0	0.00118275288307428	0.00197123926186434	0.00157699607246931	51	214
IIV6	112013	116659	4646	9	INV	c("pindel", "lumpy")	6	3	0	0	0.00105020075546791	0.00210037945273495	0.00157529010410143	233	245
IIV6	196581	205819	9237	9	INV	c("pindel", "lumpy")	6	3	0	0	0.00104964401236409	0.00209926598990841	0.00157445500113625	443	459
IIV6	15566	184989	169423	8	INV	c("pindel", "lumpy")	5	3	0	0	0.00118081879661305	0.00196801583522115	0.0015744173159171	DPOL	416
IIV6	1179	198128	196962	8	INV	c("pindel", "lumpy")	4	4	0	0	0.00157421682496548	0.00157421682496548	0.00157421682496548	NA	444
IIV6	29680	34529	4849	8	DUP	c("pindel", "lumpy")	4	4	0	0	0.00157413541028438	0.00157413541028438	0.00157413541028438	NA	NA
IIV6	40795	183549	142754	8	INV	c("pindel", "lumpy")	5	3	0	0	0.00117980094412851	0.00196631944111063	0.00157306019261957	86	414
IIV6	34516	185667	151162	8	INV	c("pindel", "lumpy")	5	3	0	0	0.00117977957920777	0.00196628383346953	0.00157303170633865	NA	NA
IIV6	39888	181793	141919	8	INV	c("pindel", "lumpy")	3	5	0	0	0.00196560435504916	0.00117937188574355	0.00157248812039636	86	NA
IIV6	29606	183008	153402	8	INV	c("pindel", "lumpy")	5	3	0	0	0.00117889414367842	0.00196480813079204	0.00157185113723523	61	410
IIV6	17429	179718	162289	8	INV	c("pindel", "lumpy")	4	4	0	0	0.00157170443162849	0.00157170443162849	0.00157170443162849	DPOL	397
IIV6	33213	82481	49268	8	INV	c("pindel", "lumpy")	5	3	0	0	0.00117853449519936	0.00196420872608066	0.00157137161064001	NA	180
IIV6	187182	194866	7684	8	INV	c("pindel", "lumpy")	4	4	0	0	0.00157129953537312	0.00157129953537312	0.00157129953537312	423	440
IIV6	116601	206752	90151	8	INV	c("pindel", "lumpy")	5	3	0	0	0.00117792362889644	0.00196319063156985	0.00157055713023314	245	459
IIV6	58778	113260	54482	8	INV	c("pindel", "lumpy")	5	3	0	0	0.00117601380147504	0.0019600076358182	0.00156801071864662	137	233
IIV6	104019	200079	96060	8	INV	c("pindel", "lumpy")	5	3	0	0	0.00117534954973631	0.00195890056694118	0.00156712505833874	219	444
IIV6	73265	201248	127994	8	INV	c("pindel", "lumpy")	3	5	0	0	0.0019581295786816	0.00117488694953251	0.00156650826410706	171	444
IIV6	113538	206453	92915	8	INV	c("pindel", "lumpy")	5	3	0	0	0.00117451131184711	0.0019575035256783	0.0015660074187627	235	459
IIV6	113422	206360	92938	8	INV	c("pindel", "lumpy")	5	3	0	0	0.00117444648885457	0.00195739548904922	0.0015659209889519	235	459
IIV6	4020	166999	162983	8	INV	c("pindel", "lumpy")	4	4	0	0	0.0015652039825326	0.0015652039825326	0.0015652039825326	EXO2	377
IIV6	2348	170009	167661	8	INV	c("pindel", "lumpy")	5	3	0	0	0.00117387120358674	0.00195643669527991	0.00156515394943332	7	385
IIV6	92463	195447	102983	8	INV	c("pindel", "lumpy")	5	3	0	0	0.00117373211706687	0.00195620488804142	0.00156496850255415	NA	440
IIV6	1052	208331	207279	8	DEL	c("pindel", "lumpy")	5	3	0	0	0.0011728731791595	0.00195477334725763	0.00156382326320856	NA	464
IIV6	21996	79320	57324	8	INV	c("pindel", "lumpy")	3	5	0	0	0.00195374619535484	0.00117225687838257	0.0015630015368687	TOP2	177
IIV6	72986	208968	135995	8	INV	c("pindel", "lumpy")	5	3	0	0	0.0011720931117575	0.00195347325524553	0.00156278318350151	170	467
IIV6	80671	201435	120764	8	INV	c("pindel", "lumpy")	5	3	0	0	0.00117154347993816	0.00195255721652575	0.00156205034823195	180	444
IIV6	171112	205166	34065	8	INV	c("pindel", "lumpy")	5	3	0	0	0.00117150103928328	0.00195248648320583	0.00156199376124455	213	NA
IIV6	36247	205672	169439	8	INV	c("pindel", "lumpy")	5	3	0	0	0.00117130524265596	0.00195216016059039	0.00156173270162318	NA	459
IIV6	18920	112816	93896	8	INV	c("pindel", "lumpy")	5	3	0	0	0.00117112031355673	0.0019518519502381	0.00156148613189741	44	233
IIV6	28374	78474	50100	8	INV	c("pindel", "lumpy")	5	3	0	0	0.00117095472816699	0.00195157597889753	0.00156126535353226	57	177
IIV6	49065	166864	117798	8	INV	c("pindel", "lumpy")	5	3	0	0	0.00117074562936315	0.00195122748633157	0.00156098655784736	111	377
IIV6	29844	208698	178864	8	INV	c("pindel", "lumpy")	3	5	0	0	0.00195071881345799	0.00117044042087539	0.00156057961716669	62	NA
IIV6	70719	70775	56	8	DEL	c("pindel", "lumpy")	4	4	0	0	0.00155847990791298	0.00155847990791298	0.00155847990791298	162	162
IIV6	39545	113166	73622	8	INV	c("pindel", "lumpy")	5	3	0	0	0.00116838599019341	0.00194729481570914	0.00155784040295127	86	233
IIV6	10004	159127	149137	8	INV	c("pindel", "lumpy")	3	5	0	0	0.00194690080253186	0.00116814957860452	0.00155752519056819	NTP1	358
IIV6	62435	117422	54986	8	INV	c("pindel", "lumpy")	5	3	0	0	0.00116734869246129	0.00194556601307588	0.00155645735276858	144	248
IIV6	59915	158110	98195	8	INV	c("pindel", "lumpy")	4	4	0	0	0.00155195949771662	0.00155195949771662	0.00155195949771662	NA	NA
IIV6	11670	125300	113630	8	INV	c("pindel", "lumpy")	5	3	0	0	0.00116254515769755	0.00193756024615404	0.0015500527019258	HELI	262
IIV6	173896	205393	31497	7	DEL	c("lumpy", "delscript")	4	NA	3	0	0	0.00154970810600472	0.00154970810600472	392	NA
IIV6	37390	159779	122400	8	INV	c("pindel", "lumpy")	5	3	0	0	0.00116194528739456	0.0019365604778088	0.00154925288260168	82	359
IIV6	5947	130630	124683	8	INV	c("pindel", "lumpy")	5	3	0	0	0.00116174572767294	0.00193622788342508	0.00154898680554901	NA	275
IIV6	11991	149465	137473	8	INV	c("pindel", "lumpy")	5	3	0	0	0.00116130129747161	0.0019354871778942	0.00154839423768291	HELI	330
IIV6	4986	142156	137178	8	INV	c("pindel", "lumpy")	4	4	0	0	0.00154722701607386	0.00154722701607386	0.00154722701607386	EXO2	306
IIV6	121325	152939	31621	8	INV	c("pindel", "lumpy")	4	4	0	0	0.00154697230145825	0.00154697230145825	0.00154697230145825	259	338
IIV6	81029	163041	82012	8	INV	c("pindel", "lumpy")	5	3	0	0	0.00115918921243325	0.00193196709061934	0.00154557815152629	180	NA
IIV6	2179	142562	140383	8	INV	c("pindel", "lumpy")	5	3	0	0	0.00115843476899234	0.00193070970431224	0.00154457223665229	7	306
IIV6	50369	56357	5988	8	INV	c("pindel", "lumpy")	5	3	0	0	0.00115709509696148	0.00192847695206096	0.00154278602451122	116	NA
IIV6	200086	200139	53	23	DEL	c("pindel", "lumpy")	20	3	0	0	0.000402390997370797	0.00268254548131672	0.00154246823934376	444	444
IIV6	29946	63098	33152	8	INV	c("pindel", "lumpy")	5	3	0	0	0.0011566475777404	0.00192773109819729	0.00154218933796884	62	NA
IIV6	50859	124400	73549	8	INV	c("pindel", "lumpy")	3	5	0	0	0.00192724199216151	0.0011563541095937	0.0015417980508776	117	262
IIV6	103758	167939	64181	8	INV	c("pindel", "lumpy")	4	4	0	0	0.00154162003914025	0.00154162003914025	0.00154162003914025	219	379
IIV6	56309	125373	69064	8	INV	c("pindel", "lumpy")	5	3	0	0	0.00115580644918877	0.00192632923888956	0.00154106784403917	NA	262
IIV6	107657	166280	58636	8	INV	c("pindel", "lumpy")	3	5	0	0	0.00192624916538463	0.00115575840434543	0.00154100378486503	226	375
IIV6	16196	141921	125726	8	INV	c("pindel", "lumpy")	4	4	0	0	0.00154090684396576	0.00154090684396576	0.00154090684396576	DPOL	303
IIV6	5568	6346	778	8	DEL	c("pindel", "lumpy")	5	3	0	0	0.00115553932075826	0.00192588403169893	0.0015407116762286	EXO2	NA
IIV6	25285	30236	4951	8	DEL	c("pindel", "lumpy")	3	5	0	0	0.00192528434729417	0.00115517950457258	0.00154023192593337	51	NA
IIV6	18426	143642	125227	8	INV	c("pindel", "lumpy")	4	4	0	0	0.0015401002108155	0.0015401002108155	0.0015401002108155	43	308
IIV6	201123	201885	762	7	DEL	c("pindel", "lumpy")	3	4	0	0	0.00175929724030133	0.00131947873361423	0.00153938798695778	444	NA
IIV6	34944	123113	88169	8	INV	c("pindel", "lumpy")	5	3	0	0	0.00115420794458137	0.00192366510557196	0.00153893652507666	72	262
IIV6	93852	100231	6378	8	DUP	c("pindel", "lumpy")	4	4	0	0	0.00153710264816899	0.00153710264816899	0.00153710264816899	206	212
IIV6	30006	47940	17941	8	INV	c("pindel", "lumpy")	3	5	0	0	0.00192024685287965	0.00115215696143091	0.00153620190715528	62	NA
IIV6	27495	138689	111194	8	INV	c("pindel", "lumpy")	3	5	0	0	0.00191770138997815	0.00115062966024328	0.00153416552511072	51	296
IIV6	29178	133627	104448	8	INV	c("pindel", "lumpy")	5	3	0	0	0.00115017449636078	0.00191694279514321	0.001533558645752	61	288
IIV6	89883	107422	17539	8	DUP	c("pindel", "lumpy")	4	4	0	0	0.00153172874990815	0.00153172874990815	0.00153172874990815	198	226
IIV6	79801	118110	38309	8	INV	c("pindel", "lumpy")	5	3	0	0	0.00114735075135191	0.00191223662554565	0.00152979368844878	177	250
IIV6	86130	86355	225	7	INV	c("pindel", "lumpy")	3	4	0	0	0.0017457446171442	0.0013093141771786	0.0015275293971614	185	185
IIV6	200066	201480	1414	116	DEL	c("pindel", "delscript")	NA	6	110	0	0.0015273456312625	0	0.0015273456312625	444	444
IIV6	178213	201515	23302	8	INV	c("pindel", "lumpy")	4	4	0	0	0.00152707180700846	0.00152707180700846	0.00152707180700846	397	444
IIV6	67508	132883	65375	8	INV	c("pindel", "lumpy")	5	3	0	0	0.00114521749643053	0.00190868125501642	0.00152694937572347	NA	NA
IIV6	44644	54468	9823	8	DUP	c("pindel", "lumpy")	4	4	0	0	0.00152044803968582	0.00152044803968582	0.00152044803968582	99	123
IIV6	98458	161296	62838	8	INV	c("pindel", "lumpy")	3	5	0	0	0.0018984442668052	0.00113907520996633	0.00151875973838576	210	362
IIV6	122122	144096	21974	8	INV	c("pindel", "lumpy")	5	3	0	0	0.00113508330841023	0.00189179119841296	0.00151343725341159	260	310
IIV6	81065	125024	43971	8	INV	c("pindel", "lumpy")	3	5	0	0	0.00188765079824425	0.00113259903075241	0.00151012491449833	180	262
IIV6	106739	107001	262	8	DEL	c("pindel", "lumpy")	4	4	0	0	0.00150947177756975	0.00150947177756975	0.00150947177756975	225	225
IIV6	25821	25940	119	8	INV	c("pindel", "lumpy")	5	3	0	0	0.00112795425318337	0.00187990961895861	0.00150393193607099	51	51
IIV6	87233	147474	60252	8	INV	c("pindel", "lumpy")	3	5	0	0	0.00187818672779529	0.0011269205029457	0.0015025536153705	194	318
IIV6	113133	149678	36545	8	INV	c("pindel", "lumpy")	5	3	0	0	0.00112660703992811	0.00187766429728142	0.00150213566860476	233	330
IIV6	69046	69467	420	7	DEL	c("pindel", "lumpy")	4	3	0	0	0.00128417978650907	0.00171223238596469	0.00149820608623688	160	160
IIV6	160802	182452	21650	7	INV	c("pindel", "lumpy")	4	3	0	0	0.00128357713093463	0.00171142885207639	0.00149750299150551	360	410
IIV6	156310	174833	18527	7	INV	c("pindel", "lumpy")	4	3	0	0	0.00127812320781914	0.00170415701668341	0.00149114011225127	NA	394
IIV6	121344	139249	17905	8	INV	c("pindel", "lumpy")	3	5	0	0	0.00186343235690373	0.00111806774791672	0.00149075005241023	259	296
IIV6	156420	170319	13899	7	INV	c("pindel", "lumpy")	4	3	0	0	0.00127710836421	0.00170280390339631	0.00148995613380316	349	386
IIV6	163692	164193	503	7	INV	c("pindel", "lumpy")	3	4	0	0	0.00170159630919015	0.00127620266084696	0.00148889948501855	369	370
IIV6	154526	175452	20933	7	INV	c("pindel", "lumpy")	3	4	0	0	0.00169895790497288	0.00127422384086133	0.0014865908729171	344	394
IIV6	168951	184605	15654	7	INV	c("pindel", "lumpy")	4	3	0	0	0.00127158990368349	0.00169544601853786	0.00148351796111067	381	416
IIV6	157871	158077	206	7	INV	c("pindel", "lumpy")	4	3	0	0	0.00127078253826923	0.00169436954044155	0.00148257603935539	351	NA
IIV6	96210	145880	49669	8	INV	c("pindel", "lumpy")	5	3	0	0	0.00110950502668649	0.00184916136678526	0.00147933319673587	207	314
IIV6	151261	163492	12231	7	INV	c("pindel", "lumpy")	4	3	0	0	0.00126637532632938	0.00168849330755162	0.0014774343169405	336	368
IIV6	160380	190312	29932	7	INV	c("pindel", "lumpy")	3	4	0	0	0.00168335445201633	0.00126252115218876	0.00147293780210255	360	429
IIV6	127530	133909	6381	8	INV	c("pindel", "lumpy")	3	5	0	0	0.00184088234536481	0.00110453754051352	0.00147270994293916	269	288
IIV6	31709	31882	173	8	DUP	c("pindel", "lumpy")	4	4	0	0	0.0014725971256089	0.0014725971256089	0.0014725971256089	68	68
IIV6	200112	200303	191	14	DUP	c("pindel", "lumpy")	5	9	0	0	0.00189190674047176	0.00105106813814162	0.00147148743930669	444	444
IIV6	100012	103101	3089	8	INV	c("pindel", "lumpy")	3	5	0	0	0.00183884320323615	0.00110331403722777	0.00147107862023196	212	217
IIV6	203245	203503	257	8	INV	c("pindel", "lumpy")	5	3	0	0	0.00110281306180306	0.00183800825647502	0.00147041065913904	454	NA
IIV6	140239	184567	44328	7	INV	c("pindel", "lumpy")	4	3	0	0	0.00125713222796508	0.00167616928006537	0.00146665075401523	296	NA
IIV6	97768	111715	13946	8	INV	c("pindel", "lumpy")	3	5	0	0	0.001831983437012	0.00109919811705818	0.00146559077703509	210	233
IIV6	145622	164009	18387	7	INV	c("pindel", "lumpy")	4	3	0	0	0.00125532090004217	0.00167375419639415	0.00146453754821816	314	370
IIV6	102159	140570	38413	8	INV	c("pindel", "lumpy")	5	3	0	0	0.00109460834412336	0.00182433392733134	0.00145947113572735	214	301
IIV6	138873	187733	48860	7	DUP	c("pindel", "lumpy")	3	4	0	0	0.00166680832456516	0.00125011145266431	0.00145845988861474	296	NA
IIV6	174230	186647	12417	7	INV	c("pindel", "lumpy")	4	3	0	0	0.00124907722048183	0.00166542935980952	0.00145725329014568	392	421
IIV6	145649	161495	15846	7	INV	c("pindel", "lumpy")	4	3	0	0	0.00124751498647736	0.00166334639847128	0.00145543069247432	314	362
IIV6	145711	161412	15701	7	INV	c("pindel", "lumpy")	4	3	0	0	0.00124716653874808	0.00166288180536229	0.00145502417205518	314	362
IIV6	73059	87411	14364	7	INV	c("pindel", "lumpy")	3	4	0	0	0.00166092730870601	0.00124570065407509	0.00145331398139055	170	194
IIV6	137625	196409	58784	7	INV	c("pindel", "lumpy")	4	3	0	0	0.00123616698078724	0.00164821584948296	0.0014421914151351	296	442
IIV6	103419	133079	29660	8	INV	c("pindel", "lumpy")	5	3	0	0	0.0010803024292173	0.00180049108152957	0.00144039675537343	NA	286
IIV6	200115	201174	1059	25	DEL	c("pindel", "delscript")	NA	6	19	0	0.00143865385213345	0	0.00143865385213345	444	444
IIV6	132719	170217	37497	7	DEL	c("pindel", "lumpy")	3	4	0	0	0.00164130004974013	0.00123098008832429	0.00143614006903221	285	386
IIV6	180292	185206	4914	7	INV	c("pindel", "lumpy")	4	3	0	0	0.00123067844851525	0.0016408978666282	0.00143578815757173	402	416
IIV6	13798	18232	4434	7	INV	c("pindel", "lumpy")	4	3	0	0	0.00123053614709643	0.00164070813295969	0.00143562214002806	35	42
IIV6	105222	127239	22020	8	INV	c("pindel", "lumpy")	3	5	0	0	0.00179301071647375	0.00107581414566942	0.00143441243107158	222	269
IIV6	103395	117967	14582	8	INV	c("pindel", "lumpy")	5	3	0	0	0.00107380510878793	0.00178966236965592	0.00143173373922193	NA	249
IIV6	170897	195111	24214	7	INV	c("pindel", "lumpy")	3	4	0	0	0.00163454251624841	0.00122591189669909	0.00143022720647375	NA	440
IIV6	106380	115092	8712	8	INV	c("pindel", "lumpy")	4	4	0	0	0.00142321547282489	0.00142321547282489	0.00142321547282489	225	242
IIV6	89747	89866	119	7	DEL	c("pindel", "lumpy")	3	4	0	0	0.00162640231033159	0.00121980669248975	0.00142310450141067	198	198
IIV6	15346	25945	10599	7	INV	c("pindel", "lumpy")	4	3	0	0	0.00121261772858422	0.00161681710284201	0.00141471741571312	DPOL	51
IIV6	124642	196695	72053	7	INV	c("pindel", "lumpy")	4	3	0	0	0.00121217396694879	0.00161622542544377	0.00141419969619628	262	443
IIV6	75231	102002	26770	7	INV	c("pindel", "lumpy")	4	3	0	0	0.00121143785357326	0.00161524394887214	0.0014133409012227	173	214
IIV6	125652	169753	44100	7	INV	c("pindel", "lumpy")	4	3	0	0	0.00120576233420347	0.00160767665068479	0.00140671949244413	262	381
IIV6	118400	191122	72722	7	DUP	c("pindel", "lumpy")	3	4	0	0	0.00160445602332795	0.00120334684428869	0.00140390143380832	251	429
IIV6	65095	103703	38621	7	INV	c("pindel", "lumpy")	3	4	0	0	0.0016033149972949	0.00120249106790108	0.00140290303259799	150	219
IIV6	64751	69884	5145	7	INV	c("pindel", "lumpy")	3	4	0	0	0.00160057954572323	0.00120043946278954	0.00140050950425639	150	162
IIV6	117231	192389	75157	7	INV	c("pindel", "lumpy")	4	3	0	0	0.00119944369329445	0.00159925186368406	0.00139934777848926	247	437
IIV6	16694	29429	12734	7	INV	c("pindel", "lumpy")	4	3	0	0	0.00119675328726325	0.00159566468429448	0.00139620898577886	DPOL	61
IIV6	121093	170146	49053	7	INV	c("pindel", "lumpy")	4	3	0	0	0.00119672130603897	0.00159562204300231	0.00139617167452064	255	386
IIV6	124476	165887	41411	7	DUP	c("pindel", "lumpy")	3	4	0	0	0.00159491496249603	0.0011961909914293	0.00139555297696266	262	375
IIV6	111148	114622	3474	8	INV	c("pindel", "lumpy")	5	3	0	0	0.001046569849549	0.0017442709125727	0.00139542038106085	230	236
IIV6	129546	156659	27124	7	INV	c("pindel", "lumpy")	3	4	0	0	0.00159276202060795	0.00119457627214525	0.0013936691463766	274	NA
IIV6	37954	93573	55619	7	DUP	c("pindel", "lumpy")	3	4	0	0	0.00158859386747001	0.00119145013242844	0.00139002199994922	NA	204
IIV6	181787	193170	11382	7	INV	c("pindel", "lumpy")	4	3	0	0	0.0011907783484565	0.00158769816262002	0.00138923825553826	NA	438
IIV6	83470	103122	19652	7	INV	c("pindel", "lumpy")	3	4	0	0	0.00158649756871508	0.00118987789588228	0.00138818773229868	180	217
IIV6	2463	34654	32191	7	INV	c("pindel", "lumpy")	4	3	0	0	0.00118951375649325	0.00158601205338048	0.00138776290493687	7	NA
IIV6	193688	201483	7795	20	DEL	c("pindel", "delscript")	NA	4	16	0	0.00138681884165539	0	0.00138681884165539	439	444
IIV6	19769	93737	73968	7	INV	c("pindel", "lumpy")	4	3	0	0	0.00118782130682572	0.00158375547170598	0.00138578838926585	45	205
IIV6	110457	190944	80487	7	INV	c("pindel", "lumpy")	4	3	0	0	0.00118687992098408	0.00158250030051934	0.00138469011075171	230	429
IIV6	138056	138671	615	7	DUP	c("pindel", "lumpy")	4	3	0	0	0.00118620916308065	0.00158160596372258	0.00138390756340162	296	296
IIV6	63804	191555	127753	7	INV	c("pindel", "lumpy")	4	3	0	0	0.00118580700100559	0.00158106975186218	0.00138343837643388	149	429
IIV6	69924	190346	120421	7	INV	c("pindel", "lumpy")	4	3	0	0	0.00118575741467964	0.00158100363728357	0.00138338052598161	162	429
IIV6	5252	105325	100080	7	INV	c("pindel", "lumpy")	3	4	0	0	0.00158014583519825	0.0011851140580313	0.00138262994661477	EXO2	223
IIV6	73085	193096	120010	7	INV	c("pindel", "lumpy")	4	3	0	0	0.00118480852566712	0.00157973846193083	0.00138227349379897	NA	438
IIV6	75808	197961	122153	7	INV	c("pindel", "lumpy")	4	3	0	0	0.00118393243980028	0.00157857035666486	0.00138125139823257	NA	444
IIV6	525	101819	101294	7	INV	c("pindel", "lumpy")	4	3	0	0	0.00118391066922271	0.00157854132945721	0.00138122599933996	NA	214
IIV6	46134	107323	61189	7	DUP	c("pindel", "lumpy")	3	4	0	0	0.00157758972979815	0.00118319696384706	0.0013803933468226	NA	226
IIV6	1495	39530	38035	7	INV	c("pindel", "lumpy")	4	3	0	0	0.00118313393491092	0.00157750569187951	0.00138031981339522	6	86
IIV6	107783	190543	82771	7	INV	c("pindel", "lumpy")	4	3	0	0	0.00118307943030587	0.00157743301964596	0.00138025622497591	226	429
IIV6	8922	197515	188593	7	INV	c("pindel", "lumpy")	3	4	0	0	0.00157679108960066	0.00118259797897538	0.00137969453428802	NTP1	444
IIV6	79126	183568	104455	7	INV	c("pindel", "lumpy")	3	4	0	0	0.00157651077467125	0.00118238774112097	0.00137944925789611	177	414
IIV6	120156	209407	89251	7	DEL	c("pindel", "lumpy")	4	3	0	0	0.00118193749553501	0.00157591045195451	0.00137892397374476	NA	468
IIV6	44107	106966	62866	7	INV	c("pindel", "lumpy")	3	4	0	0	0.00157582105467902	0.0011818704470501	0.00137884575086456	99	225
IIV6	10512	181569	171057	7	INV	c("pindel", "lumpy")	4	3	0	0	0.0011816280775691	0.00157549789791696	0.00137856298774303	NA	405
IIV6	10350	78928	68578	7	INV	c("pindel", "lumpy")	3	4	0	0	0.00157529727125358	0.00118147760638631	0.00137838743881994	NA	177
IIV6	10011	77982	67971	7	INV	c("pindel", "lumpy")	4	3	0	0	0.00118112845576943	0.00157483174076397	0.0013779800982667	NTP1	177
IIV6	18124	188414	170300	7	INV	c("pindel", "lumpy")	4	3	0	0	0.00118041060501043	0.00157387461395296	0.00137714260948169	42	NA
IIV6	39581	192169	152588	7	INV	c("pindel", "lumpy")	4	3	0	0	0.00118039863237787	0.00157385865056849	0.00137712864147318	86	436
IIV6	1624	182432	180808	7	DUP	c("pindel", "lumpy")	3	4	0	0	0.00157361829171537	0.00118021836181953	0.00137691832676745	6	410
IIV6	2345	80507	78162	7	INV	c("pindel", "lumpy")	4	3	0	0	0.00117955262346076	0.00157273064755248	0.00137614163550662	7	180
IIV6	5902	52944	47042	7	DUP	c("pindel", "lumpy")	3	4	0	0	0.00157267194895949	0.00117950859916984	0.00137609027406466	22	119
IIV6	110699	176896	66197	7	INV	c("pindel", "lumpy")	4	3	0	0	0.00117935931904133	0.00157247291035317	0.00137591611469725	230	397
IIV6	20502	30998	10496	7	INV	c("pindel", "lumpy")	4	3	0	0	0.0011793511051804	0.00157246195862471	0.00137590653190256	NA	66
IIV6	21549	34667	13118	7	INV	c("pindel", "lumpy")	4	3	0	0	0.00117898478978863	0.00157197354194185	0.00137547916586524	TOP2	NA
IIV6	2109	178611	176501	7	INV	c("pindel", "lumpy")	4	3	0	0	0.00117897429058418	0.00157195954311261	0.00137546691684839	7	397
IIV6	5071	111938	106867	7	INV	c("pindel", "lumpy")	4	3	0	0	0.00117893508544021	0.00157190726999817	0.00137542117771919	EXO2	233
IIV6	39506	180573	141067	7	INV	c("pindel", "lumpy")	4	3	0	0	0.00117874973323951	0.00157166013567279	0.00137520493445615	86	402
IIV6	87793	188686	100893	7	DEL	c("pindel", "lumpy")	3	4	0	0	0.00156948887719188	0.00117712127659079	0.00137330507689133	195	429
IIV6	6794	59064	52281	7	INV	c("pindel", "lumpy")	3	4	0	0	0.00156919629080912	0.00117690183508183	0.00137304906294548	NTP1	137
IIV6	25765	179268	153503	7	INV	c("pindel", "lumpy")	4	3	0	0	0.00117686562682974	0.00156914801351845	0.00137300682017409	51	397
IIV6	42107	176750	134643	7	INV	c("pindel", "lumpy")	4	3	0	0	0.00117669172452919	0.00156891614560343	0.00137280393506631	95	NA
IIV6	168578	207151	38573	7	INV	c("pindel", "lumpy")	4	3	0	0	0.00117614718778513	0.00156819010230558	0.00137216864504536	381	461
IIV6	58915	203831	144916	7	INV	c("pindel", "lumpy")	4	3	0	0	0.001176100269417	0.00156812754497191	0.00137211390719445	137	455
IIV6	10097	169977	159880	7	INV	c("pindel", "lumpy")	4	3	0	0	0.00117519981351533	0.00156692694651293	0.00137106338001413	NTP1	385
IIV6	51525	170696	119171	7	DUP	c("pindel", "lumpy")	3	4	0	0	0.00156684070420918	0.00117513513128078	0.00137098791774498	118	386
IIV6	43339	202788	159449	7	DUP	c("pindel", "lumpy")	3	4	0	0	0.00156484391077814	0.00117363752448244	0.00136924071763029	99	452
IIV6	21552	204545	182993	7	INV	c("pindel", "lumpy")	4	3	0	0	0.00117231044743224	0.00156307448854781	0.00136769246799003	TOP2	458
IIV6	73568	169235	95666	7	INV	c("pindel", "lumpy")	4	3	0	0	0.00117217524657754	0.00156289422215032	0.00136753473436393	171	381
IIV6	37505	79125	41620	7	INV	c("pindel", "lumpy")	4	3	0	0	0.00117213910933319	0.00156284603953437	0.00136749257443378	NA	177
IIV6	50071	114026	63955	7	INV	c("pindel", "lumpy")	3	4	0	0	0.00156269488731522	0.00117202574428301	0.00136736031579912	115	NA
IIV6	27971	204572	176615	7	INV	c("pindel", "lumpy")	4	3	0	0	0.00117202450637838	0.0015626932367886	0.00136735887158349	NA	458
IIV6	74513	209590	135076	7	INV	c("pindel", "lumpy")	4	3	0	0	0.0011717819252891	0.00156236979786317	0.00136707586157613	173	468
IIV6	32387	39989	7602	7	INV	c("pindel", "lumpy")	3	4	0	0	0.00156200896304595	0.00117151129706233	0.00136676013005414	68	86
IIV6	5541	163240	157699	7	INV	c("pindel", "lumpy")	4	3	0	0	0.00117137089997959	0.00156182176839755	0.00136659633418857	EXO2	367
IIV6	77252	207798	130545	7	DUP	c("pindel", "lumpy")	3	4	0	0	0.0015614025734569	0.00117105650131926	0.00136622953738808	177	462
IIV6	87826	103404	15578	7	INV	c("pindel", "lumpy")	4	3	0	0	0.00117074414962281	0.00156098610777924	0.00136586512870103	195	NA
IIV6	18279	74251	55971	7	INV	c("pindel", "lumpy")	4	3	0	0	0.00117044436065169	0.00156058639227045	0.00136551537646107	42	173
IIV6	82462	171892	89440	7	INV	c("pindel", "lumpy")	3	4	0	0	0.00155980730833881	0.00116986004314472	0.00136483367574176	180	213
IIV6	56539	164493	107954	7	INV	c("pindel", "lumpy")	4	3	0	0	0.00116973798608954	0.00155964456686774	0.00136469127647864	128	370
IIV6	39526	168775	129249	7	INV	c("pindel", "lumpy")	4	3	0	0	0.00116968277197975	0.00155957094862877	0.00136462686030426	86	381
IIV6	5649	157759	152114	7	INV	c("pindel", "lumpy")	4	3	0	0	0.00116814370541038	0.00155751887586094	0.00136283129063566	NA	351
IIV6	17912	49757	31845	7	INV	c("pindel", "lumpy")	4	3	0	0	0.0011667832076956	0.00155570489302631	0.00136124405036095	NA	114
IIV6	14289	160336	146047	7	INV	c("pindel", "lumpy")	3	4	0	0	0.00155541026320148	0.00116656223360829	0.00136098624840488	DPOL	360
IIV6	87930	204825	116894	7	INV	c("pindel", "lumpy")	4	3	0	0	0.00116613619750498	0.00155484221948066	0.00136048920849282	196	458
IIV6	63572	117425	53853	7	DUP	c("pindel", "lumpy")	3	4	0	0	0.00155483425495389	0.00116613022406346	0.00136048223950867	149	248
IIV6	80212	167378	87165	7	INV	c("pindel", "lumpy")	4	3	0	0	0.00116592302648248	0.0015545579936601	0.00136024051007129	180	377
IIV6	87472	87663	191	7	INV	c("pindel", "lumpy")	4	3	0	0	0.00116575025743652	0.00155432763672254	0.00136003894707953	194	194
IIV6	76569	114134	37565	7	INV	c("pindel", "lumpy")	4	3	0	0	0.00116545740598528	0.00155393717115509	0.00135969728857018	176	236
IIV6	35880	75468	39588	7	INV	c("pindel", "lumpy")	4	3	0	0	0.00116545419065284	0.00155393288407848	0.00135969353736566	76	173
IIV6	20458	116913	96455	7	INV	c("pindel", "lumpy")	4	3	0	0	0.00116527879512288	0.00155369902518874	0.00135948891015581	NA	245
IIV6	122823	123175	351	7	DEL	c("pindel", "lumpy")	3	4	0	0	0.00155355015311546	0.00116516714020057	0.00135935864665801	262	262
IIV6	56805	159822	103017	7	INV	c("pindel", "lumpy")	4	3	0	0	0.00116504038998525	0.00155338115414105	0.00135921077206315	128	359
IIV6	18166	57643	39484	7	INV	c("pindel", "lumpy")	4	3	0	0	0.00116447845609415	0.00155263191477081	0.00135855518543248	42	131
IIV6	30161	117723	87562	7	INV	c("pindel", "lumpy")	4	3	0	0	0.00116245411235856	0.00154993281072552	0.00135619346154204	62	248
IIV6	25430	157613	132183	7	INV	c("pindel", "lumpy")	4	3	0	0	0.00116093925038366	0.00154791301040164	0.00135442613039265	51	351
IIV6	2785	146781	143996	7	DUP	c("pindel", "lumpy")	3	4	0	0	0.00154777635675545	0.00116083675935581	0.00135430655805563	7	318
IIV6	70209	118186	47987	7	INV	c("pindel", "lumpy")	3	4	0	0	0.00154672705175303	0.00116004977451569	0.00135338841313436	162	250
IIV6	8003	134807	126803	7	INV	c("pindel", "lumpy")	4	3	0	0	0.00115984259172401	0.00154645081016696	0.00135314670094549	NTP1	202
IIV6	34764	156716	121951	7	DEL	c("pindel", "lumpy")	3	4	0	0	0.00154631785576075	0.00115974287514835	0.00135303036545455	NA	NA
IIV6	32649	45121	12472	7	DEL	c("pindel", "lumpy")	4	3	0	0	0.00115906809123936	0.00154541815083626	0.00135224312103781	NA	NA
IIV6	66919	67716	796	7	DEL	c("pindel", "lumpy")	4	3	0	0	0.00115890588847198	0.00154520188215077	0.00135205388531138	NA	158
IIV6	49773	152919	103155	7	INV	c("pindel", "lumpy")	3	4	0	0	0.0015451910775076	0.00115889778492699	0.0013520444312173	114	338
IIV6	10417	137838	127421	7	INV	c("pindel", "lumpy")	4	3	0	0	0.00115837734810894	0.00154449716711014	0.00135143725760954	NA	296
IIV6	53990	55574	1584	7	INV	c("pindel", "lumpy")	4	3	0	0	0.00115720989709179	0.0015429405777687	0.00135007523743025	122	127
IIV6	46912	121953	75041	7	INV	c("pindel", "lumpy")	3	4	0	0	0.00154204914889214	0.001156541320278	0.00134929523458507	101	260
IIV6	60606	150505	89898	7	DEL	c("pindel", "lumpy")	4	3	0	0	0.0011564312442273	0.0015419023819561	0.0013491668130917	142	333
IIV6	31735	151281	119546	7	INV	c("pindel", "lumpy")	3	4	0	0	0.00154180533872933	0.00115635846124612	0.00134908189998772	68	336
IIV6	73202	154236	81034	7	INV	c("pindel", "lumpy")	4	3	0	0	0.00115596168360775	0.00154127630595583	0.00134861899478179	171	344
IIV6	29678	122242	92563	7	INV	c("pindel", "lumpy")	4	3	0	0	0.00115591526277106	0.00154121441198388	0.00134856483737747	NA	260
IIV6	19955	145703	125748	7	INV	c("pindel", "lumpy")	4	3	0	0	0.00115539593189918	0.00154052197615615	0.00134795895402767	NA	314
IIV6	126138	148622	22484	7	INV	c("pindel", "lumpy")	4	3	0	0	0.00115423690196219	0.00153897661480425	0.00134660675838322	262	326
IIV6	94422	169018	74596	7	INV	c("pindel", "lumpy")	4	3	0	0	0.00115405865977943	0.00153873896038917	0.0013463988100843	206	381
IIV6	1124	1733	608	11	DEL	c("pindel", "lumpy", "fermikit")	3	4	0	4	0.00153827857448279	0.00115371336769348	0.00134599597108814	NA	NA
IIV6	25477	47812	22335	7	DUP	c("pindel", "lumpy")	3	4	0	0	0.0015375356472539	0.00115315616798721	0.00134534590762056	51	104
IIV6	29953	47658	17716	7	INV	c("pindel", "lumpy")	3	4	0	0	0.00153751399664939	0.001153139929909	0.00134532696327919	62	103
IIV6	19992	136925	116933	7	INV	c("pindel", "lumpy")	4	3	0	0	0.00115299476620563	0.00153732044653274	0.00134515760636918	NA	296
IIV6	19650	135416	115766	7	INV	c("pindel", "lumpy")	4	3	0	0	0.00115290890377259	0.00153720596416865	0.00134505743397062	45	202
IIV6	29650	131157	101519	7	INV	c("pindel", "lumpy")	3	4	0	0	0.00153532851245348	0.00115150080417015	0.00134341465831182	NA	282
IIV6	98992	99048	56	7	DEL	c("pindel", "lumpy")	3	4	0	0	0.00153467538452032	0.00115101095446069	0.00134284316949051	210	210
IIV6	55384	142140	86756	7	INV	c("pindel", "lumpy")	3	4	0	0	0.00153414026320771	0.00115060961039711	0.00134237493680241	126	306
IIV6	49203	140363	91172	7	INV	c("pindel", "lumpy")	3	4	0	0	0.00153355992163282	0.00115017435087783	0.00134186713625532	112	NA
IIV6	197755	200627	2872	8	DUP	c("pindel", "lumpy")	4	4	0	0	0.00134116016761538	0.00134116016761538	0.00134116016761538	444	444
IIV6	41326	143000	101674	7	INV	c("pindel", "lumpy")	4	3	0	0	0.00114940807320306	0.00153253822589805	0.00134097314955055	86	307
IIV6	48942	133658	84716	7	INV	c("pindel", "lumpy")	4	3	0	0	0.00114937624083227	0.00153249578306222	0.00134093601194725	111	288
IIV6	44303	140108	95805	7	INV	c("pindel", "lumpy")	4	3	0	0	0.00114919343930752	0.00153225204956335	0.00134072274443544	99	296
IIV6	39424	132457	93033	7	INV	c("pindel", "lumpy")	4	3	0	0	0.00114874697003957	0.00153165676176588	0.00134020186590272	86	285
IIV6	86107	111924	25816	7	INV	c("pindel", "lumpy")	4	3	0	0	0.00114759511044184	0.00153012096072467	0.00133885803558325	185	233
IIV6	63315	137077	73762	7	INV	c("pindel", "lumpy")	4	3	0	0	0.00114692955144546	0.00152923355551676	0.00133808155348111	149	296
IIV6	91283	162731	71448	7	INV	c("pindel", "lumpy")	4	3	0	0	0.00114676868110104	0.00152901906336414	0.00133789387223259	199	362
IIV6	66963	141223	74260	7	INV	c("pindel", "lumpy")	4	3	0	0	0.00114618378482871	0.00152823920762829	0.0013372114962285	NA	303
IIV6	81688	117133	35445	7	INV	c("pindel", "lumpy")	4	3	0	0	0.0011450952037626	0.00152678777729226	0.00133594149052743	180	247
IIV6	68428	137376	68948	7	INV	c("pindel", "lumpy")	4	3	0	0	0.00114451750151041	0.00152601751350137	0.00133526750750589	160	296
IIV6	67487	67669	182	7	DUP	c("pindel", "lumpy")	4	3	0	0	0.00114354401913355	0.00152471954689834	0.00133413178301595	NA	158
IIV6	73971	141744	67773	7	INV	c("pindel", "lumpy")	3	4	0	0	0.00152252719479357	0.00114189974252871	0.00133221346866114	NA	303
IIV6	37703	49532	11829	7	INV	c("pindel", "lumpy")	3	4	0	0	0.00152092623703298	0.00114069901507239	0.00133081262605268	NA	112
IIV6	78053	139357	61304	7	INV	c("pindel", "lumpy")	4	3	0	0	0.0011353786341627	0.00151383244964021	0.00132460554190145	177	296
IIV6	79382	140894	61523	7	INV	c("pindel", "lumpy")	3	4	0	0	0.00151185028641241	0.00113389200049667	0.00132287114345454	177	303
IIV6	78759	129589	50830	7	INV	c("pindel", "lumpy")	3	4	0	0	0.0015109122837816	0.00113318849320723	0.00132205038849442	177	274
IIV6	200120	200311	190	12	DUP	c("pindel", "lumpy")	5	7	0	0	0.00154071942609669	0.00110051872032784	0.00132061907321226	444	444
IIV6	181558	205841	24283	7	INV	c("pindel", "lumpy")	4	3	0	0	0.00112905258580241	0.00150539778215902	0.00131722518398071	405	459
IIV6	89065	89170	105	6	INV	c("pindel", "lumpy")	3	3	0	0	0.00130896873268858	0.00130896873268858	0.00130896873268858	NA	198
IIV6	110534	147883	37349	7	INV	c("pindel", "lumpy")	4	3	0	0	0.00111610875681795	0.00148813947267228	0.00130212411474511	230	323
IIV6	162239	170881	8642	6	INV	c("pindel", "lumpy")	3	3	0	0	0.00129543115764426	0.00129543115764426	0.00129543115764426	362	NA
IIV6	103051	146741	43698	7	INV	c("pindel", "lumpy")	3	4	0	0	0.00147869264884725	0.001109023586398	0.00129385811762263	217	318
IIV6	114139	143323	29184	7	INV	c("pindel", "lumpy")	4	3	0	0	0.00110808481637245	0.00147744096473026	0.00129276289055136	236	308
IIV6	159836	167386	7550	6	INV	c("pindel", "lumpy")	3	3	0	0	0.00128738150577588	0.00128738150577588	0.00128738150577588	359	377
IIV6	111253	143387	32133	7	INV	c("pindel", "lumpy")	4	3	0	0	0.00110227450451373	0.00146969393933111	0.00128598422192242	NA	308
IIV6	118979	137153	18173	7	DUP	c("pindel", "lumpy")	3	4	0	0	0.00146955371359371	0.00110216933443788	0.00128586152401579	252	296
IIV6	158347	178155	19808	6	INV	c("pindel", "lumpy")	3	3	0	0	0.00128356799401783	0.00128356799401783	0.00128356799401783	355	397
IIV6	164926	165621	695	6	INV	c("pindel", "lumpy")	3	3	0	0	0.00128185434916451	0.00128185434916451	0.00128185434916451	370	374
IIV6	92746	125137	32391	7	INV	c("pindel", "lumpy")	4	3	0	0	0.00109527012103248	0.00146035482976661	0.00127781247539955	203	262
IIV6	200991	201051	60	22	DEL	c("pindel", "lumpy")	18	4	0	0	0.000463135953521194	0.00208407800844443	0.00127360698098281	444	444
IIV6	170854	182460	11605	6	INV	c("pindel", "lumpy")	3	3	0	0	0.00127194508774929	0.00127194508774929	0.00127194508774929	386	410
IIV6	148778	175557	26779	6	INV	c("pindel", "lumpy")	3	3	0	0	0.00127139160085381	0.00127139160085381	0.00127139160085381	330	394
IIV6	171139	182394	11260	6	INV	c("pindel", "lumpy")	3	3	0	0	0.00127014994737751	0.00127014994737751	0.00127014994737751	213	410
IIV6	200985	201041	56	23	DEL	c("pindel", "lumpy")	18	5	0	0	0.000552162821772884	0.00198775762167009	0.00126996022172149	444	444
IIV6	126291	130875	4583	7	INV	c("pindel", "lumpy")	4	3	0	0	0.00108849678261955	0.00145132377762186	0.0012699102801207	262	275
IIV6	200992	201063	72	169	DEL	c("pindel", "lumpy", "delscript")	18	3	148	0	0.00036216493749117	0.00217295027662697	0.00126755760705907	444	444
IIV6	157057	186788	29731	6	INV	c("pindel", "lumpy")	3	3	0	0	0.001266389374256	0.001266389374256	0.001266389374256	350	421
IIV6	142536	175019	32485	6	INV	c("pindel", "lumpy")	3	3	0	0	0.00126288850749569	0.00126288850749569	0.00126288850749569	306	394
IIV6	100303	116538	16235	7	INV	c("pindel", "lumpy")	4	3	0	0	0.00108168628776298	0.00144224318350172	0.00126196473563235	212	245
IIV6	99584	127019	27435	7	INV	c("pindel", "lumpy")	4	3	0	0	0.00108040121287362	0.00144052976266448	0.00126046548776905	210	269
IIV6	200135	200902	767	67	DEL	c("lumpy", "delscript")	4	NA	63	0	0	0.00125856856483046	0.00125856856483046	444	444
IIV6	174090	174883	793	6	INV	c("pindel", "lumpy")	3	3	0	0	0.00125854689126977	0.00125854689126977	0.00125854689126977	392	394
IIV6	142648	166221	23573	6	INV	c("pindel", "lumpy")	3	3	0	0	0.00125464436423462	0.00125464436423462	0.00125464436423462	306	375
IIV6	139455	186389	46934	6	INV	c("pindel", "lumpy")	3	3	0	0	0.00125380789753087	0.00125380789753087	0.00125380789753087	296	421
IIV6	148356	192573	44217	6	INV	c("pindel", "lumpy")	3	3	0	0	0.00125200766411753	0.00125200766411753	0.00125200766411753	326	437
IIV6	77057	89944	12886	6	INV	c("pindel", "lumpy")	3	3	0	0	0.00125145927518343	0.00125145927518343	0.00125145927518343	177	198
IIV6	135846	181616	45770	6	INV	c("pindel", "lumpy")	3	3	0	0	0.00124984593602899	0.00124984593602899	0.00124984593602899	294	405
IIV6	179188	180552	1364	6	DEL	c("lumpy", "delscript")	3	NA	3	0	0	0.00124952301480421	0.00124952301480421	397	402
IIV6	105508	124871	19363	7	INV	c("pindel", "lumpy")	4	3	0	0	0.00107080218102644	0.00142773114530984	0.00124926666316814	NA	262
IIV6	200991	201045	54	22	DEL	c("pindel", "lumpy")	18	4	0	0	0.000454245671172963	0.00204407302238206	0.00124915934677751	444	444
IIV6	77057	93291	16234	6	DUP	c("pindel", "lumpy")	3	3	0	0	0.00124852768836719	0.00124852768836719	0.00124852768836719	177	204
IIV6	137375	171756	34380	6	INV	c("pindel", "lumpy")	3	3	0	0	0.00124778341445978	0.00124778341445978	0.00124778341445978	296	213
IIV6	75322	82143	6821	6	INV	c("pindel", "lumpy")	3	3	0	0	0.00124676348414412	0.00124676348414412	0.00124676348414412	173	180
IIV6	148369	195364	46995	6	INV	c("pindel", "lumpy")	3	3	0	0	0.00124620986804708	0.00124620986804708	0.00124620986804708	326	440
IIV6	113775	116269	2493	7	INV	c("pindel", "lumpy")	4	3	0	0	0.00106768342194599	0.00142357282951096	0.00124562812572848	235	245
IIV6	102986	121698	18711	7	INV	c("pindel", "lumpy")	4	3	0	0	0.0010676053651292	0.001423468754496	0.0012455370598126	217	260
IIV6	103377	121806	18429	7	INV	c("pindel", "lumpy")	4	3	0	0	0.00106728017124965	0.00142303516574215	0.0012451576684959	NA	260
IIV6	149922	197232	47309	6	INV	c("pindel", "lumpy")	3	3	0	0	0.00124454527829699	0.00124454527829699	0.00124454527829699	333	444
IIV6	155195	161426	6231	6	INV	c("pindel", "lumpy")	3	3	0	0	0.00124411622312562	0.00124411622312562	0.00124411622312562	344	362
IIV6	34433	34612	178	6	INV	c("pindel", "lumpy")	3	3	0	0	0.0012439782525879	0.0012439782525879	0.0012439782525879	NA	NA
IIV6	154433	160259	5826	6	INV	c("pindel", "lumpy")	3	3	0	0	0.00124266879878994	0.00124266879878994	0.00124266879878994	344	360
IIV6	88252	91586	3334	6	INV	c("pindel", "lumpy")	3	3	0	0	0.00123972325183892	0.00123972325183892	0.00123972325183892	196	199
IIV6	141962	199660	57698	6	INV	c("pindel", "lumpy")	3	3	0	0	0.00123938348839854	0.00123938348839854	0.00123938348839854	303	444
IIV6	175010	189627	14617	6	INV	c("pindel", "lumpy")	3	3	0	0	0.00123595174482852	0.00123595174482852	0.00123595174482852	394	429
IIV6	106351	121853	15501	7	DEL	c("pindel", "lumpy")	3	4	0	0	0.00141205435953962	0.00105904450822575	0.00123554943388269	225	260
IIV6	137392	198802	61410	6	INV	c("pindel", "lumpy")	3	3	0	0	0.00123497006629114	0.00123497006629114	0.00123497006629114	296	444
IIV6	67426	90465	23039	6	INV	c("pindel", "lumpy")	3	3	0	0	0.00123133062522839	0.00123133062522839	0.00123133062522839	NA	199
IIV6	88991	90227	1235	6	DUP	c("pindel", "lumpy")	3	3	0	0	0.00123049697932721	0.00123049697932721	0.00123049697932721	NA	NA
IIV6	132791	195292	62501	6	INV	c("pindel", "lumpy")	3	3	0	0	0.00123004649631844	0.00123004649631844	0.00123004649631844	285	440
IIV6	128294	179851	51565	6	INV	c("pindel", "lumpy")	3	3	0	0	0.00122834949468024	0.00122834949468024	0.00122834949468024	269	397
IIV6	131307	194780	63484	6	INV	c("pindel", "lumpy")	3	3	0	0	0.00122717904837307	0.00122717904837307	0.00122717904837307	283	440
IIV6	127353	180888	53535	6	INV	c("pindel", "lumpy")	3	3	0	0	0.00122564214100905	0.00122564214100905	0.00122564214100905	269	NA
IIV6	61547	93071	31524	6	INV	c("pindel", "lumpy")	3	3	0	0	0.0012246897045069	0.0012246897045069	0.0012246897045069	143	NA
IIV6	129867	170387	40519	6	INV	c("pindel", "lumpy")	3	3	0	0	0.00122189343945586	0.00122189343945586	0.00122189343945586	275	386
IIV6	126363	179116	52752	6	INV	c("pindel", "lumpy")	3	3	0	0	0.00122127553339869	0.00122127553339869	0.00122127553339869	262	397
IIV6	142025	145922	3897	6	INV	c("pindel", "lumpy")	3	3	0	0	0.00122123988937334	0.00122123988937334	0.00122123988937334	303	314
IIV6	60443	90886	30443	6	INV	c("pindel", "lumpy")	3	3	0	0	0.00122097886560662	0.00122097886560662	0.00122097886560662	141	199
IIV6	61248	87965	26717	6	INV	c("pindel", "lumpy")	3	3	0	0	0.0012208554348209	0.0012208554348209	0.0012208554348209	143	196
IIV6	127619	172109	44490	6	INV	c("pindel", "lumpy")	3	3	0	0	0.00121724749696209	0.00121724749696209	0.00121724749696209	269	NA
IIV6	11564	12047	483	6	INV	c("pindel", "lumpy")	3	3	0	0	0.00121274068277518	0.00121274068277518	0.00121274068277518	HELI	HELI
IIV6	3012	24936	21924	6	INV	c("pindel", "lumpy")	3	3	0	0	0.00121225080526895	0.00121225080526895	0.00121225080526895	10	51
IIV6	154346	202104	47758	6	INV	c("pindel", "lumpy")	3	3	0	0	0.00121030033291606	0.00121030033291606	0.00121030033291606	344	NA
IIV6	128345	128565	219	7	INV	c("pindel", "lumpy")	3	4	0	0	0.00137946615627251	0.00103460318520458	0.00120703467073855	269	269
IIV6	69191	102885	33696	6	INV	c("pindel", "lumpy")	3	3	0	0	0.00120582352174589	0.00120582352174589	0.00120582352174589	160	217
IIV6	64133	102792	38659	6	INV	c("pindel", "lumpy")	3	3	0	0	0.00120463916801419	0.00120463916801419	0.00120463916801419	149	214
IIV6	120354	197870	77516	6	INV	c("pindel", "lumpy")	3	3	0	0	0.00120451195556656	0.00120451195556656	0.00120451195556656	255	444
IIV6	182399	187134	4735	6	INV	c("pindel", "lumpy")	3	3	0	0	0.00120418577211896	0.00120418577211896	0.00120418577211896	410	422
IIV6	61540	63081	1541	6	DEL	c("lumpy", "delscript")	3	NA	3	0	0	0.00120366002884241	0.00120366002884241	143	NA
IIV6	69273	103654	34381	6	INV	c("pindel", "lumpy")	3	3	0	0	0.00120225545389049	0.00120225545389049	0.00120225545389049	160	219
IIV6	48687	96535	47848	6	INV	c("pindel", "lumpy")	3	3	0	0	0.00120201257153269	0.00120201257153269	0.00120201257153269	108	NA
IIV6	137617	148873	11255	6	INV	c("pindel", "lumpy")	3	3	0	0	0.00120188029469002	0.00120188029469002	0.00120188029469002	296	330
IIV6	79427	103229	23801	6	DEL	c("pindel", "lumpy")	3	3	0	0	0.00120143726946709	0.00120143726946709	0.00120143726946709	177	217
IIV6	120539	172030	51491	6	INV	c("pindel", "lumpy")	3	3	0	0	0.00119869228937988	0.00119869228937988	0.00119869228937988	255	213
IIV6	128101	204160	76059	6	INV	c("pindel", "lumpy")	3	3	0	0	0.00119773028165276	0.00119773028165276	0.00119773028165276	269	NA
IIV6	132491	209711	77220	6	INV	c("pindel", "lumpy")	3	3	0	0	0.00119744472190635	0.00119744472190635	0.00119744472190635	285	468
IIV6	79964	103665	23701	6	INV	c("pindel", "lumpy")	3	3	0	0	0.00119708350639235	0.00119708350639235	0.00119708350639235	177	219
IIV6	196328	202478	6150	7	INV	c("pindel", "lumpy")	4	3	0	0	0.00102546228009636	0.00136727836648717	0.00119637032329177	442	451
IIV6	156365	208536	52171	6	INV	c("pindel", "lumpy")	3	3	0	0	0.00119566425802973	0.00119566425802973	0.00119566425802973	349	464
IIV6	42933	94160	51227	6	DEL	c("lumpy", "delscript")	3	NA	3	0	0	0.00119500484735991	0.00119500484735991	97	206
IIV6	197224	197400	176	6	DUP	c("pindel", "lumpy")	3	3	0	0	0.00119483681983042	0.00119483681983042	0.00119483681983042	444	444
IIV6	44325	89629	45304	6	INV	c("pindel", "lumpy")	3	3	0	0	0.00119418964239404	0.00119418964239404	0.00119418964239404	99	198
IIV6	44913	98564	53651	6	INV	c("pindel", "lumpy")	3	3	0	0	0.00119406561611649	0.00119406561611649	0.00119406561611649	99	210
IIV6	8245	93783	85546	6	INV	c("pindel", "lumpy")	3	3	0	0	0.0011939441234569	0.0011939441234569	0.0011939441234569	NTP1	NA
IIV6	126680	206018	79338	6	INV	c("pindel", "lumpy")	3	3	0	0	0.00119264195541771	0.00119264195541771	0.00119264195541771	269	459
IIV6	4108	94945	90837	6	INV	c("pindel", "lumpy")	3	3	0	0	0.00119257675227009	0.00119257675227009	0.00119257675227009	EXO2	206
IIV6	60131	63964	3832	6	INV	c("pindel", "lumpy")	3	3	0	0	0.00119230717563806	0.00119230717563806	0.00119230717563806	140	149
IIV6	39867	96525	56658	6	INV	c("pindel", "lumpy")	3	3	0	0	0.00119172250267387	0.00119172250267387	0.00119172250267387	86	NA
IIV6	52247	80113	27876	6	INV	c("pindel", "lumpy")	3	3	0	0	0.0011911169409338	0.0011911169409338	0.0011911169409338	119	NA
IIV6	11066	91315	80249	6	INV	c("pindel", "lumpy")	3	3	0	0	0.0011910684236445	0.0011910684236445	0.0011910684236445	NA	199
IIV6	39175	97452	58277	6	INV	c("pindel", "lumpy")	3	3	0	0	0.00119104144307834	0.00119104144307834	0.00119104144307834	86	210
IIV6	79060	106432	27372	6	INV	c("pindel", "lumpy")	3	3	0	0	0.00119035890002126	0.00119035890002126	0.00119035890002126	177	225
IIV6	42579	88506	45927	6	INV	c("pindel", "lumpy")	3	3	0	0	0.00119021395101608	0.00119021395101608	0.00119021395101608	97	197
IIV6	200247	200750	503	148	DEL	c("pindel", "delscript")	NA	3	145	0	0.00119011426860111	0	0.00119011426860111	444	444
IIV6	112738	197072	84334	6	INV	c("pindel", "lumpy")	3	3	0	0	0.00118943097012407	0.00118943097012407	0.00118943097012407	233	444
IIV6	32432	96879	64449	6	INV	c("pindel", "lumpy")	3	3	0	0	0.00118924118338756	0.00118924118338756	0.00118924118338756	68	210
IIV6	5572	102107	96534	6	INV	c("pindel", "lumpy")	3	3	0	0	0.00118853029590677	0.00118853029590677	0.00118853029590677	EXO2	214
IIV6	29788	96835	67047	6	INV	c("pindel", "lumpy")	3	3	0	0	0.00118803907547698	0.00118803907547698	0.00118803907547698	62	210
IIV6	138657	139371	714	6	INV	c("pindel", "lumpy")	3	3	0	0	0.00118779822560887	0.00118779822560887	0.00118779822560887	296	296
IIV6	9304	83729	74425	6	INV	c("pindel", "lumpy")	3	3	0	0	0.00118738489139183	0.00118738489139183	0.00118738489139183	NTP1	180
IIV6	20628	97194	76566	6	INV	c("pindel", "lumpy")	3	3	0	0	0.00118711857971793	0.00118711857971793	0.00118711857971793	TOP2	210
IIV6	124461	210082	85621	6	INV	c("pindel", "lumpy")	3	3	0	0	0.0011869376456602	0.0011869376456602	0.0011869376456602	262	468
IIV6	394	89875	89481	6	INV	c("pindel", "lumpy")	3	3	0	0	0.00118586480151659	0.00118586480151659	0.00118586480151659	NA	198
IIV6	60200	187839	127639	6	INV	c("pindel", "lumpy")	3	3	0	0	0.00118573647014674	0.00118573647014674	0.00118573647014674	NA	424
IIV6	52054	77214	25160	6	DEL	c("pindel", "lumpy")	3	3	0	0	0.00118535066229915	0.00118535066229915	0.00118535066229915	119	177
IIV6	75806	185859	110053	6	INV	c("pindel", "lumpy")	3	3	0	0	0.00118513775460655	0.00118513775460655	0.00118513775460655	173	NA
IIV6	5473	105489	100016	6	INV	c("pindel", "lumpy")	3	3	0	0	0.00118512715610176	0.00118512715610176	0.00118512715610176	EXO2	NA
IIV6	25786	98405	72618	6	INV	c("pindel", "lumpy")	3	3	0	0	0.00118507414744739	0.00118507414744739	0.00118507414744739	51	210
IIV6	5281	107875	102594	6	INV	c("pindel", "lumpy")	3	3	0	0	0.00118348389914896	0.00118348389914896	0.00118348389914896	EXO2	226
IIV6	109174	183403	74238	6	INV	c("pindel", "lumpy")	3	3	0	0	0.00118327576656612	0.00118327576656612	0.00118327576656612	229	414
IIV6	2924	195996	193072	6	INV	c("pindel", "lumpy")	3	3	0	0	0.00118207643581327	0.00118207643581327	0.00118207643581327	NA	NA
IIV6	5855	49222	43367	6	INV	c("pindel", "lumpy")	3	3	0	0	0.00118189505975022	0.00118189505975022	0.00118189505975022	21	112
IIV6	48972	109339	60367	6	INV	c("pindel", "lumpy")	3	3	0	0	0.00118146446602561	0.00118146446602561	0.00118146446602561	111	229
IIV6	16591	105272	88681	6	INV	c("pindel", "lumpy")	3	3	0	0	0.00118122080444127	0.00118122080444127	0.00118122080444127	DPOL	223
IIV6	3239	179146	175907	6	INV	c("pindel", "lumpy")	3	3	0	0	0.00118106946227259	0.00118106946227259	0.00118106946227259	NA	397
IIV6	31918	104819	72901	6	INV	c("pindel", "lumpy")	3	3	0	0	0.00118013839691687	0.00118013839691687	0.00118013839691687	68	NA
IIV6	36906	187413	150509	6	INV	c("pindel", "lumpy")	3	3	0	0	0.00117988552498857	0.00117988552498857	0.00117988552498857	78	423
IIV6	57318	68509	11191	6	INV	c("pindel", "lumpy")	3	3	0	0	0.00117966489977756	0.00117966489977756	0.00117966489977756	131	160
IIV6	187594	199834	12241	6	DEL	c("lumpy", "delscript")	3	NA	3	0	0	0.00117956931331265	0.00117956931331265	423	444
IIV6	24842	190329	165487	6	INV	c("pindel", "lumpy")	3	3	0	0	0.00117936644773464	0.00117936644773464	0.00117936644773464	51	429
IIV6	2288	44615	42326	6	INV	c("pindel", "lumpy")	3	3	0	0	0.00117936123292278	0.00117936123292278	0.00117936123292278	7	99
IIV6	6015	71902	65887	6	INV	c("pindel", "lumpy")	3	3	0	0	0.00117916515534132	0.00117916515534132	0.00117916515534132	NA	165
IIV6	15152	108681	93529	6	INV	c("pindel", "lumpy")	3	3	0	0	0.00117905949596907	0.00117905949596907	0.00117905949596907	DPOL	228
IIV6	37660	82825	45165	6	INV	c("pindel", "lumpy")	3	3	0	0	0.00117883294362862	0.00117883294362862	0.00117883294362862	NA	180
IIV6	170614	202787	32172	6	INV	c("pindel", "lumpy")	3	3	0	0	0.00117880013953749	0.00117880013953749	0.00117880013953749	386	452
IIV6	41896	179540	137643	6	INV	c("pindel", "lumpy")	3	3	0	0	0.00117870236865552	0.00117870236865552	0.00117870236865552	94	397
IIV6	118483	165707	47224	6	DEL	c("pindel", "lumpy")	3	3	0	0	0.00117847212950093	0.00117847212950093	0.00117847212950093	251	374
IIV6	22887	105607	82721	6	DEL	c("lumpy", "delscript")	3	NA	3	0	0	0.0011781357463286	0.0011781357463286	TOP2	NA
IIV6	74210	174108	99899	6	INV	c("pindel", "lumpy")	3	3	0	0	0.00117775651811099	0.00117775651811099	0.00117775651811099	173	392
IIV6	4422	66763	62352	6	INV	c("pindel", "lumpy")	3	3	0	0	0.00117748168663207	0.00117748168663207	0.00117748168663207	EXO2	155
IIV6	107628	178737	71109	6	INV	c("pindel", "lumpy")	3	3	0	0	0.00117732502329815	0.00117732502329815	0.00117732502329815	226	397
IIV6	10570	73963	63393	6	INV	c("pindel", "lumpy")	3	3	0	0	0.0011772430670683	0.0011772430670683	0.0011772430670683	NA	NA
IIV6	4802	64955	60152	6	INV	c("pindel", "lumpy")	3	3	0	0	0.00117696140871977	0.00117696140871977	0.00117696140871977	EXO2	150
IIV6	88896	195034	106137	6	INV	c("pindel", "lumpy")	3	3	0	0	0.00117640132682804	0.00117640132682804	0.00117640132682804	NA	440
IIV6	49695	72833	23137	6	INV	c("pindel", "lumpy")	3	3	0	0	0.00117595537188429	0.00117595537188429	0.00117595537188429	113	170
IIV6	43159	79552	36405	6	INV	c("pindel", "lumpy")	3	3	0	0	0.00117586944794982	0.00117586944794982	0.00117586944794982	97	177
IIV6	7666	207225	199559	6	INV	c("pindel", "lumpy")	3	3	0	0	0.00117510476846448	0.00117510476846448	0.00117510476846448	NTP1	461
IIV6	49867	201121	151253	6	INV	c("pindel", "lumpy")	3	3	0	0	0.00117499677839351	0.00117499677839351	0.00117499677839351	114	444
IIV6	14291	74991	60700	6	INV	c("pindel", "lumpy")	3	3	0	0	0.00117486889369961	0.00117486889369961	0.00117486889369961	DPOL	173
IIV6	84397	106020	21623	6	INV	c("pindel", "lumpy")	3	3	0	0	0.00117481971057572	0.00117481971057572	0.00117481971057572	185	224
IIV6	59066	207087	148021	6	INV	c("pindel", "lumpy")	3	3	0	0	0.00117443750660085	0.00117443750660085	0.00117443750660085	137	461
IIV6	44282	172519	128237	6	INV	c("pindel", "lumpy")	3	3	0	0	0.00117437496603821	0.00117437496603821	0.00117437496603821	99	390
IIV6	17366	77149	59783	6	INV	c("pindel", "lumpy")	3	3	0	0	0.00117411997254283	0.00117411997254283	0.00117411997254283	DPOL	177
IIV6	136228	143652	7423	6	INV	c("pindel", "lumpy")	3	3	0	0	0.00117389465339	0.00117389465339	0.00117389465339	294	308
IIV6	15776	112238	96462	6	INV	c("pindel", "lumpy")	3	3	0	0	0.00117384195464838	0.00117384195464838	0.00117384195464838	DPOL	233
IIV6	32099	40660	8572	6	INV	c("pindel", "lumpy")	3	3	0	0	0.00117360133344797	0.00117360133344797	0.00117360133344797	68	86
IIV6	67267	207832	140565	6	INV	c("pindel", "lumpy")	3	3	0	0	0.00117354253342562	0.00117354253342562	0.00117354253342562	NA	462
IIV6	1646	169508	167861	6	DEL	c("pindel", "lumpy")	3	3	0	0	0.00117329180430799	0.00117329180430799	0.00117329180430799	6	381
IIV6	73475	169955	96479	6	DEL	c("pindel", "lumpy")	3	3	0	0	0.00117325414688417	0.00117325414688417	0.00117325414688417	171	385
IIV6	73244	206997	133753	6	INV	c("pindel", "lumpy")	3	3	0	0	0.00117294956543655	0.00117294956543655	0.00117294956543655	171	NA
IIV6	14975	210437	195462	8	DEL	c("lumpy", "delscript")	3	NA	5	0	0	0.00117212977901405	0.00117212977901405	DPOL	468
IIV6	55205	115074	59868	6	INV	c("pindel", "lumpy")	3	3	0	0	0.00117205711142337	0.00117205711142337	0.00117205711142337	NA	242
IIV6	34384	204177	169793	6	INV	c("pindel", "lumpy")	3	3	0	0	0.00117195600869217	0.00117195600869217	0.00117195600869217	NA	NA
IIV6	15714	168322	152609	6	INV	c("pindel", "lumpy")	3	3	0	0	0.00117179171239287	0.00117179171239287	0.00117179171239287	DPOL	381
IIV6	26978	205254	178276	6	INV	c("pindel", "lumpy")	3	3	0	0	0.00117161442381387	0.00117161442381387	0.00117161442381387	51	NA
IIV6	186222	195539	9317	6	INV	c("pindel", "lumpy")	3	3	0	0	0.00117149907057805	0.00117149907057805	0.00117149907057805	421	440
IIV6	32305	170338	138032	6	DUP	c("pindel", "lumpy")	3	3	0	0	0.00117132764279495	0.00117132764279495	0.00117132764279495	68	386
IIV6	19370	76162	56792	6	INV	c("pindel", "lumpy")	3	3	0	0	0.00117131786790528	0.00117131786790528	0.00117131786790528	NA	176
IIV6	23270	208060	184790	6	INV	c("pindel", "lumpy")	3	3	0	0	0.00117046343087985	0.00117046343087985	0.00117046343087985	TOP2	464
IIV6	102903	177313	74410	6	INV	c("pindel", "lumpy")	3	3	0	0	0.00117037348345004	0.00117037348345004	0.00117037348345004	217	397
IIV6	24822	207770	182948	6	INV	c("pindel", "lumpy")	3	3	0	0	0.00117021479049256	0.00117021479049256	0.00117021479049256	51	462
IIV6	14984	64009	49025	6	INV	c("pindel", "lumpy")	3	3	0	0	0.00117019616191171	0.00117019616191171	0.00117019616191171	DPOL	149
IIV6	171	58157	57986	6	INV	c("pindel", "lumpy")	3	3	0	0	0.00116970313776134	0.00116970313776134	0.00116970313776134	NA	133
IIV6	65142	164483	99341	6	INV	c("pindel", "lumpy")	3	3	0	0	0.00116945534167482	0.00116945534167482	0.00116945534167482	150	370
IIV6	42068	167639	125570	6	INV	c("pindel", "lumpy")	3	3	0	0	0.00116944945963144	0.00116944945963144	0.00116944945963144	95	379
IIV6	30987	38839	7852	6	INV	c("pindel", "lumpy")	3	3	0	0	0.00116885055395784	0.00116885055395784	0.00116885055395784	66	86
IIV6	45170	45368	197	6	INV	c("pindel", "lumpy")	3	3	0	0	0.00116868401364381	0.00116868401364381	0.00116868401364381	NA	NA
IIV6	48770	115711	66940	6	INV	c("pindel", "lumpy")	3	3	0	0	0.00116832687456627	0.00116832687456627	0.00116832687456627	108	243
IIV6	656	162017	161361	6	INV	c("pindel", "lumpy")	3	3	0	0	0.00116813486265813	0.00116813486265813	0.00116813486265813	NA	362
IIV6	21802	42213	20411	6	INV	c("pindel", "lumpy")	3	3	0	0	0.00116808207668151	0.00116808207668151	0.00116808207668151	TOP2	NA
IIV6	30554	75852	45298	6	INV	c("pindel", "lumpy")	3	3	0	0	0.00116779422926747	0.00116779422926747	0.00116779422926747	63	NA
IIV6	35197	76554	41357	6	INV	c("pindel", "lumpy")	3	3	0	0	0.00116710655236586	0.00116710655236586	0.00116710655236586	72	176
IIV6	19151	116081	96930	6	INV	c("pindel", "lumpy")	3	3	0	0	0.00116693757920496	0.00116693757920496	0.00116693757920496	44	245
IIV6	44998	69886	24888	6	INV	c("pindel", "lumpy")	3	3	0	0	0.00116602791185416	0.00116602791185416	0.00116602791185416	99	162
IIV6	60847	160554	99707	6	INV	c("pindel", "lumpy")	3	3	0	0	0.00116549147857828	0.00116549147857828	0.00116549147857828	NA	360
IIV6	39538	163367	123829	6	INV	c("pindel", "lumpy")	3	3	0	0	0.00116529327094504	0.00116529327094504	0.00116529327094504	86	367
IIV6	35033	114950	79917	6	INV	c("pindel", "lumpy")	3	3	0	0	0.00116514656211376	0.00116514656211376	0.00116514656211376	72	NA
IIV6	19608	67320	47712	6	INV	c("pindel", "lumpy")	3	3	0	0	0.00116497593391179	0.00116497593391179	0.00116497593391179	NA	NA
IIV6	29511	72487	42976	6	INV	c("pindel", "lumpy")	3	3	0	0	0.00116489849846611	0.00116489849846611	0.00116489849846611	61	166
IIV6	179399	200455	21056	6	DEL	c("lumpy", "delscript")	3	NA	3	0	0	0.00116486726022801	0.00116486726022801	397	444
IIV6	119789	157073	37284	6	INV	c("pindel", "lumpy")	3	3	0	0	0.00116465854020932	0.00116465854020932	0.00116465854020932	254	350
IIV6	24178	73269	49091	6	INV	c("pindel", "lumpy")	3	3	0	0	0.00116439134671829	0.00116439134671829	0.00116439134671829	50	171
IIV6	93923	175557	81634	6	INV	c("pindel", "lumpy")	3	3	0	0	0.00116402207517995	0.00116402207517995	0.00116402207517995	206	394
IIV6	30767	116559	85792	6	INV	c("pindel", "lumpy")	3	3	0	0	0.00116397384981099	0.00116397384981099	0.00116397384981099	NA	245
IIV6	62440	118861	56422	6	INV	c("pindel", "lumpy")	3	3	0	0	0.00116378641301428	0.00116378641301428	0.00116378641301428	144	252
IIV6	61549	119105	57556	6	INV	c("pindel", "lumpy")	3	3	0	0	0.0011636700725046	0.0011636700725046	0.0011636700725046	143	252
IIV6	13878	121375	107497	6	INV	c("pindel", "lumpy")	3	3	0	0	0.00116344535330873	0.00116344535330873	0.00116344535330873	35	NA
IIV6	57245	119247	62002	6	DEL	c("pindel", "lumpy")	3	3	0	0	0.00116337249628337	0.00116337249628337	0.00116337249628337	130	252
IIV6	47746	63368	15622	6	INV	c("pindel", "lumpy")	3	3	0	0	0.00116311993918651	0.00116311993918651	0.00116311993918651	104	149
IIV6	45375	159386	114011	6	INV	c("pindel", "lumpy")	3	3	0	0	0.00116269480212972	0.00116269480212972	0.00116269480212972	NA	358
IIV6	174990	203703	28713	6	INV	c("pindel", "lumpy")	3	3	0	0	0.00116256934958065	0.00116256934958065	0.00116256934958065	394	455
IIV6	65167	157680	92524	6	INV	c("pindel", "lumpy")	3	3	0	0	0.00116252296884625	0.00116252296884625	0.00116252296884625	150	351
IIV6	2725	150614	147889	6	INV	c("pindel", "lumpy")	3	3	0	0	0.00116230573119622	0.00116230573119622	0.00116230573119622	7	333
IIV6	38738	70932	32195	6	INV	c("pindel", "lumpy")	3	3	0	0	0.00116183371825648	0.00116183371825648	0.00116183371825648	85	162
IIV6	17306	121122	103816	6	INV	c("pindel", "lumpy")	3	3	0	0	0.0011616189234273	0.0011616189234273	0.0011616189234273	DPOL	255
IIV6	38215	158452	120236	6	INV	c("pindel", "lumpy")	3	3	0	0	0.00116159653028328	0.00116159653028328	0.00116159653028328	84	356
IIV6	20488	62729	42242	6	DEL	c("lumpy", "delscript")	3	NA	3	0	0	0.00116151716221632	0.00116151716221632	NA	146
IIV6	36626	158723	122097	6	INV	c("pindel", "lumpy")	3	3	0	0	0.00116124965954177	0.00116124965954177	0.00116124965954177	78	356
IIV6	114979	162188	47209	6	INV	c("pindel", "lumpy")	3	3	0	0	0.00116123649816486	0.00116123649816486	0.00116123649816486	NA	362
IIV6	7546	131928	124383	6	DEL	c("lumpy", "delscript")	3	NA	3	0	0	0.00116106434418228	0.00116106434418228	NTP1	283
IIV6	79624	113468	33844	6	INV	c("pindel", "lumpy")	3	3	0	0	0.00116084143549436	0.00116084143549436	0.00116084143549436	177	235
IIV6	18750	151594	132844	6	INV	c("pindel", "lumpy")	3	3	0	0	0.00115933660686812	0.00115933660686812	0.00115933660686812	NA	336
IIV6	34714	69029	34314	6	INV	c("pindel", "lumpy")	3	3	0	0	0.00115911301802114	0.00115911301802114	0.00115911301802114	NA	160
IIV6	21350	54208	32858	6	INV	c("pindel", "lumpy")	3	3	0	0	0.0011590737323451	0.0011590737323451	0.0011590737323451	TOP2	122
IIV6	26281	28674	2408	6	INV	c("pindel", "lumpy")	3	3	0	0	0.00115844867766374	0.00115844867766374	0.00115844867766374	51	57
IIV6	110442	165621	55179	6	INV	c("pindel", "lumpy")	3	3	0	0	0.00115838719661248	0.00115838719661248	0.00115838719661248	230	374
IIV6	22135	55161	33026	6	INV	c("pindel", "lumpy")	3	3	0	0	0.00115687036423464	0.00115687036423464	0.00115687036423464	TOP2	124
IIV6	79907	114864	34957	6	INV	c("pindel", "lumpy")	3	3	0	0	0.0011564384090419	0.0011564384090419	0.0011564384090419	177	NA
IIV6	24700	46296	21596	6	DEL	c("lumpy", "delscript")	3	NA	3	0	0	0.0011561688216539	0.0011561688216539	NA	NA
IIV6	47501	123774	76273	6	INV	c("pindel", "lumpy")	3	3	0	0	0.00115596973525053	0.00115596973525053	0.00115596973525053	NA	262
IIV6	33521	46007	12486	7	DEL	c("pindel", "delscript")	NA	3	4	0	0.00115576033941214	0	0.00115576033941214	NA	NA
IIV6	102669	168586	65917	6	INV	c("pindel", "lumpy")	3	3	0	0	0.00115554159837311	0.00115554159837311	0.00115554159837311	214	381
IIV6	24222	149681	125469	6	INV	c("pindel", "lumpy")	3	3	0	0	0.00115553528814981	0.00115553528814981	0.00115553528814981	50	330
IIV6	55403	147874	92471	6	INV	c("pindel", "lumpy")	3	3	0	0	0.00115506279345013	0.00115506279345013	0.00115506279345013	127	323
IIV6	24512	148552	124040	6	INV	c("pindel", "lumpy")	3	3	0	0	0.00115484875203015	0.00115484875203015	0.00115484875203015	NA	326
IIV6	12964	13077	113	6	INV	c("pindel", "lumpy")	3	3	0	0	0.00115419802069214	0.00115419802069214	0.00115419802069214	HELI	HELI
IIV6	39695	149259	109564	6	INV	c("pindel", "lumpy")	3	3	0	0	0.00115387478512551	0.00115387478512551	0.00115387478512551	86	330
IIV6	49207	127537	78330	6	DEL	c("lumpy", "delscript")	3	NA	3	0	0	0.0011537337611573	0.0011537337611573	112	269
IIV6	33604	57650	24046	6	DEL	c("lumpy", "delscript")	3	NA	3	0	0	0.0011522301737966	0.0011522301737966	NA	131
IIV6	26545	54825	28280	6	INV	c("pindel", "lumpy")	3	3	0	0	0.00115195317308763	0.00115195317308763	0.00115195317308763	51	124
IIV6	36704	39915	3211	6	INV	c("pindel", "lumpy")	3	3	0	0	0.00115173376390359	0.00115173376390359	0.00115173376390359	78	86
IIV6	59133	128953	69820	6	INV	c("pindel", "lumpy")	3	3	0	0	0.0011514879420038	0.0011514879420038	0.0011514879420038	137	273
IIV6	33598	55828	22230	6	INV	c("pindel", "lumpy")	3	3	0	0	0.00115084204547218	0.00115084204547218	0.00115084204547218	NA	127
IIV6	51890	140131	88241	6	INV	c("pindel", "lumpy")	3	3	0	0	0.00115031495709215	0.00115031495709215	0.00115031495709215	119	296
IIV6	30191	138131	107940	6	INV	c("pindel", "lumpy")	3	3	0	0	0.00115002136252853	0.00115002136252853	0.00115002136252853	NA	296
IIV6	44398	143189	98790	6	DEL	c("pindel", "lumpy")	3	3	0	0	0.00115000633935485	0.00115000633935485	0.00115000633935485	99	308
IIV6	47215	132425	85210	6	INV	c("pindel", "lumpy")	3	3	0	0	0.00114964408207076	0.00114964408207076	0.00114964408207076	101	285
IIV6	59359	134790	75431	6	INV	c("pindel", "lumpy")	3	3	0	0	0.00114861589588027	0.00114861589588027	0.00114861589588027	138	202
IIV6	199222	199600	378	7	DEL	c("pindel", "fermikit")	NA	3	0	4	0.00114855064071397	0	0.00114855064071397	444	444
IIV6	128602	143829	15226	6	INV	c("pindel", "lumpy")	3	3	0	0	0.0011484824425279	0.0011484824425279	0.0011484824425279	269	309
IIV6	59092	135159	76066	6	INV	c("pindel", "lumpy")	3	3	0	0	0.0011483762863277	0.0011483762863277	0.0011483762863277	137	202
IIV6	201008	201065	58	157	DEL	c("pindel", "delscript")	NA	9	148	0	0.00114818613425789	0	0.00114818613425789	444	444
IIV6	81673	154435	72762	6	INV	c("pindel", "lumpy")	3	3	0	0	0.00114753056696008	0.00114753056696008	0.00114753056696008	180	344
IIV6	199962	200226	265	254	DEL	c("pindel", "delscript")	NA	7	247	0	0.00114737815740841	0	0.00114737815740841	444	444
IIV6	127210	145178	17969	6	INV	c("pindel", "lumpy")	3	3	0	0	0.00114716879508536	0.00114716879508536	0.00114716879508536	269	314
IIV6	78001	120046	42045	6	INV	c("pindel", "lumpy")	3	3	0	0	0.00114643668598391	0.00114643668598391	0.00114643668598391	177	254
IIV6	41003	60451	19448	6	INV	c("pindel", "lumpy")	3	3	0	0	0.00114595591332311	0.00114595591332311	0.00114595591332311	86	141
IIV6	37676	52709	15033	6	INV	c("pindel", "lumpy")	3	3	0	0	0.00114444768683759	0.00114444768683759	0.00114444768683759	NA	119
IIV6	93637	101636	7998	6	INV	c("pindel", "lumpy")	3	3	0	0	0.00114347155026798	0.00114347155026798	0.00114347155026798	204	214
IIV6	80489	148369	67880	6	INV	c("pindel", "lumpy")	3	3	0	0	0.00114073599356319	0.00114073599356319	0.00114073599356319	180	326
IIV6	42370	53836	11466	6	DEL	c("pindel", "delscript")	NA	3	3	0	0.00113930186850272	0	0.00113930186850272	96	121
IIV6	75374	129413	54053	6	INV	c("pindel", "lumpy")	3	3	0	0	0.00113903141275885	0.00113903141275885	0.00113903141275885	173	274
IIV6	178555	208912	30356	6	INV	c("pindel", "lumpy")	3	3	0	0	0.00113899530306359	0.00113899530306359	0.00113899530306359	397	467
IIV6	75364	135862	60498	6	INV	c("pindel", "lumpy")	3	3	0	0	0.00113778529523381	0.00113778529523381	0.00113778529523381	173	294
IIV6	130008	139163	9155	6	INV	c("pindel", "lumpy")	3	3	0	0	0.00113726021756616	0.00113726021756616	0.00113726021756616	275	296
IIV6	42166	51969	9804	6	INV	c("pindel", "lumpy")	3	3	0	0	0.00113629366331401	0.00113629366331401	0.00113629366331401	NA	119
IIV6	181103	202194	21091	6	DEL	c("lumpy", "delscript")	3	NA	3	0	0	0.00113519981521324	0.00113519981521324	404	NA
IIV6	46058	49677	3619	6	DEL	c("lumpy", "delscript")	3	NA	3	0	0	0.00113348923514053	0.00113348923514053	NA	113
IIV6	92561	107301	14740	6	INV	c("pindel", "lumpy")	3	3	0	0	0.00113306525268575	0.00113306525268575	0.00113306525268575	NA	NA
IIV6	78918	132430	53511	6	INV	c("pindel", "lumpy")	3	3	0	0	0.0011317604011019	0.0011317604011019	0.0011317604011019	177	285
IIV6	129480	136227	6747	6	DUP	c("pindel", "lumpy")	3	3	0	0	0.00112818514142785	0.00112818514142785	0.00112818514142785	274	294
IIV6	82992	140963	57971	6	INV	c("pindel", "lumpy")	3	3	0	0	0.00112681385965886	0.00112681385965886	0.00112681385965886	180	303
IIV6	81850	137813	55962	6	INV	c("pindel", "lumpy")	3	3	0	0	0.00112665741048382	0.00112665741048382	0.00112665741048382	180	296
IIV6	120698	140848	20151	6	INV	c("pindel", "lumpy")	3	3	0	0	0.00111847231532526	0.00111847231532526	0.00111847231532526	255	302
IIV6	90384	141909	51525	6	INV	c("pindel", "lumpy")	3	3	0	0	0.00111235842395607	0.00111235842395607	0.00111235842395607	199	303
IIV6	185502	201779	16277	12	DEL	c("pindel", "delscript")	NA	3	9	0	0.00111142370772167	0	0.00111142370772167	NA	NA
IIV6	97102	146626	49524	6	INV	c("pindel", "lumpy")	3	3	0	0	0.0011095545066448	0.0011095545066448	0.0011095545066448	210	318
IIV6	102951	105986	3035	6	INV	c("pindel", "lumpy")	3	3	0	0	0.00110566583232841	0.00110566583232841	0.00110566583232841	217	224
IIV6	47727	47866	139	6	INV	c("pindel", "lumpy")	3	3	0	0	0.00110555927321797	0.00110555927321797	0.00110555927321797	104	NA
IIV6	113670	141364	27694	6	INV	c("pindel", "lumpy")	3	3	0	0	0.0011026357760861	0.0011026357760861	0.0011026357760861	235	303
IIV6	92881	134603	41726	6	INV	c("pindel", "lumpy")	3	3	0	0	0.00109660501226427	0.00109660501226427	0.00109660501226427	203	202
IIV6	94665	136965	42300	6	DEL	c("lumpy", "delscript")	3	NA	3	0	0	0.00109636617422569	0.00109636617422569	206	296
IIV6	100652	112552	11904	6	INV	c("pindel", "lumpy")	3	3	0	0	0.0010894158853738	0.0010894158853738	0.0010894158853738	212	233
IIV6	101808	112244	10436	6	INV	c("pindel", "lumpy")	3	3	0	0	0.0010866561040357	0.0010866561040357	0.0010866561040357	214	233
IIV6	200955	208744	7789	6	INV	c("pindel", "lumpy")	3	3	0	0	0.00108622407072987	0.00108622407072987	0.00108622407072987	444	467
IIV6	100938	134277	33339	6	INV	c("pindel", "lumpy")	3	3	0	0	0.00108463952864074	0.00108463952864074	0.00108463952864074	NA	288
IIV6	109835	136517	26682	6	INV	c("pindel", "lumpy")	3	3	0	0	0.00108446816706205	0.00108446816706205	0.00108446816706205	NA	296
IIV6	112017	135694	23676	6	INV	c("pindel", "lumpy")	3	3	0	0	0.0010828879161262	0.0010828879161262	0.0010828879161262	233	NA
IIV6	98474	118021	19546	6	INV	c("pindel", "lumpy")	3	3	0	0	0.00108275254020759	0.00108275254020759	0.00108275254020759	210	249
IIV6	54423	54661	237	6	DUP	c("pindel", "lumpy")	3	3	0	0	0.00108039237319531	0.00108039237319531	0.00108039237319531	123	123
IIV6	113341	130287	16946	6	INV	c("pindel", "lumpy")	3	3	0	0	0.00107726372291186	0.00107726372291186	0.00107726372291186	NA	275
IIV6	104621	113660	9039	6	DEL	c("lumpy", "delscript")	3	NA	3	0	0	0.00107650963438433	0.00107650963438433	NA	235
IIV6	102531	117276	14745	6	INV	c("pindel", "lumpy")	3	3	0	0	0.00107618133039261	0.00107618133039261	0.00107618133039261	214	247
IIV6	111730	131829	20099	6	INV	c("pindel", "lumpy")	3	3	0	0	0.00107448918801375	0.00107448918801375	0.00107448918801375	233	283
IIV6	109363	131135	21771	6	INV	c("pindel", "lumpy")	3	3	0	0	0.00107423120028592	0.00107423120028592	0.00107423120028592	229	282
IIV6	199228	201483	2255	20	DEL	c("pindel", "delscript")	NA	4	16	0	0.00107052533347309	0	0.00107052533347309	444	444
IIV6	113940	120593	6653	6	INV	c("pindel", "lumpy")	3	3	0	0	0.00105501587844878	0.00105501587844878	0.00105501587844878	235	255
IIV6	193883	201927	8044	32	DEL	c("lumpy", "delscript")	3	NA	29	0	0	0.00105346495814115	0.00105346495814115	439	NA
IIV6	120116	120419	303	6	INV	c("pindel", "lumpy")	3	3	0	0	0.00104930739153987	0.00104930739153987	0.00104930739153987	NA	255
IIV6	115421	120783	5362	6	INV	c("pindel", "lumpy")	3	3	0	0	0.00104695333280971	0.00104695333280971	0.00104695333280971	242	255
IIV6	200908	201103	195	17	DUP	c("pindel", "lumpy")	7	10	0	0	0.00123127811782203	0.000861897866183371	0.0010465879920027	444	444
IIV6	199896	199970	74	12	DEL	c("pindel", "lumpy")	6	6	0	0	0.001037969405229	0.001037969405229	0.001037969405229	444	444
IIV6	199912	199970	58	12	DEL	c("pindel", "lumpy")	6	6	0	0	0.00103119552906244	0.00103119552906244	0.00103119552906244	444	444
IIV6	199915	199970	55	12	DEL	c("pindel", "lumpy")	6	6	0	0	0.00103082428452665	0.00103082428452665	0.00103082428452665	444	444
IIV6	200242	200313	72	41	DEL	c("lumpy", "delscript")	3	NA	38	0	0	0.000998608836181041	0.000998608836181041	444	444
IIV6	200139	200892	753	75	DEL	c("pindel", "delscript")	NA	3	72	0	0.000964575516412496	0	0.000964575516412496	444	444
IIV6	201037	201092	56	116	DEL	c("lumpy", "delscript")	6	NA	110	0	0	0.000958410544569727	0.000958410544569727	444	444
IIV6	199907	199970	63	11	DEL	c("pindel", "lumpy")	6	5	0	0	0.000860606791795846	0.00103272637261235	0.000946666582204101	444	444
IIV6	200908	201106	198	15	DUP	c("pindel", "lumpy")	7	8	0	0	0.000992243974145039	0.000868214554227734	0.000930229264186386	444	444
